# Supplementary material for: Next-generation diagnostics: virus capture facilitates a sensitive viral diagnosis for epizootic and zoonotic pathogens including SARS-CoV-2
Source: Microbiome. 2021 Feb 20;9:51. doi: 10.1186/s40168-020-00973-z (PMC7896545; doi:10.1186/s40168-020-00973-z)
Supplement: Supplementary file 2 — Additional file 1. Baits; all baits including the GenBank accession number of the respective virus genomes are provided (fasta format, 26 kb). [file 40168_2020_973_MOESM2_ESM.fas]

>AB753218|A/African_Stonechat/Vietnam/8/2009|H9N2|5_1408
GGCGGGGAGTCTTCGAGCTCTCGGACGAAAAGGCAACGAACCCGATCGTGCCTTCCTTTGACATGAGTAATGAAGGATCT
>AB753216|A/African_Stonechat/Vietnam/8/2009|H9N2|3_2079
GAGGAGTGCCTGATTAATGATCCCTGGGTTTTGCTTAATGCATCTTGGTTCAACTCCTTCCTCACACATGCACTAAGATA
>AB753216|A/African_Stonechat/Vietnam/8/2009|H9N2|3_693
TTTAGAGCCTATGTGGATGGATTCGAACCGAACGGCTGCATTGAGGGCAAGCTTTCTCAAATGTCAAAAGAAGTGAGCGC
>AB753216|A/African_Stonechat/Vietnam/8/2009|H9N2|3_0
TGATCCAAAATGGAAGACTTTGTGCGACAATGCTTCAATCCAATGATCGTCGAGCTTGCGGAAAAGGCAATGAAAGAGTA
>MF613820|A/American_black_duck/Alberta/118/2016|H10N7|7_780
TATCATTGGGATCTTGCACTTGATATTGTGGATTCTTGATCGTCTTTTCTTCAAATGCATTTATCGTCGCCTTAAATACG
>KU289743|A/American_black_duck/Delaware/A00870108/2010|H7N3|3_2128
GGTTCAACTCCTTCCTCACACATGCACTGAAGTAGTTGTGGCAATGCTACTATTTGCTATCCATACTGTCCAAAAAAGTA
>MF613820|A/American_black_duck/Alberta/118/2016|H10N7|7_130
AATGGCTAAAGACAAGACCAATCCTGTCACCTCTGACTAAGGGGATTTTAGGATTTGTGTTCACGCTCACCGTGCCCAGT
>MF613820|A/American_black_duck/Alberta/118/2016|H10N7|7_0
ATGAGTCTTCTAACCGAGGTCGAAACGTACGTTCTCTCTATCGTCCCGTCAGGCCCCCTCAAAGCCGAGATCGCGCAGAG
>AB753218|A/African_Stonechat/Vietnam/8/2009|H9N2|5_1450
CGATCGTGCCTTCCTTTGACATGAGTAATGAAGGATCTTATTTCTTCGGAGACAATGCAGAGGAGTATGACAATTGAAGA
>AB753221|A/African_Stonechat/Vietnam/8/2009|H9N2|7_858
GCTTTAAATACGGTTTGAAAAGAGGGCCTTCTACGGAAGGAGTGCCTGAGTCTATGAGGGAAGAATATCGGCAGGAACAG
>AB753220|A/African_Stonechat/Vietnam/8/2009|H9N2|8_775
CTTTTATGCAAGCCTTACAACTATTGCTTGAAGTGGAGCAAGAGATAAGAACTTTCTCGTTTCAGCTTATTTAATGATAA
>MF613820|A/American_black_duck/Alberta/118/2016|H10N7|7_715
CCTACCAGAAACGGATGGGAGTGCAAATGCAGCGATTCAAGTGATCCTCTCGTTATTGCCGCAAGTATCATTGGGATCTT
>MF613886|A/American_black_duck/Alberta/118/2016|H10N7|2_0
ATGGATGTCAATCCGACTTTACTTTTCTTGAAAGTTCCAGCGCAAAATGCCATAAGCACCACATTCCCGTATACTGGAGA
>MF046265|A/American_black_duck/Alberta/118/2016|H10N7|3_2013
CTTAGGGACAACCTGGAACCTGGTACCTTCGATCTTGGAGGGCTATATGAAGCAATTGAGGAGTGCCTGATTAATGATCC
>DQ376871|A/chicken/Taiwan/G2/87|H6N1|1_2232
AAACGGAAACGGGACTCTAGCATACTTACTGACAGCCAGACAGCGACCAAAAGAATTCGGATGGCCATCAATTAGTTCCA
>AB753215|A/African_Stonechat/Vietnam/8/2009|H9N2|2_2229
TGCTGAGATCATGAAGATCTGTTCCACCATTGAAGAACTCAGACGGCAAAAATAGTGAATTTAGCTTGTCCTTCATGAAA
>CY079456|A/American_black_duck/Illinois/08OS2688/2008|H5N2|8_520
TGAGGATGTCAAAAATGCAATTGGGGTCCTCATCGGAGGACTTGAATGGAATGATAACACAGTTCGAGTCTCTGAAACTC
>MF613946|A/American_black_duck/Alberta/307/2016|H4N8|2_2194
CTGGACGGATTAAGAAGGAGGAGTTTGCTGAGATCATGAAGATCTGTTCCACCATTGAAGAGCTCAGACGGCAGAAATAA
>AB753216|A/African_Stonechat/Vietnam/8/2009|H9N2|3_630
ACAGGAACCATGCGCAGGCTTGCCGACCAAAGCCTCCCACCGAACTTCTCCAGCCTTGAAAACTTTAGAGCCTATGTGGA
>AB753220|A/African_Stonechat/Vietnam/8/2009|H9N2|8_0
ACAAAAACATAATGGATTCCAACACTGTGTCAAGCTTCCAGGTAGACTGCTTTCTTTGGCATGTCCGCAAACGATTTGCA
>MF613820|A/American_black_duck/Alberta/118/2016|H10N7|7_195
CTCACCGTGCCCAGTGAGCGAGGACTGCAGCGTAGACGCTTTGTCCAAAATGCCCTTAATGGGAATGGGGATCCAAACAA
>AB753214|A/African_Stonechat/Vietnam/8/2009|H9N2|1_2229
GGACTCTAGCATACTTACTGACAGCCAGACAGCGACCAAAAGGATTCGGATGGCCATCAATTAGTGTTGAATTGTTTAAA
>MF613886|A/American_black_duck/Alberta/118/2016|H10N7|2_244
ATGCACAAACGGACTGTGTCCTTGAAGCAATGGCTTTCCTTGAAGAGTCCCACCCAGGAATCTTTGAAAACTCGTGTCTT
>MF046216|A/American_black_duck/Alberta/118/2016|H10N7|5_1302
GGCAGAACTTCAGACATGAGAACTGAGATCATAAGGATGATGGAAAATGCCAGACCTGAAGATGTGTCTTTCCAGGGGCG
>AB753216|A/African_Stonechat/Vietnam/8/2009|H9N2|3_567
CTATGGGATTCCTTTCGTCAGTCCGAAAGAGGCGAAGAAACAATTGAAGAAAGATTTGAAATCACAGGAACCATGCGCAG
>MF613886|A/American_black_duck/Alberta/118/2016|H10N7|2_2135
CAGCATGGTGGAGGCCATGGTTTCTAGGGCCCGAATTGATGCGCGAATTGACTTCGAATCTGGACGGATTAAGAAGGAAG
>MF613820|A/American_black_duck/Alberta/118/2016|H10N7|7_650
GACCATTGGGACTCATCCTAGCTCCAGTGCTGGTCTGAAAGATGATCTTCTTGAAAATTTGCAGGCCTACCAGAAACGGA
>MF613886|A/American_black_duck/Alberta/118/2016|H10N7|2_793
AGCTTGAGCAATCTGGACTCCCAGTTGGAGGCAATGAAAAGAAGGCTAAACTGGCAAATGTTGTGAGAAAAATGATGACT
>MF613914|A/American_black_duck/Alberta/118/2016|H10N7|8_594
CAGAGATTCGCTTGGAGAAGCAGTAATGAGGATGGGAGACCTCCACTCCCTCCAAAGCAGAAACGGAAAATGGCGAGAAC
>AB753221|A/African_Stonechat/Vietnam/8/2009|H9N2|7_912
TGAGGGAAGAATATCGGCAGGAACAGCAGAATGCTGTGGATGTTGACGATGGTCATTTTGTCAACATAGAGCTGAAGTAA
>KU289744|A/American_black_duck/Delaware/A00870108/2010|H7N3|2_756
AGAGGATTTGTATATTTTGTTGAAACATTAGCAAGGAGCATTTGTGAGAAGCTTGAACAATCTGGACTCCCAGTTGGAGG
>AB753218|A/African_Stonechat/Vietnam/8/2009|H9N2|5_1344
GACATGAGGACTGAAATCATAAGAATGATGGAAAGTGCCAGACCAGAAGATGTGTCATTCCAGGGGCGGGGAGTCTTCGA
>KT717248|A/Anser_fabalis/China/Anhui/S148/2014|H6N2|2_2204
TAAGAAAGAAGAGTTTGCTGAGATCATGAAGATCTGTTCCACCATTGAAGAGCTCAGACGGCAAAAATAGTGAAGTAGGG
>CY079459|A/American_black_duck/Illinois/08OS2688/2008|H5N2|1_806
CATAGTAAGAAGAGCAACAGTATCAGCAGACCCACTAGCATCTCTATTGGAGATGTGCCACAGCACACAGATTGGAGGGA
>CY079455|A/American_black_duck/Illinois/08OS2688/2008|H5N2|5_64
AACAGATGGAAACTGGTGGAGAACGCCAGAATGCCACTGAAATCAGAGCATCTGTTGGGAGAATGGTTGGTGGAATCGGA
>MF613886|A/American_black_duck/Alberta/118/2016|H10N7|2_366
ACCCAAGGCCGTCAGACCTACGATTGGACATTAAACAGGAATCAGCCGGCTGCAACTGCATTAGCTAATACTATAGAGGT
>KU289744|A/American_black_duck/Delaware/A00870108/2010|H7N3|2_1575
GACATGAGCATTGGAGTGACAGTGATAAAGAACAACATGATAAACAATGATCTTGGACCAGCAACAGCTCAAATGGCTCT
>MF613820|A/American_black_duck/Alberta/118/2016|H10N7|7_585
AGTGAGCAGGCAGCAGAGGCTATGGAGGTTGCTAGTCAGGCTAGGCAGATGGTGCAGGCAATGAGGACCATTGGGACTCA
>CY138853|A/American_black_duck/New_Brunswick/00424/2010|H3N8|5_0
ATAATCACTCACTGAGTGACATCCACATCATGGCGTCTCAAGGCACCAAACGATCTTATGAGCAGATGGAAACTGGTGGG
>CY128765|A/American_black_duck/New_Brunswick/02375/2007|H4N8|1_0
AATATGGAGAGAATAAAAGAACTAAGAGATCTAATGTCACAGTCTCGCACTCGCGAGATACTCACCAAAACAACTGTGGA
>CY139243|A/American_black_duck/New_Brunswick/00687/2010|H3N8|8_66
TCCGCAAACGATTTGCAGACCAAGAACTGGGTGATGCCCCATTCCTTGACCGGCTTCGCCGAGACCAAAAGTCTCTAAGA
>MF046216|A/American_black_duck/Alberta/118/2016|H10N7|5_558
GGAACAATGGTGATGGAATTGATCCGGATGATCAAGCGAGGGATCAATGATCGGAATTTCTGGAGAGGCGAAAACGGACG
>AB753218|A/African_Stonechat/Vietnam/8/2009|H9N2|5_0
GATAATCACTCACCGAGTGACATCAACATCATGGCGTCTCAAGGCACCAAACGATCCTATGAACAGATGGAAACTGGTGG
>MF613914|A/American_black_duck/Alberta/118/2016|H10N7|8_462
GCAATTGTCGGCGAAATTTCACCACTGCCTTCTCTTCCAGGACATACTGATGAGGATGTCAAAAATGCAATTGGGGTCCT
>KU289744|A/American_black_duck/Delaware/A00870108/2010|H7N3|2_567
CAAAGGAAAAGAAGAGTGAGGGACAACATGACCAAGAAAATGGTCACACAAAGAACAATAGGAAAGAAGAAGCAGAGGCT
>CY079458|A/American_black_duck/Illinois/08OS2688/2008|H5N2|2_63
ATAAGCACCACATTCCCATATACTGGAGATCCTCCATACAGCCATGGAACGGGAACAGGGTACACCATGGACACAGTCAA
>CY079458|A/American_black_duck/Illinois/08OS2688/2008|H5N2|2_1197
CTGATAGATGGTACAGCCTCATTGAGCCCTGGAATGATGATGGGCATGTTCAACATGCTAAGTACAGTCTTGGGAGTCTC
>MF613666|A/American_black_duck/Alberta/96/2016|H3N6|2_2013
CGCTCTATCCTCAATACAAGCCAAAGGGGAATCCTTGAAGATGAACAGATGTATCAAAAGTGCTGCAATCTATTTGAGAA
>MF613886|A/American_black_duck/Alberta/118/2016|H10N7|2_1403
AACCTGCAAGCTGGTCGGAATCAACATGAGCAAAAAGAAGTCCTACATAAACAGGACAGGAACATTTGAATTCACAAGTT
>HM570064|A/Anas_platyrhynchos/Belgium/12827/2007|H3N8|2_496
AATAGATTTCCTCAAGGATGTGATGGAATCAATGGATAAAGAAGAAATGGAAATAACAACACATTTCCAGAGAAAGAGAA
>CY139125|A/American_black_duck/New_Brunswick/00612/2010|H10N7|7_66
CCCCCTCAAAGCCGAGATCGCGCAGAGACTTGAAGATGTCTTTGCAGGGAAAAACACCGATCTCGATGCACTCATGGAAT
>KU289744|A/American_black_duck/Delaware/A00870108/2010|H7N3|2_1890
CCCCTGAATCCGTTTGTCAGCCATAAGGAGATAGAGTCTGTAAACAATGCTGTGGTGATGCCAGCTCATGGCCCAGCCAA
>MF613886|A/American_black_duck/Alberta/118/2016|H10N7|2_305
CTTTGAAAACTCGTGTCTTGAAACGATGGAAGTTGTTCAACAAACAAGAGTGGACAAGTTGACCCAAGGCCGTCAGACCT
>MF046265|A/American_black_duck/Alberta/118/2016|H10N7|3_549
AGCAAAGGCCTCTGGGATTCCTTTCGTCAGTCCGAGAGAGGCGAAGAGACAATTGAAGAAAGATTTGAAATTACAAGAAC
>CY138946|A/American_black_duck/New_Brunswick/00478/2010|H4N6|3_0
TTCAAAATGGAAGATTTTGTGCGACAATGCTTCAATCCAATGATCGTCGAGCTTGCGGAAAAGGCAATGAAGGAATATGG
>MF613717|A/American_black_duck/Alberta/307/2016|H4N8|8_528
GCAATTGGAATCCTCATCGGTGGACTTGAATGGAATGATAACTCAATTCGAGCGTCTGAAAATATACAGAGATTCGCTTG
>EU500851|A/American_black_duck/NB/2538/2007|H7N3|3_62
CGTCGAGCTTGCGGAAAAGGCAATGAAAGAATATGGGGAAGATCCGAAAATCGAAACCAACAAATTCGCTGCAATATGCA
>CY097539|A/American_black_duck/Illinois/4119/2009|H8N4|3_693
AACTTTAGAGCCTATGTGGATGGATTCGAGCCGAACGGCTGCATTGAGGGCAAGCTTTCTCAAATGTCCAAAGAAGTAAA
>MF613935|A/American_black_duck/Alberta/118/2016|H10N7|1_1984
CCAAGAGGCTCACAGTTCTCGGGAAAGATGCAGGTGCATTGACCGAAGATCCAGATGAAGGCACAGCTGGAGTGGAGTCT
>MF613886|A/American_black_duck/Alberta/118/2016|H10N7|2_427
TAGCTAATACTATAGAGGTCTTCAGATCGAACGGTCTCACAGCTAATGAATCAGGAAGGCTAATAGATTTTCTCAAGGAT
>MF613801|A/American_black_duck/Alberta/96/2016|H3N6|3_1952
ATCTCCACAACTCGAGGGGTTTTCAGCTGAATCAAGGAAATTGCTTCTCATTGTTCAGGCACTTAGGGACAACCTGGAAC
>KU289744|A/American_black_duck/Delaware/A00870108/2010|H7N3|2_2079
CAAAAGTGCTGCAATCTATTCGAGAAATTCTTCCCTAGCAGCTCATACAGGAGACCGGTTGGAATTTCCAGCATGGTGGA
>KU289743|A/American_black_duck/Delaware/A00870108/2010|H7N3|3_1071
ATTCCAAAAACGAAGAACATGAAGAAAACAAGCCAATTGAAGTGGGCACTTGGTGAAAACATGGCACCAGAGAAAGTGGA
>MF613820|A/American_black_duck/Alberta/118/2016|H10N7|7_325
TCCATGGGGCAAAAGAGGTGGCACTCAGTTATTCAACTGGTGCACTTGCCAGCTGCATGGGCCTCATATACAACAGGATG
>MF613935|A/American_black_duck/Alberta/118/2016|H10N7|1_1922
AGGATCAGGAATGAGAATACTGGTAAGAGGCAATTCCCCAGTGTTCAATTACAACAAGGCCACCAAGAGGCTCACAGTTC
>MF046216|A/American_black_duck/Alberta/118/2016|H10N7|5_1178
AGGAAACACTAACCAACAGAGAGCATCTGCAGGACAAATCAGCGTACAGCCCACATTCTCTGTGCAGAGAAACCTCCCAT
>KT717223|A/Anser_fabalis/China/Anhui/S45/2014|H6N2|1_2205
AAACGGAAACGAGACTCTAGCATACTTACTGACAGCCAGACAGCGACCAAAAGAATTCGGATGGCCATCAGTTAGTGTCG
>MF613820|A/American_black_duck/Alberta/118/2016|H10N7|7_390
ATATACAACAGGATGGGGACTGTGACCACTGAAGTGGCATTTGGCCTGGTGTGTGCCACGTGTGAGCAGATTGCTGATTC
>CY190684|A/American_black_duck/Maryland/08OS1725/2008|H8N4|7_66
CCCCCTCAAAGCCGAAATCGCGCAGAGACTTGAAGATGTGTTTGCAGGGAAGAACACCGATCTTGAGGCACTCATGGAAT
>MF613935|A/American_black_duck/Alberta/118/2016|H10N7|1_2108
ATATGGCCCAGCATTGAGCATCAATGAGCTGAGCAATCTTGCAAAGGGAGAGAAGGCTAATGTGCTAATTGGACAAGGAG
>MF613886|A/American_black_duck/Alberta/118/2016|H10N7|2_1708
CAAGGAGGTCATTCGAGCTGAAGAAGTTGTGGGAACAAACCCGCTCAAAAGCAGGACTGCTGGTCTCAGATGGAGGACCA
>MF613886|A/American_black_duck/Alberta/118/2016|H10N7|2_1281
CAAAAGAGGTATACCAAAACAACATACTGGTGGGACGGACTCCAATCCTCTGATGACTTTGCTCTCATAGTGAATGCTCC
>MF613886|A/American_black_duck/Alberta/118/2016|H10N7|2_488
AATAGATTTTCTCAAGGATGTGATGGAATCAATGGATAAGGAGGAAATGGAAATAACAACGCATTTCCAAAGGAAAAGAA
>AB753221|A/African_Stonechat/Vietnam/8/2009|H9N2|7_198
GTTCACGCTCACCGTGCCCAGTGAGCGAGGACTGCAGCGTAGACGGTTTGTCCAAAACGCCCTAAATGGGAATGGAGACC
>KU289741|A/American_black_duck/Delaware/A00870108/2010|H7N3|5_0
GTAGATAATCACTCACTGAGTGACATCCACATCATGGCGTCTCAAGGCACCAAACGATCCTATGAACAAATGGAAACCGG
>MF613886|A/American_black_duck/Alberta/118/2016|H10N7|2_854
TGTGAGAAAAATGATGACTAATTCGCAAGACACAGAGCTCTCTTTCACAATCACTGGAGACAACACCAAATGGAATGAAA
>KU289744|A/American_black_duck/Delaware/A00870108/2010|H7N3|2_1638
ACAGCTCAAATGGCTCTTCAGCTGTTCATCAAGGATTACAGATACACGTATCGGTGTCACAGAGGAGACACACAAATTCA
>KY551283|A/American_green_winged_teal/AH0003731/2015|H7N3|3_915
GATGCAATCAAATGCATGAAGACATTTTTCGGCTGGAAAGAGCCCAACATCGTAAAACCACATGAAAAGGGCATAAACCC
>EU500853|A/American_black_duck/NB/2538/2007|H7N3|5_1482
TGAGTAACGAAGGATCTTATTTCTTCGGAGACAATGCAGAGGAATATGACAATTAAAGAAAAATACCCTTGTTTCTACCT
>AB753215|A/African_Stonechat/Vietnam/8/2009|H9N2|2_2108
TCCCCAGCAGTTCATACCGGAGGCCAGTTGGAATTTCCAGCATGGTGGAGGCCATGGTGTCTAGGGCCCGAATTGATGCA
>HM570064|A/Anas_platyrhynchos/Belgium/12827/2007|H3N8|2_62
AGTACTACATTCCCTTACACTGGAGATCCTCCATACAGCCATGGAACAGGAACAGGATACACCATGGACACAGTCAACAG
>AB753215|A/African_Stonechat/Vietnam/8/2009|H9N2|2_62
TAAGTACCACGTTCCCTTATACTGGAGACCCTCCATACAGCCATGGAACAGGAACAGGATACACCATGGACACAGTCAAC
>MF613886|A/American_black_duck/Alberta/118/2016|H10N7|2_915
AACACCAAATGGAATGAAAATCAGAACCCTAGGATGTTTCTGGCAATGATAACATATATAACAAGGAACCAACCTGAATG
>CY129036|A/American_black_duck/New_Brunswick/03495/2009|H3N8|2_2170
CCAGGGCCCGGATTGATGCGCGAATTGACTTCGAATCTGGACGGATTAAGAAGGAGGAGTTTGCTGAGATCATGAAGATC
>MF613935|A/American_black_duck/Alberta/118/2016|H10N7|1_1364
CAATGTGATGGGAATGATCGGGATATTGCCCGACATGACCCCAAGTACTGAGATGTCGCTGAGGGGAATAAGAGTCAGTA
>AB753214|A/African_Stonechat/Vietnam/8/2009|H9N2|1_0
AAATATATTCAATATGGAAAGAATAAAAGAACTAAGAGATTTAATGTCACAGTCTCGCACTCGCGAGATACTGACAAAAA
>CY128841|A/American_black_duck/Prince_Edward_Island/02697/2007|H4N6|3_630
ATTACAGGAACCATGCGCAGGCTCGCCGACCAAAGTCTCCCGCCAAACTTCTCCAGCCTTGAAAACTTTAGAGCCTATGT
>CY079459|A/American_black_duck/Illinois/08OS2688/2008|H5N2|1_372
AAAGTCGAAAGGTTGAAACACGGGACCTTTGGCCCTGTTCACTTCAGAAATCAAGTTAAAATAAGACGGAGGGTTGACAT
>CY191030|A/American_black_duck/Maryland/11OS3898/2012|H2N1|5_704
CATCCTCAAGGGGAAATTCCAAACAGCAGCACAACGAGCAATGATGGATCAGGTGAGAGAAAGCCGGAATCCTGGGAATG
>CY079458|A/American_black_duck/Illinois/08OS2688/2008|H5N2|2_1449
AAGAAGTCCTACATAAACAGGACAGGAACATTTGAATTCACAAGCTTTTTCTATCGCTACGGATTTGTAGCCAATTTTAG
>CY128507|A/American_black_duck/New_Brunswick/03551/2009|H4N6|1_2174
GAAGGCTAATGTGCTAATCGGGCAAGGAGACGTAGTGTTGGTAATGAAACGGAAACGGGACTCTAGCATACTTACTGACA
>CY079459|A/American_black_duck/Illinois/08OS2688/2008|H5N2|1_1426
AGATGTCGCTGAGGGGGATAAGAGTCAGTAAGATGGGAGTAGATGAATACTCCAGCACAGAGAGAGTGGTAGTGAGCATT
>CY079457|A/American_black_duck/Illinois/08OS2688/2008|H5N2|3_252
GGAAGAGACCGAACAATGGCCTGGACAGTGGTGAATAGCATCTGCAACACCACAGGGGTCGAGAAGCCTAAATTTCTTCC
>MF613886|A/American_black_duck/Alberta/118/2016|H10N7|2_61
CATTCCCGTATACTGGAGATCCTCCATACAGCCATGGAACAGGAACAGGATATACCATGGACACGGTTAACAGAACACAT
>KU289743|A/American_black_duck/Delaware/A00870108/2010|H7N3|3_1764
CTTCTTCAATCCCTTCAGCAAATTGAAAGCATGATTGAGGCCGAGTCCTCTGTCAAAGAGAAAGACATGACCAAAGAATT
>KU201725|A/American_green_winged_teal/Idaho/AH0011899/2015|H5N2|1_62
AAAAACCACTGTGGACCATATGGCCATAATCAAGAAATACACATCAGGAAGACAAGAGAAGAATCCTGCTCTCAGAATGA
>KU289745|A/American_black_duck/Delaware/A00870108/2010|H7N3|1_620
TGCATACATGCTAGAAAGAGAGTTGGTCCGCAAAACGAGGTTCCTCCCAGTGGCTGGTGGAACAAGCAGTGTCTATATTG
>CY079457|A/American_black_duck/Illinois/08OS2688/2008|H5N2|3_504
GAAGAAAGCAGAGCAAGAATCAAAACCAGGCTGTTCACTATAAGACAAGAAATGGCCAGCAGGGGTCTATGGGATTCCTT
>MF046265|A/American_black_duck/Alberta/118/2016|H10N7|3_1952
ATCTCCACAACTTGAGGGATTTTCAGCTGAGTCTAGAAAGCTGCTCCTCATTGTTCAGGCACTTAGGGACAACCTGGAAC
>MF613914|A/American_black_duck/Alberta/118/2016|H10N7|8_66
GCAGACCAAGAACTGGGTGATGCCCCATTCCTTGACCGGCTTCGCCGAGATCAGAAGTCCCTAAGGGGAAGAGGCAGCAC
>MF613886|A/American_black_duck/Alberta/118/2016|H10N7|2_1037
TAAAATGGCAAGACTAGGGAAAGGATACATGTTCGAAAGTAAGAGCATGAAGCTTCGGACACAAATACCGGCAGAAATGC
>MF613914|A/American_black_duck/Alberta/118/2016|H10N7|8_264
TACCTAACTGACATGACTCTTGAAGAGATGTCAAGAGACTGGTTCATGCTCATGCCCAAGCAAAAGGTGGCAGGCTCCCT
>MF613701|A/American_black_duck/Alberta/96/2016|H3N6|1_248
TGCAGGATCAGACCGAGTGATGGTATCACCTCTGGCTGTGACATGGTGGAATAGGAATGGACCAACAACAAGTACAGTTC
>MF613935|A/American_black_duck/Alberta/118/2016|H10N7|1_2046
ACAGCTGGAGTGGAGTCTGCTGTTTTAAGAGGATTCCTCATTTTGGGCAAAGAAGACAAGAGATATGGCCCAGCATTGAG
>CY191032|A/American_black_duck/Maryland/11OS3898/2012|H2N1|3_1953
AGTCTATACGCATCTCCACAACTTGAGGGATTTTCAGCAGAATCGAGGAAATTGCTTCTCATTGTTCAGGCACTTAGGGA
>CY128682|A/American_black_duck/New_Brunswick/02720/2007|mixed|3_2079
CTGATTAATGACCCCTGGGTTTTGCTTAATGCGTCTTGGTTCAACTCCTTCCTCACACATGCACTGAAATAGTTGTGGCA
>AF086833-Ebola-virus---Mayinga,-Zaire,-1976,-complete-genome_9272
TGTCGTTGTTTCAGGGTTAAGAACATTGGTTCCTCAATCAGATAATGAGGAAGCTTCAACCAACCCGGGGACATGCTCAT
>AF086833-Ebola-virus---Mayinga,-Zaire,-1976,-complete-genome_10492
CTCACAAAGGAATGGCCCTATTGCATAGACTGAAAACTAATGACTTTGCCCCTGCATGGTCAATGACAAGGAATCTCTTT
>AF086833-Ebola-virus---Mayinga,-Zaire,-1976,-complete-genome_10675
TGATTGAACCCTTAGCAGGAGCCCTTGGTCTGATCTCTGATTGGCTGCTAACAACCAACACTAACCATTTCAACATGCGA
>AF086833-Ebola-virus---Mayinga,-Zaire,-1976,-complete-genome_10736
TAACCATTTCAACATGCGAACACAACGTGTCAAGGAACAATTGAGCCTAAAAATGCTGTCGTTGATTCGATCCAATATTC
>AF086833-Ebola-virus---Mayinga,-Zaire,-1976,-complete-genome_17141
TTTCAACACGCTAGCTACTGAGTCCAGTATAGAGTCAGAAATAGTATCAGGAATGACTACTCCTAGGATGCTTCTACCTG
>AF086833-Ebola-virus---Mayinga,-Zaire,-1976,-complete-genome_17202
CCTAGGATGCTTCTACCTGTTATGTCAAAATTCCATAATGACCAAATTGAGATTATTCTTAACAACTCAGCAAGCCAAAT
>AF086833-Ebola-virus---Mayinga,-Zaire,-1976,-complete-genome_2501
TCAGTACCAGTGATGGCAAAGAGTACACGTATCCAGACTCCCTTGAAGAGGAATATCCACCATGGCTCACTGAAAAAGAG
>AF086833-Ebola-virus---Mayinga,-Zaire,-1976,-complete-genome_15250
CCCGTTTAACATGGGTAACTCAAGGCAGTTCGAACAGTGACTTGCTAATAAAACCATTTTTGGAAGCACGAGTAAATTTA
>AF086833-Ebola-virus---Mayinga,-Zaire,-1976,-complete-genome_3538
GATGGTTGCAAAATATGATCTTCTGGTGATGACAACCGGTCGGGCAACAGCAACCGCTGCGGCAACTGAGGCTTATTGGG
>AF086833-Ebola-virus---Mayinga,-Zaire,-1976,-complete-genome_13298
TCAAACACTTTGTGAAGCTCTGTTAGCTGATGGTCTTGCTAAAGCATTTCCTAGCAATATGATGGTAGTTACGGAACGTG
>AF086833-Ebola-virus---Mayinga,-Zaire,-1976,-complete-genome_976
GAGAAGGTTCAAAGGCAAATTCAAGTACATGCAGAGCAAGGACTGATACAATATCCAACAGCTTGGCAATCAGTAGGACA
>AF086833-Ebola-virus---Mayinga,-Zaire,-1976,-complete-genome_2440
TCACAGGGGCCATTTGATGCTGTTTTGTATTATCATATGATGAAGGATGAGCCTGTAGTTTTCAGTACCAGTGATGGCAA
>AF086833-Ebola-virus---Mayinga,-Zaire,-1976,-complete-genome_9333
AACCCGGGGACATGCTCATGGTCTGATGAGGGTACCCCTTAATAAGGCTGACTAAAACACTATATAACCTTCTACTTGAT
>AF086833-Ebola-virus---Mayinga,-Zaire,-1976,-complete-genome_5002
TTTGACAGCACTCAAACTGATCACCCAACCACTGCCTGCTGCAACATGGACCGATGACACTCCAACAGGATCAAATGGAG
>AF086833-Ebola-virus---Mayinga,-Zaire,-1976,-complete-genome_12078
GGAAACTCTAGATCAACATGGTTTGTTCATGATGATTTAATAGACATCTTAGGCTATGGGGACTATGTTTTTTGGAAGAT
>AF086833-Ebola-virus---Mayinga,-Zaire,-1976,-complete-genome_9150
CACAGTGATAAAGGAGGCAGTTTTGAAGCTGCACTATGGCAACAATGGGACCGACAATCCCTAATTATGTTTATCACTGC
>AF086833-Ebola-virus---Mayinga,-Zaire,-1976,-complete-genome_3599
GCAACTGAGGCTTATTGGGCCGAACATGGTCAACCACCACCTGGACCATCACTTTATGAAGAAAGTGCGATTCGGGGTAA
>AF086833-Ebola-virus---Mayinga,-Zaire,-1976,-complete-genome_12017
ACATCAAATGTTTTTCTGGTATGATCTGGCTATTTTAACTCGAAGGGGTAGATTAAATCGAGGAAACTCTAGATCAACAT
>AF086833-Ebola-virus---Mayinga,-Zaire,-1976,-complete-genome_8601
AGAGAGAATTATCGAGGTGAGTACCGTCAATCAAGGAGCGCCTCACAAGTGCGCGTTCCTACTGTATTTCATAAGAAGAG
>AF086833-Ebola-virus---Mayinga,-Zaire,-1976,-complete-genome_4941
AGGCTTTCCTCCAGGAGTTCGTTCTTCCGCCAGTCCAACTACCCCAGTATTTCACCTTTGATTTGACAGCACTCAAACTG
>AF086833-Ebola-virus---Mayinga,-Zaire,-1976,-complete-genome_3294
CATCCCAAATGCAACAAACGAAGCCAAACCCGAAGACGCGCAACAGTCAAACCCAAACGGACCCAATTTGCAATCATAGT
>AF086833-Ebola-virus---Mayinga,-Zaire,-1976,-complete-genome_9211
TAATTATGTTTATCACTGCATTCTTGAATATTGCTCTCCAGTTACCGTGTGAAAGTTCTGCTGTCGTTGTTTCAGGGTTA
>AF086833-Ebola-virus---Mayinga,-Zaire,-1976,-complete-genome_16043
TGACAATTTTTTATATTACTTAACTACTCAAATTCATAATCTACCACATCGCTCATTGCGAATACTTAAGCCAACATTCA
>AF086833-Ebola-virus---Mayinga,-Zaire,-1976,-complete-genome_16226
ATTTTTGAGAACGTCCATTTCATCTTTTCTTACATTTGTAAAAGAATGGATAATTAATCGCGGAACAATTGTCCCTTTAT
>AF086833-Ebola-virus---Mayinga,-Zaire,-1976,-complete-genome_13237
AAGAGAAAGAGTTGAATGTAGGTAGAACCTTCGGAAAATTGCCTTATCCGACTCGCAATGTTCAAACACTTTGTGAAGCT
>AF086833-Ebola-virus---Mayinga,-Zaire,-1976,-complete-genome_5063
CCAACAGGATCAAATGGAGCGTTGCGTCCAGGAATTTCATTTCATCCAAAACTTCGCCCCATTCTTTTACCCAACAAAAG
>AF086833-Ebola-virus---Mayinga,-Zaire,-1976,-complete-genome_15982
TTGGGGCCTTTGTAAGTTATTATCTTGGCAATACAATTCTTCGGACTAAGAAATTAACACTTGACAATTTTTTATATTAC
>AF086833-Ebola-virus---Mayinga,-Zaire,-1976,-complete-genome_11529
GTCTTTCCGTGTTTTAGATGAAGCAGTTGAAATTCTTCCTCTTGATATTAAATGGCTACACAACATACCCAATACCCAGA
>AF086833-Ebola-virus---Mayinga,-Zaire,-1976,-complete-genome_5124
TTCTTTTACCCAACAAAAGTGGGAAGAAGGGGAACAGTGCCGATCTAACATCTCCGGAGAAAATCCAAGCAATAATGACT
>CY097200|A/American_green_winged_teal/Illinois/3054/2009|H1N2|3_567
GGTTTATGGGATTCCTTTCGTCAGTCCGAGAGAGGCGAAGAGACAGTTGAAGAAAGATTTGAAATCACAGGAACCATGCG
>AF086833-Ebola-virus---Mayinga,-Zaire,-1976,-complete-genome_14396
TCTCCGAATGATTGAGATGGATGATTTATTCTTACCTTTAATTGCGAAGAACCCTGGGAACTGCACTGCCATTGACTTTG
>AF086833-Ebola-virus---Mayinga,-Zaire,-1976,-complete-genome_6527
CGACTTGCTTCCACAGTTATCTACCGAGGAACGACTTTCGCTGAAGGTGTCGTTGCATTTCTGATACTGCCCCAAGCTAA
>AF086833-Ebola-virus---Mayinga,-Zaire,-1976,-complete-genome_15189
CAACCTGCTATTAAACCAAAATGTCCTTCCGCAGCCTTAAGAGAGGCCATTGAATTGGCGTCCCGTTTAACATGGGTAAC
>AF086833-Ebola-virus---Mayinga,-Zaire,-1976,-complete-genome_7930
GATAAAACCCTTCCGGACCAGGGGGACAATGACAATTGGTGGACAGGATGGAGACAATGGATACCGGCAGGTATTGGAGT
>AF086833-Ebola-virus---Mayinga,-Zaire,-1976,-complete-genome_3416
GTGCAACAACAAACCATCGCATCAGAATCATTAGAACAACGCATTACGAGTCTTGAGAATGGTCTAAAGCCAGTTTATGA
>AF086833-Ebola-virus---Mayinga,-Zaire,-1976,-complete-genome_9089
AAGGCGCGAGGGGCTTGGGCAAGATCAGGCAGAACCCGTTCTCGAAGTATATCAACGATTACACAGTGATAAAGGAGGCA
>AF086833-Ebola-virus---Mayinga,-Zaire,-1976,-complete-genome_671
AGAGTGCGGACAGTTTCCTTCTCATGCTTTGTCTTCATCATGCGTACCAGGGAGATTACAAACTTTTCTTGGAAAGTGGC
>CY079457|A/American_black_duck/Illinois/08OS2688/2008|H5N2|3_1512
TATGGGTTCATCATAAAAGGAAGGTCTCATTTGAGGAATGATACTGATGTGGTAAACTTTGTGAGCATGGAATTTTCTCT
>AF086833-Ebola-virus---Mayinga,-Zaire,-1976,-complete-genome_11163
CTCTGCTTTCATAATCAGATATATAAGCATAATAAATAAATACTCATATTTCTTGATAATTTGTTTAACCACAGATAAAT
>AF086833-Ebola-virus---Mayinga,-Zaire,-1976,-complete-genome_14030
AACGGCTACAAGAATGGCACCATTGTCTGATGCAATTTTTGATGATCTTCAAGGGACCCTGGCTAGTATAGGCACTGCTT
>MF613886|A/American_black_duck/Alberta/118/2016|H10N7|2_610
CAATAGGGAAGAAGAAACAGAGGCTAAACAAAAGGAGCTATCTAATAAGAGCATTGACACTGAACACAATGACAAAAGAC
>KX978198|A/black_headed_gull/Netherlands/1/2014|H13N2|1_2261
TGACAGTCAGACAGCGACCAAAAGAATTCGGATGGCCATCAATTAGTGTCAAATTGTTTAAAAACGACCTTGTTTCTACT
>AF086833-Ebola-virus---Mayinga,-Zaire,-1976,-complete-genome_14274
ATATCATTGGCACTAGCGGTACCGCAGGTGCTTGGAGGGTTATCCTTCTTGAATCCTGAGAAATGTTTCTACCGGAATCT
>AF086833-Ebola-virus---Mayinga,-Zaire,-1976,-complete-genome_3477
GTCTAAAGCCAGTTTATGATATGGCAAAAACAATCTCCTCATTGAACAGGGTTTGTGCTGAGATGGTTGCAAAATATGAT
>AB753215|A/African_Stonechat/Vietnam/8/2009|H9N2|2_2170
AGGGCCCGAATTGATGCACGAATTGACTTCGAGTCTGGAAGGATTAAGAAAGAAGAGTTTGCTGAGATCATGAAGATCTG
>AF086833-Ebola-virus---Mayinga,-Zaire,-1976,-complete-genome_17934
ACTGCAAAAGGACGAATCACAAAACTAGTCAATGATTATTTAAAATTCTTTCTTATTGTGCAAGCATTAAAACATAATGG
>KT699053|A/Anser_fabalis/Anhui/L139/2014|H9N2|1_2213
ACGGGACTCTAGCATACTTACTGACAGTCAGACAGCGACCAAAAGGATTCGGATGGCCATCAATTAATGTCGAATCGTTT
>AF086833-Ebola-virus---Mayinga,-Zaire,-1976,-complete-genome_3355
CCCAATTTGCAATCATAGTTTTGAGGAGGTAGTACAAACATTGGCTTCATTGGCTACTGTTGTGCAACAACAAACCATCG
>CY139417|A/American_black_duck/New_Brunswick/00914/2010|mixed|3_2016
GTTCAGGCACTTAGGGACAACCTGGAACCTGGGACCTTCGATCTTGGGGGGCTATATGGAGCAATCGAGGAGTGCCTGAT
>AF086833-Ebola-virus---Mayinga,-Zaire,-1976,-complete-genome_10309
TACTCCAGACACCAAGCAAGACCTGAGAAAAAACCATGGCTAAAGCTACGGGACGATACAATCTAATATCGCCCAAAAAG
>CY079459|A/American_black_duck/Illinois/08OS2688/2008|H5N2|1_434
AAGACGGAGGGTTGACATAAACCCTGGTCACGCAGACCTCAGTGCCAAAGAGGCACAGGATGTAATCATGGAGGTCGTTT
>CY190594|A/American_black_duck/Maryland/07OS2482/2007|H6N8|1_1008
AGAACAAGCGGGTCGTCAGTTAAGAGAGAAGAAGAAGTGCTTACGGGCAACCTTCAAACATTGAAAATAAGAGTACATGA
>AF086833-Ebola-virus---Mayinga,-Zaire,-1976,-complete-genome_549
AGGTCTGTCCGTTCAACAGGGGATTGTTCGGCAAAGAGTCATCCCAGTGTATCAAGTAAACAATCTTGAAGAAATTTGCC
>CY079458|A/American_black_duck/Illinois/08OS2688/2008|H5N2|2_1008
TTTAGGAACGTTTTGAGCATTGCACCTATAATGTTCTCAAATAAAATGGCAAGACTAGGGAAAGGATACATGTTCGAAAG
>AF086833-Ebola-virus---Mayinga,-Zaire,-1976,-complete-genome_2806
GATTCTTATTTTTGAATTTAAAGCTAGCTTATTATTACTAGCCGTTTTTCAAAGTTCAATTTGAGTCTTAATGCAAATAG
>AF086833-Ebola-virus---Mayinga,-Zaire,-1976,-complete-genome_11224
TGTTTAACCACAGATAAATCCTCACTGTAAGCCAGCTTCCAAGTTGACACCCTTACAAAAACCAGGACTCAGAATCCCTC
>AF086833-Ebola-virus---Mayinga,-Zaire,-1976,-complete-genome_10065
TGGTCTGTACACATCCCATACATTGTATTAGGGGCAATAATATCTAATTGAACTTAGCCGTTTAAAATTTAGTGCATAAA
>MF613717|A/American_black_duck/Alberta/307/2016|H4N8|8_66
AGCATGAGAGACATGTGTGATGCTCCCTTTGATGATAGACTCAGAAGAGATCAAAAGGCATTAAAGGGAAGAGGCAGCAC
>MF046265|A/American_black_duck/Alberta/118/2016|H10N7|3_915
GATGCAATCAAATGCATGAAGACCTTTTTCGGCTGGAAAGAGCCTAACATTGTCAAGCCACATGAAAAGGGCATAAACCC
>AF086833-Ebola-virus---Mayinga,-Zaire,-1976,-complete-genome_6832
AAGGAGCAATACCACGGGAAAACTAATTTGGAAGGTCAACCCCGAAATTGATACAACAATCGGGGAGTGGGCCTTCTGGG
>AF086833-Ebola-virus---Mayinga,-Zaire,-1976,-complete-genome_6039
TGGGCGTTACAGGAATATTGCAGTTACCTCGTGATCGATTCAAGAGGACATCATTCTTTCTTTGGGTAATTATCCTTTTC
>MF613914|A/American_black_duck/Alberta/118/2016|H10N7|8_660
AAAATGGCGAGAACAATTGAGTCAGAAGTTTGAAGAAATAAGGTGGCTGATTGAAGAAGTGCGGCATAGACTAAAGATCA
>AF086833-Ebola-virus---Mayinga,-Zaire,-1976,-complete-genome_14457
TGCACTGCCATTGACTTTGTGCTAAATCCTAGCGGATTAAATGTCCCTGGGTCGCAAGACTTAACTTCATTTCTGCGCCA
>KJ660346-Zaire-ebolavirus-isolate-H.sapiens-wt/GIN/2014/Makona-Kissidougou-C15,-complete-genome_5917
AGTGAGCGTAATCTTCATCTCTCTTAGATTATTTGTCTTCCAGAGTAGGGGTCATCAGGTCCTTTTCAATTGGATAACCA
>KJ660346-Zaire-ebolavirus-isolate-H.sapiens-wt/GIN/2014/Makona-Kissidougou-C15,-complete-genome_2562
ATGGCTCACTGAAAAAGAGGCCATGAATGATGAGAATAGATTTGTTACACTGGATGGTCAACAATTTTATTGGCCAGTAA
>KJ660346-Zaire-ebolavirus-isolate-H.sapiens-wt/GIN/2014/Makona-Kissidougou-C15,-complete-genome_9943
AGAGGCATTCTTCATCTCCTTTTAGCAAAATACTATTTCAGGATAGTCCAGCTAGTGACACGTCTTTTAGCTGTATACCA
>KJ660346-Zaire-ebolavirus-isolate-H.sapiens-wt/GIN/2014/Makona-Kissidougou-C15,-complete-genome_12444
TCTGATGGGTATAAAATCATTAAGTTTCTCGAACCATTGTGCTTGGCTAAAATTCAATTGTGCTCAAAGTACACCGAGAG
>KJ660346-Zaire-ebolavirus-isolate-H.sapiens-wt/GIN/2014/Makona-Kissidougou-C15,-complete-genome_9516
ATAATTGCCTTAATATATAAAGAGGTATGATATAACCCAAACATTGACCAAAGAAAATCATAATCTCGTATCGCTCGCAA
>KJ660346-Zaire-ebolavirus-isolate-H.sapiens-wt/GIN/2014/Makona-Kissidougou-C15,-complete-genome_9455
GATATCCTTTAAAACTTATTCAGTACTATAATCACTCTCATTTCAAATTGATAAGATATGCATAATTGCCTTAATATATA
>MF613717|A/American_black_duck/Alberta/307/2016|H4N8|8_462
GCCATTGTAGCTGAAATATCTCCCATTCCTTCCATGCCAGGACATTCTACAGAGGATGTCAAAAATGCAATTGGAATCCT
>AF086833-Ebola-virus---Mayinga,-Zaire,-1976,-complete-genome_15311
GGAAGCACGAGTAAATTTAAGTGTTCAAGAAATACTTCAAATGACCCCTTCACATTACTCAGGAAATATTGTTCACAGGT
>AF086833-Ebola-virus---Mayinga,-Zaire,-1976,-complete-genome_12688
CCATTCAAAAACACTGGGGGCATCCTGTGCTACATAGTGAAACAGCAATCCAAAAAGTTAAAAAACATGCTACGGTGCTA
>AF086833-Ebola-virus---Mayinga,-Zaire,-1976,-complete-genome_13725
TGGACAAGTATTTCATGTGCTCAAATTTCTTTAGTTGAAATTAAGACTGGTTTTAAGTTACGCTCAGCTGTGATGGGTGA
>KJ660346-Zaire-ebolavirus-isolate-H.sapiens-wt/GIN/2014/Makona-Kissidougou-C15,-complete-genome_10004
GTCTTTTAGCTGTATACCAGTTGCCCCTGAGATACGCCACAAAAGTGTCTCTGAGCTAAAGTGGTCTGTACACATCTCAT
>AF086833-Ebola-virus---Mayinga,-Zaire,-1976,-complete-genome_14335
AATGTTTCTACCGGAATCTAGGAGATCCAGTTACCTCAGGCTTATTCCAGTTAAAAACTTATCTCCGAATGATTGAGATG
>KJ660346-Zaire-ebolavirus-isolate-H.sapiens-wt/GIN/2014/Makona-Kissidougou-C15,-complete-genome_11102
AAGATGGAATACTTCATATTGGGCTAACTCATATATGCTGACTCAATAGTTAACTTGACATCTCTGCCTTCATAATCAGA
>CY079458|A/American_black_duck/Illinois/08OS2688/2008|H5N2|2_1260
ACAGTCTTGGGAGTCTCGATTCTAAATCTAGGGCAAAAGAGGTACACCAAAACAACATACTGGTGGGACGGACTCCAATC
>MF613717|A/American_black_duck/Alberta/307/2016|H4N8|8_594
CAGAGATTCGCTTGGGGAGTCCGTGATGAGAATGGGGGACCTCCACTCCCTCCAAAGCAGAAACGCTACATGGCGAGAAG
>AF086833-Ebola-virus---Mayinga,-Zaire,-1976,-complete-genome_12932
GCCAATGATTAAAGAACTACTATGGGAATTTTACCACCTTGACCACCCTCCACTTTTCTCAACCAAAATTATTAGTGACT
>KM034549-Zaire-ebolavirus-isolate-Ebola-virus/H.sapiens-wt/SLE/2014/Makona-EM095B,-complete-genome_16660
CGCACCAGGGTCCGTCGTTCCAGTCATTTCTAAGTGACTCTGCTTGCGGTACAGCAAACCCAAAACTAAATTTCGATAGA
>AF086833-Ebola-virus---Mayinga,-Zaire,-1976,-complete-genome_4697
ATCCTTGAAGCTATGGTGAATGTCATATCGGGCCCCAAAGTGCTAATGAAGCAAATTCCAATTTGGCTTCCTCTAGGTGT
>KJ660346-Zaire-ebolavirus-isolate-H.sapiens-wt/GIN/2014/Makona-Kissidougou-C15,-complete-genome_366
ACCTGAACACCCAGAGGACTGGAGACTCAACAACCCTAAAGCCTGGGGTAAAACATTAGAAATAGTTTAAAGACAAATTG
>KJ660346-Zaire-ebolavirus-isolate-H.sapiens-wt/GIN/2014/Makona-Kissidougou-C15,-complete-genome_8113
GAAACTAGGATTTAATTATATGAATCACTTGAATCTAAGATTACTTGACAAATGATAACATAATACACTGGAGCTTCAAA
>KJ660346-Zaire-ebolavirus-isolate-H.sapiens-wt/GIN/2014/Makona-Kissidougou-C15,-complete-genome_16287
GGAACAATTGTCCCTTTATGGATAGTATATCCATTAGAGGGTCAAAATCCAACACCTGTTAATAATTTCCTCCATCAGAT
>KT699053|A/Anser_fabalis/Anhui/L139/2014|H9N2|1_1550
GGTTAGTGAAACACAGGGAACAGAAAAGCTGACTATAACATATTCATCGTCCATGATGTGGGAGATCAATGGTCCGGAAT
>AF086833-Ebola-virus---Mayinga,-Zaire,-1976,-complete-genome_7991
TACCGGCAGGTATTGGAGTTACAGGCGTTATAATTGCAGTTATCGCTTTATTCTGTATATGCAAATTTGTCTTTTAGTTT
>AF086833-Ebola-virus---Mayinga,-Zaire,-1976,-complete-genome_5307
CTTCTAAAAATGGACAACCAATCATCCCTGTTCTTTTGCCAAAGTACATTGGGTTGGACCCGGTGGCTCCAGGAGACCTC
>MF613935|A/American_black_duck/Alberta/118/2016|H10N7|1_0
ATGGAGAGAATAAAAGAACTAAGAGATCTAATGTCACAGTCTCGCACCCGCGAGATACTAACCAAAACCACTGTTGACCA
>KJ660346-Zaire-ebolavirus-isolate-H.sapiens-wt/GIN/2014/Makona-Kissidougou-C15,-complete-genome_5978
CTTTTCAATTGGATAACCAAAATAAGCTTCACTAGAAGGATATTGTGAGGCGACAACACAATGGGTGTTACAGGAATATT
>KJ660346-Zaire-ebolavirus-isolate-H.sapiens-wt/GIN/2014/Makona-Kissidougou-C15,-complete-genome_15738
AAAGGAGGACTCAATTGCAATATCTCATTTGATAACCCATTTTTCCAAGGCAAACAGCTGAACATTATAGAAGATGACCT
>KJ660346-Zaire-ebolavirus-isolate-H.sapiens-wt/GIN/2014/Makona-Kissidougou-C15,-complete-genome_2013
GCATACAGAGGGCAGACAGACACAATCCACGCCAACTCAAAACGTCACAGGCCCTCGCAGAACAATCCACCATGCCAGTG
>KY437796|A/chicken/Beijing/BJ7/2014|H5N2|1_2170
TATTGATAGGACAAGGAGACGTGGTGTTGGTAATGAAACGGAAACGGGACTCTAGCATACTTACTGACAGTCAGACAGCG
>AF086833-Ebola-virus---Mayinga,-Zaire,-1976,-complete-genome_4758
TTTGGCTTCCTCTAGGTGTCGCTGATCAAAAGACCTACAGCTTTGACTCAACTACGGCCGCCATCATGCTTGCTTCATAC
>KU289743|A/American_black_duck/Delaware/A00870108/2010|H7N3|3_441
CACATCCACATCTTTTCATTCACTGGAGAAGAAATGGCTACTAAAGCAGACTACACTCTTGATGAAGAAAGTAGAGCGAG
>CY139437|A/American_black_duck/New_Brunswick/00946/2010|mixed|2_1764
TCAAAAGCAGGACTGCTGGTCTCAGATGGAGGACCAAATCTATACAATATCCGGAATCTCCACATTCCGGAGGTCTGTTT
>AF086833-Ebola-virus---Mayinga,-Zaire,-1976,-complete-genome_4453
AACGTTGAGCAAAATTGTTAAAAATATGAGGCGGGTTATATTGCCTACTGCTCCTCCTGAATATATGGAGGCCATATACC
>KM034556-Zaire-ebolavirus-isolate-Ebola-virus/H.sapiens-wt/SLE/2014/Makona-G3677.1,-complete-genome_7503
AAGGACTCGAAGAGAAGTAATTGTCAATGCTCAACCCAAATGCAACCCCAATTTACATTACTGGACTACTCAGGATGAAG
>AB753214|A/African_Stonechat/Vietnam/8/2009|H9N2|1_2170
GAGAAGGCTAATGTGCTGATAGGGCAAGGAGACGTGGTGTTGGTAATGAAACGAAAACGGGACTCTAGCATACTTACTGA
>AF086833-Ebola-virus---Mayinga,-Zaire,-1976,-complete-genome_16104
ATACTTAAGCCAACATTCAAACATGCAAGCGTTATGTCACGGTTAATGAGTATTGATCCTCATTTTTCTATTTACATAGG
>AF086833-Ebola-virus---Mayinga,-Zaire,-1976,-complete-genome_15372
GGAAATATTGTTCACAGGTACAACGATCAATACAGTCCTCATTCTTTCATGGCCAATCGTATGAGTAATTCAGCAACGCG
>AF086833-Ebola-virus---Mayinga,-Zaire,-1976,-complete-genome_15494
TGGCCAGTCTGCACGCGACAGCAATATTATTTTCCAGAATGTTATAAATTATGCAGTTGCACTGTTCGATATTAAATTTA
>AB753214|A/African_Stonechat/Vietnam/8/2009|H9N2|1_1364
TTGAACCCATTGACAATGTAATGGGGATGATCGGAATATTGCCTGACATGACCCCCAGCACAGAGATGTCATTGAGAGGA
>MF613935|A/American_black_duck/Alberta/118/2016|H10N7|1_1798
TCCAGCAAATGCGAGATGTGCTTGGAACATTTGACACTGTTCAGATAATAAAACTCCTCCCCTTTGCTGCCGCCCCACCG
>KM034549-Zaire-ebolavirus-isolate-Ebola-virus/H.sapiens-wt/SLE/2014/Makona-EM095B,-complete-genome_2623
ATCCTGCAACATCATCAGTGAATGAGCATGTAATAATGGGATGATTTAATCGACAAATAGCTAACATTAAATAGTCAAGG
>AF086833-Ebola-virus---Mayinga,-Zaire,-1976,-complete-genome_732
ACTTTTCTTGGAAAGTGGCGCAGTCAAGTATTTGGAAGGGCACGGGTTCCGTTTTGAAGTCAAGAAGCGTGATGGAGTGA
>AF086833-Ebola-virus---Mayinga,-Zaire,-1976,-complete-genome_1037
CTTGGCAATCAGTAGGACACATGATGGTGATTTTCCGTTTGATGCGAACAAATTTTCTGATCAAATTTCTCCTAATACAC
>KM034549-Zaire-ebolavirus-isolate-Ebola-virus/H.sapiens-wt/SLE/2014/Makona-EM095B,-complete-genome_2257
AGAGATCACTCCGAAAAGAAAGAACTCCCGCAAGATGAACAACAAGATCAGGACCACATTCAAGAGGCCAGGAACCAAGA
>KU289744|A/American_black_duck/Delaware/A00870108/2010|H7N3|2_693
ACAAAAGACGCCGAAAGAGGCAAATTAAAGAGAAGAGCAATTGCAACACCTGGAATGCAAATCAGAGGATTTGTATATTT
>KM034549-Zaire-ebolavirus-isolate-Ebola-virus/H.sapiens-wt/SLE/2014/Makona-EM095B,-complete-genome_5673
AAATGTCAATCTTTCTCATTGCACATACTCTTTGTCCTTATCCTCAAATTGCCTACATGCTTACATCTGAGGACAGCCAG
>AF086833-Ebola-virus---Mayinga,-Zaire,-1976,-complete-genome_16409
TAAAACTACCATAAGTGATCATGTACATCCTCACGACAATCTTGTTTACACATGTAAGAGTACAGCCAGCAATTTCTTCC
>KM034549-Zaire-ebolavirus-isolate-Ebola-virus/H.sapiens-wt/SLE/2014/Makona-EM095B,-complete-genome_17453
GCTAAATGATAATCTAGCCCCGTTTTTTGCCACTGGGTATTTAATTAAGCCAATAACGTCAAGTGCCAGGTCTAGTGAGT
>KM034549-Zaire-ebolavirus-isolate-Ebola-virus/H.sapiens-wt/SLE/2014/Makona-EM095B,-complete-genome_1769
CACAGGATACGACCATTCCCGATGTGGTAGTTGACCCCGATGATGGAGGCTACGGCGAATACCAAAGTTACTCGGAAAAC
>KJ660346-Zaire-ebolavirus-isolate-H.sapiens-wt/GIN/2014/Makona-Kissidougou-C15,-complete-genome_11041
GGTCCTCGACACGAATGCAAAGTTTAATTCTTGAATTCAATAGCTCTCTTGCTATCTAACTAAGATGGAATACTTCATAT
>AF086833-Ebola-virus---Mayinga,-Zaire,-1976,-complete-genome_12993
ACCAAAATTATTAGTGACTTAAGTATTTTTATAAAAGACAGAGCTACCGCAGTAGAAAGGACATGCTGGGATGCAGTATT
>AF086833-Ebola-virus---Mayinga,-Zaire,-1976,-complete-genome_13542
TGCTATGGTGTTAAGAATGTTTTTAATTGGATGCATTATACAATCCCACAGTGTTATATGCATGTCAGTGATTATTATAA
>KJ660346-Zaire-ebolavirus-isolate-H.sapiens-wt/GIN/2014/Makona-Kissidougou-C15,-complete-genome_8052
CAAATTTGTCTTTTAGTCTTTCTTCAGATTGTTTCACGGCAAAACTCAACCTCAAATCAATGAAACTAGGATTTAATTAT
>AF086833-Ebola-virus---Mayinga,-Zaire,-1976,-complete-genome_6405
CAGCAGCGCCAGACGGGATTCGGGGCTTCCCCCGGTGCCGGTATGTGCACAAAGTATCAGGAACGGGACCGTGTGCCGGA
>KM034549-Zaire-ebolavirus-isolate-Ebola-virus/H.sapiens-wt/SLE/2014/Makona-EM095B,-complete-genome_17758
TCGATTCAAAAAGAGGTCCACTAGTCTCTGTCACTCAGCACTTAGCACATCTTAGGGCAGAGATTCGAGAATTGACCAAT
>AF086833-Ebola-virus---Mayinga,-Zaire,-1976,-complete-genome_3660
AAAGTGCGATTCGGGGTAAGATTGAATCTAGAGATGAGACCGTCCCTCAAAGTGTTAGGGAGGCATTCAACAATCTAAAC
>KJ660346-Zaire-ebolavirus-isolate-H.sapiens-wt/GIN/2014/Makona-Kissidougou-C15,-complete-genome_11346
TATTAATAAGCATTTTATCACTAGAAATCCAATATACGAAATGGTTAATTGTAACTAAACCCGCAGGTCATGTGTGTTAG
>AF086833-Ebola-virus---Mayinga,-Zaire,-1976,-complete-genome_17995
AAGCATTAAAACATAATGGGACATGGCAAGCTGAGTTTAAGAAATTACCAGAGTTGATTAGTGTGTGCAATAGGTTCTAC
>CY143283|A/mallard/Interior_Alaska/9BM9983R0/2009|H4N6|7_914
GGAAGAATATCGGCAGGAACAGCAGAGTGCTGTGGATGTTGACGATAGTCATTTTGTCAACATAGAGCTGGAATAAAAAA
>KJ660346-Zaire-ebolavirus-isolate-H.sapiens-wt/GIN/2014/Makona-Kissidougou-C15,-complete-genome_2867
TGAGTCTTAATGCAAATAAGCGTTAAGCCACAGTTATAGCCATAATGGTAACTCAATATCTTAGCCAGCGATTTATCTAA
>AF086833-Ebola-virus---Mayinga,-Zaire,-1976,-complete-genome_16165
ATTTTTCTATTTACATAGGCGGTGCTGCAGGTGACAGAGGACTCTCAGATGCGGCCAGGTTATTTTTGAGAACGTCCATT
>KM034549-Zaire-ebolavirus-isolate-Ebola-virus/H.sapiens-wt/SLE/2014/Makona-EM095B,-complete-genome_183
ATCTAGGCCTTATCACATCACAAGTTCCGCCTTAAACTCTGCAGGGTGATCCAACAACCTTAATAGCAACATTATTGTTA
>AF086833-Ebola-virus---Mayinga,-Zaire,-1976,-complete-genome_13908
GCAAAAGTTACAAGTGCCTGTGGAATCTTTTTAAAACCTGATGAAACATTTGTACATTCAGGTTTTATCTATTTTGGAAA
>AF086833-Ebola-virus---Mayinga,-Zaire,-1976,-complete-genome_8662
CTGTATTTCATAAGAAGAGAGTTGAACCATTAACAGTTCCTCCAGCACCTAAAGACATATGTCCGACCTTGAAAAAAGGA
>KM034556-Zaire-ebolavirus-isolate-Ebola-virus/H.sapiens-wt/SLE/2014/Makona-G3677.1,-complete-genome_2196
CTTAGAGTCAGATGATGAAGAACAGGACAGGGACGGAACTTCTAACCGCACACCCACTGTCGCCCCACCGGCTCCCGTAT
>AF086833-Ebola-virus---Mayinga,-Zaire,-1976,-complete-genome_1586
AGAAAATTCTTATGAACTTCCATCAGAAAAAGAACGAAATCAGCTTCCAGCAAACAAACGCTATGGTAACTCTAAGAAAA
>AF086833-Ebola-virus---Mayinga,-Zaire,-1976,-complete-genome_7869
ACCACATGATTGGACCAAGAACATAACAGACAAAATTGATCAGATTATTCATGATTTTGTTGATAAAACCCTTCCGGACC
>AF086833-Ebola-virus---Mayinga,-Zaire,-1976,-complete-genome_9394
ATATAACCTTCTACTTGATCACAATACTCCGTATACCTATCATCATATATTTAATCAAGACGATATCCTTTAAAACTTAT
>AF086833-Ebola-virus---Mayinga,-Zaire,-1976,-complete-genome_6466
AACGGGACCGTGTGCCGGAGACTTTGCCTTCCATAAAGAGGGTGCTTTCTTCCTGTATGATCGACTTGCTTCCACAGTTA
>AF086833-Ebola-virus---Mayinga,-Zaire,-1976,-complete-genome_12139
ACTATGTTTTTTGGAAGATCCCAATTTCAATGTTACCACTGAACACACAAGGAATCCCCCATGCTGCTATGGACTGGTAT
>AF086833-Ebola-virus---Mayinga,-Zaire,-1976,-complete-genome_16958
ATTGAGATCCGTCATTGATACCACAGTTTATTGTAGATTTACCGGTATAGTCTCGTCCATGCATTACAAACTTGATGAGG
>AF086833-Ebola-virus---Mayinga,-Zaire,-1976,-complete-genome_6893
GGGGAGTGGGCCTTCTGGGAAACTAAAAAAACCTCACTAGAAAAATTCGCAGTGAAGAGTTGTCTTTCACAGTTGTATCA
>KY551283|A/American_green_winged_teal/AH0003731/2015|H7N3|3_427
CACACATTCACATATTCTCATTCACTGGAGAGGAAATGGCCACCAAAGCGGACTATACCCTTGATGAAGAGAGCAGAGCA
>AB753215|A/African_Stonechat/Vietnam/8/2009|H9N2|2_1426
GTTGGGATAAACATGAGCAAGAAGAAATCCTACATAAATCGGACAGGAACATTCGAATTCACAAGCTTTTTCTACCGATA
>AF086833-Ebola-virus---Mayinga,-Zaire,-1976,-complete-genome_10370
TCTAATATCGCCCAAAAAGGACCTGGAGAAAGGGGTTGTCTTAAGCGACCTCTGTAACTTCTTAGTTAGCCAAACTATTC
>AF086833-Ebola-virus---Mayinga,-Zaire,-1976,-complete-genome_3904
TCATGCTGAGTTCCAGGCCAGCCTGGCTGAAGGAGACTCTCCTCAATGTGCCCTAATTCAAATTACAAAAAGAGTTCCAA
>AF086833-Ebola-virus---Mayinga,-Zaire,-1976,-complete-genome_1708
CTGCCCAAAACAAGTGGACATTACGATGATGATGACGACATTCCCTTTCCAGGACCCATCAATGATGACGACAATCCTGG
>KM034552-Zaire-ebolavirus-isolate-Ebola-virus/H.sapiens-wt/SLE/2014/Makona-EM098,-complete-genome_9516
ACAAATAATGTTTGACTCTACAGGAGGTAGCAACGATCCATCTCATCAAAAAATAAGTATTTTATGATTTACTAATGATC
>AF086833-Ebola-virus---Mayinga,-Zaire,-1976,-complete-genome_15555
CTGTTCGATATTAAATTTAGAAACACTGAGGCTACAGATATCCAATATAATCGTGCTCACCTTCATCTAACTAAGTGTTG
>CY139392|A/American_black_duck/New_Brunswick/00906/2010|H10N7|1_1550
GTCACCCGAAGAAGTCAGCGAGACACAAGGAACAGAGAAATTGACAATCACTTATTCGTCATCAATGATGTGGGAGATCA
>AF086833-Ebola-virus---Mayinga,-Zaire,-1976,-complete-genome_18117
ACCTTATATTTACATAGAATGCAGGATTCTGAAGTTAAGCTTATCGAAAGGCTGACAGGGCTTCTGAGTTTATTTCCGGA
>AF086833-Ebola-virus---Mayinga,-Zaire,-1976,-complete-genome_2989
CCAACATTTACACGATCGTTTTATAATTAAGAAAAAACTAATGATGAAGATTAAAACCTTCATCATCCTTACGTCAATTG
>AB753215|A/African_Stonechat/Vietnam/8/2009|H9N2|2_310
GGGATCTTTGAAAACTCGTGTCTCGAAACGATGGAAATTGTTCAGCAAACAAGAGTGGATAAACTGACCCAAGGTCGCCA
>KM034549-Zaire-ebolavirus-isolate-Ebola-virus/H.sapiens-wt/SLE/2014/Makona-EM095B,-complete-genome_7320
CCTGGACCTCGCCACCACGACAAGCCCCCAAAACTACAGCGAGACTGCTGGCAACAACAACACTCATCACCAAGATACCG
>CY129084|A/American_black_duck/New_Brunswick/02659/2007|H4N6|2_315
ATCTTTGAAAACTCGTGTCTTGAAACGATGGAAGTTGTTCAACAAACAAGAGTGGACAAACTAACCCAAGGTCGCCAGAC
>AF086833-Ebola-virus---Mayinga,-Zaire,-1976,-complete-genome_16897
GCCAATTAACGTCATCCAATGAGTCACAAACCCAAGACGAGATATCAAAGTACTTACGGCAATTGAGATCCGTCATTGAT
>KM034549-Zaire-ebolavirus-isolate-Ebola-virus/H.sapiens-wt/SLE/2014/Makona-EM095B,-complete-genome_8906
CAAGACGGCAGAACACTGGGCGAGACAAGACATCCGAACCATAGAGGATTCCAAATTAAGGGCATTGTTAACTCTATGTG
>AF086833-Ebola-virus---Mayinga,-Zaire,-1976,-complete-genome_6710
TTTGGAACCAATGAGACAGAGTACTTGTTCGAGGTTGACAATTTGACCTACGTCCAACTTGAATCAAGATTCACACCACA
>AB185914-West-Nile-virus-gene-for-polyprotein-precursor-protein,-complete-cds,-isolate:-6-LP_3538
TGATTGACCCTTTTCAGTTGGGCCTTCTGGTCGTGTTCTTGGCCACCCAGGAGGTCCTTCGCAAGAGGTGGACAGCCAAG
>KM034549-Zaire-ebolavirus-isolate-Ebola-virus/H.sapiens-wt/SLE/2014/Makona-EM095B,-complete-genome_7625
AGGGGCTAATGCACAACCAAGATGGTTTAATCTGTGGGTTGAGGCAGCTGGCCAACGAAACGACTCAAGCTCTCCAACTG
>KT699057|A/Anser_fabalis/Anhui/L139/2014|H9N2|5_992
GGCATGCCACTCTGCAGCATTTGAGGACCTTAGAGTCTCAAGTTTCATCAGAGGGACAAGAATGGTCCCAAGAGGACAGT
>AF086833-Ebola-virus---Mayinga,-Zaire,-1976,-complete-genome_5368
GGTGGCTCCAGGAGACCTCACCATGGTAATCACACAGGATTGTGACACGTGTCATTCTCCTGCAAGTCTTCCAGCTGTGA
>AF086833-Ebola-virus---Mayinga,-Zaire,-1976,-complete-genome_16836
GGTCATCAAATAATCTCACACCGTCTAGTCCTACCTTTCTTTACATTATCTCAAGGGACACGCCAATTAACGTCATCCAA
>AF086833-Ebola-virus---Mayinga,-Zaire,-1976,-complete-genome_6588
TGATACTGCCCCAAGCTAAGAAGGACTTCTTCAGCTCACACCCCTTGAGAGAGCCGGTCAATGCAACGGAGGACCCGTCT
>AB185914-West-Nile-virus-gene-for-polyprotein-precursor-protein,-complete-cds,-isolate:-6-LP_793
CTTGGATGGACAGCACCAAGGCCACAAGGTATTTGGTAAAAACAGAATCATGGATCTTGAGGAACCCTGGATATGCCCTG
>KU201725|A/American_green_winged_teal/Idaho/AH0011899/2015|H5N2|1_2207
ACGGAAACGGGACTCTAGCATACTTACTGACAGCCAGACAGCGACCAAAAGAATTCGGATGGTCATCAATTAGTATCGAG
>CY144577|A/American_black_duck/North_Carolina/1321373/2004|H3N2|2_868
AGAAAAATGATGACTAATTCACAAGACACAGAACTCTCTTTCACAATCACCGGGGACAACACCAAATGGAATGAAAATCA
>AF086833-Ebola-virus---Mayinga,-Zaire,-1976,-complete-genome_4636
AATTGCCGATGACACCATCGACCATGCCAGCCACACACCAGGCAGTGTGTCATCAGCATTCATCCTTGAAGCTATGGTGA
>AF086833-Ebola-virus---Mayinga,-Zaire,-1976,-complete-genome_3050
ATCATCCTTACGTCAATTGAATTCTCTAGCACTCGAAGCTTATTGTCTTCAATGTAAAAGAAAAGCTGGTCTAACAAGAT
>AF086833-Ebola-virus---Mayinga,-Zaire,-1976,-complete-genome_1342
GAGTATGCTCCTTTCGCCCGACTTTTGAACCTTTCTGGAGTAAATAATCTTGAGCATGGTCTTTTCCCTCAACTATCGGC
>AF086833-Ebola-virus---Mayinga,-Zaire,-1976,-complete-genome_11590
AACATACCCAATACCCAGACGCTAGGTTATCATCACCAATTGTATTGGACCAATGTGACCTAGTCACTAGAGCTTGCGGG
>AB185914-West-Nile-virus-gene-for-polyprotein-precursor-protein,-complete-cds,-isolate:-6-LP_1708
CGAAGCAGTCTGTGATAGCATTGGGCTCACAAGAGGGAGCTCTGCATCAAGCTTTGGCTGGAGCCATTCCTGTGGAATTT
>AB185914-West-Nile-virus-gene-for-polyprotein-precursor-protein,-complete-cds,-isolate:-6-LP_732
AGTCGGAGGTCACTGACAGTGCAGACACACGGAGAAAGCACTCTAGCGAACAAGAAGGGGGCTTGGATGGACAGCACCAA
>AB185914-West-Nile-virus-gene-for-polyprotein-precursor-protein,-complete-cds,-isolate:-6-LP_1159
TCAGCGATCTCTCCACCAAAGCTGCGTGCCCGACCATGGGAGAAGCTCACAATGACAAACGTGCTGACCCAGCTTTTGTG
>AB185914-West-Nile-virus-gene-for-polyprotein-precursor-protein,-complete-cds,-isolate:-6-LP_8540
GCGTGAGTACAGTTCGACGTGGCACCACGATGAGAACCACCCATATAGAACCTGGAACTATCACGGCAGTTATGATGTGA
>AB185914-West-Nile-virus-gene-for-polyprotein-precursor-protein,-complete-cds,-isolate:-6-LP_6039
GGGCACACGAATGAAGACGACTCGAACTTCGCCCATTGGACTGAGGCACGAATCATGCTGGACAACATCAACATGCCAAA
>KM251522|A/Anas_crecca/Hubei/Chenhu1623_5/2014|H5N6|2_1586
GATAAAGAACAATATGATAAACAACGACCTTGGGCCAGCAACAGCTCAGATGGCTCTTCAGCTATTCATCAAGGACTACA
>AB185914-West-Nile-virus-gene-for-polyprotein-precursor-protein,-complete-cds,-isolate:-6-LP_1769
AGCCATTCCTGTGGAATTTTCAAGCAACACTGTCAAGTTGACGTCGGGTCATTTGAAGTGTAGAGTGAAGATGGAAAAAT
>AB185914-West-Nile-virus-gene-for-polyprotein-precursor-protein,-complete-cds,-isolate:-6-LP_366
TTGACCAGTGCTATCAATCGGCGGAGCTCAAAACAAAAGAAAAGAGGAGGAAAGACCGGAATTGCAGTCATGATTGGCCT
>AB185914-West-Nile-virus-gene-for-polyprotein-precursor-protein,-complete-cds,-isolate:-6-LP_305
AGGTGTGAACAAACAAACAGCGATGAAACACCTTCTGAGTTTTAAGAAGGAACTAGGGACCTTGACCAGTGCTATCAATC
>AB185914-West-Nile-virus-gene-for-polyprotein-precursor-protein,-complete-cds,-isolate:-6-LP_244
TCTTGGCGTTCTTCAGGTTCACAGCAATTGCTCCGACCCGAGCAGTGCTGGATCGATGGAGAGGTGTGAACAAACAAACA
>AB185914-West-Nile-virus-gene-for-polyprotein-precursor-protein,-complete-cds,-isolate:-6-LP_671
CACAAAGTCAGCAGTCTACGTCAGGTATGGAAGATGCACCAAGACACGCCACTCAAGACGCAGTCGGAGGTCACTGACAG
>KJ660346-Zaire-ebolavirus-isolate-H.sapiens-wt/GIN/2014/Makona-Kissidougou-C15,-complete-genome_122
ATCATACCTGGTTTGTTTCAGAGCCATATCACCAAGATAGAGAACAACCTAGGTCTCCGGAGGGGGCAAGGGCATCAGTG
>AB185914-West-Nile-virus-gene-for-polyprotein-precursor-protein,-complete-cds,-isolate:-6-LP_7686
GCAAAAGGACGCACCTTGGGAGAGGTTTGGAAAGAAAGACTCAACCAGATGACAAAAGAAGAGTTCACTAGGTACCGCAA
>AB185914-West-Nile-virus-gene-for-polyprotein-precursor-protein,-complete-cds,-isolate:-6-LP_6771
ACGAAGATCGCCGGAATGTTGCTGCTCTCCCTTCTCTTGATGATTGTGCTAATTCCTGAGCCAGAGAAGCAACGTTCGCA
>AB185914-West-Nile-virus-gene-for-polyprotein-precursor-protein,-complete-cds,-isolate:-6-LP_4575
GTTGGATTTTGGATAACTCTCCAATACACAAAGAGAGGAGGCGTGTTGTGGGACACTCCCTCACCAAAGGAGTACAAAAA
>KM233085-Zaire-ebolavirus-isolate-Ebola-virus/H.sapiens-wt/SLE/2014/Makona-G3808,-complete-genome_4270
GCTTTAAAGATAAATGTAATAGGAGCTATACCTCTGACAGTATTATAATTAATTGTTATTAAGTAACCCAAACCAAAAAT
>AB185914-West-Nile-virus-gene-for-polyprotein-precursor-protein,-complete-cds,-isolate:-6-LP_610
TCACTTATGAATGCCCAGTGCTGTCGGCTGGTAATGATCCAGAAGACATCGACTGTTGGTGCACAAAGTCAGCAGTCTAC
>AB185914-West-Nile-virus-gene-for-polyprotein-precursor-protein,-complete-cds,-isolate:-6-LP_6344
CGAAGTGGAAGTCATCACGAAGCTTGGTGAAAGGAAGATTCTGAGGCCGCGCTGGATTGACGCCAGGGTGTACTCGGATC
>AF086833-Ebola-virus---Mayinga,-Zaire,-1976,-complete-genome_10797
TTGATTCGATCCAATATTCTCAAGTTTATTAACAAATTGGATGCTCTACATGTCGTGAACTACAACGGATTGTTGAGCAG
>AF086833-Ebola-virus---Mayinga,-Zaire,-1976,-complete-genome_12261
ATTGTTTCTGTTTCTACTGCCGACGTCTTGATAATGTGCAAAGATTTAATTACATGTCGATTCAACACAACTCTAATCTC
>AF086833-Ebola-virus---Mayinga,-Zaire,-1976,-complete-genome_17263
ACAACTCAGCAAGCCAAATAACAGACATAACAAATCCTACTTGGTTTAAAGACCAAAGAGCAAGGCTACCTAAGCAAGTC
>AB185914-West-Nile-virus-gene-for-polyprotein-precursor-protein,-complete-cds,-isolate:-6-LP_7625
TCTATCCATAACATGGACACTCATAAAGAACATGGAAAAACCAGGACTAAAAAGAGGTGGGGCAAAAGGACGCACCTTGG
>KJ660346-Zaire-ebolavirus-isolate-H.sapiens-wt/GIN/2014/Makona-Kissidougou-C15,-complete-genome_5490
GAATCTTCTCAGGGATAGTGATAACATCTTTTTAATAATCCGTCTACTAGAAGAGATACTTCTAATTGATCAATATACTA
>KY551283|A/American_green_winged_teal/AH0003731/2015|H7N3|3_1708
CTTCCAAGATCAAGATGAAATGGGGCATGGAAATGAGGCGATGCCTTCTTCAATCCCTTCAACAAATTGAGAGCATGATC
>AB185914-West-Nile-virus-gene-for-polyprotein-precursor-protein,-complete-cds,-isolate:-6-LP_7930
GAGGCGGTTGGTGTTACTATATGGCAACCCAAAAAAGAGTCCAAGAAGTCAGAGGGTACACAAAGGGCGGTCCCGGACAT
>MF613935|A/American_black_duck/Alberta/118/2016|H10N7|1_930
TGCAAGGCAGCAATGGGCTTGAGGATTAGCTCATCTTTTAGCTTTGGTGGATTCACTTTTAAAAGAACAAGTGGATCGTC
>AB185914-West-Nile-virus-gene-for-polyprotein-precursor-protein,-complete-cds,-isolate:-6-LP_7320
TCAGCCCAGCGGCGGACAGCGGCCGGAATCATGAAGAACGCTGTAGTGGATGGCATCGTGGCCACGGACGTCCCAGAATT
>AB753218|A/African_Stonechat/Vietnam/8/2009|H9N2|5_192
AGGCTGATCCAGAACAGCATAACAATAGAGAGAATGGTACTCTCTGCATTTGATGAAAGAAGGAACAGATACCTGGAAGA
>KJ660346-Zaire-ebolavirus-isolate-H.sapiens-wt/GIN/2014/Makona-Kissidougou-C15,-complete-genome_2623
CAATTTTATTGGCCAGTAATGAATCACAGGAATAAATTCATGGCAATCCTGCAACATCATCAGTGAATGAGCATGTAATA
>AB185914-West-Nile-virus-gene-for-polyprotein-precursor-protein,-complete-cds,-isolate:-6-LP_1220
TGCTGACCCAGCTTTTGTGTGCAGACAAGGAGTGGTGGACAGGGGCTGGGGCAACGGCTGCGGACTATTTGGCAAAGGAA
>AB185914-West-Nile-virus-gene-for-polyprotein-precursor-protein,-complete-cds,-isolate:-6-LP_9455
CATGGATGTTATCTCCAGAGAAGATCAGAGGGGGAGTGGACAAGTTGTCACCTACGCCCTAAACACTTTCACCAACCTGG
>AB185914-West-Nile-virus-gene-for-polyprotein-precursor-protein,-complete-cds,-isolate:-6-LP_8906
AGCTTTGGGTGCCATGTTTGAAGAGCAGAATCAATGGAGGAGCGCCAGAGAAGCAGTTGAAGATCCAAAATTTTGGGAGA
>AF086833-Ebola-virus---Mayinga,-Zaire,-1976,-complete-genome_15921
GAAACAAGATCATTCACTACCCATTTCTTAACTTATCCCAAGATAGGACTTCTGTACAGTTTTGGGGCCTTTGTAAGTTA
>AB185914-West-Nile-virus-gene-for-polyprotein-precursor-protein,-complete-cds,-isolate:-6-LP_4270
TCGGAGGGCTGGCAGAGCTTGACATTGACTCCATGGCCATTCCAATGACTATCGCGGGGCTCATGTTTGCTGCTTTCGTG
>AB185914-West-Nile-virus-gene-for-polyprotein-precursor-protein,-complete-cds,-isolate:-6-LP_3172
GAATCCTTGAGAGTGACTTGATAATACCAGTCACACTGGCGGGACCACGAAGCAATCACAATCGGAGACCTGGGTACAAG
>AB185914-West-Nile-virus-gene-for-polyprotein-precursor-protein,-complete-cds,-isolate:-6-LP_3233
TCGGAGACCTGGGTACAAGACACAAAACCAGGGCCCATGGGACGAAGGCCGGGTAGAGATTGACTTCGATTACTGCCCAG
>AB185914-West-Nile-virus-gene-for-polyprotein-precursor-protein,-complete-cds,-isolate:-6-LP_9394
AGCTCACCTATCGTCACAAAGTTGTGAAAGTGATGCGCCCGGCTGCTGATGGAAGAACCGTCATGGATGTTATCTCCAGA
>AF086833-Ebola-virus---Mayinga,-Zaire,-1976,-complete-genome_1281
CAAGGTAAAAAATGAGGTGAACTCCTTTAAGGCTGCACTCAGCTCCCTGGCCAAGCATGGAGAGTATGCTCCTTTCGCCC
>AB185914-West-Nile-virus-gene-for-polyprotein-precursor-protein,-complete-cds,-isolate:-6-LP_5002
CCACTGGAACATCAGGCTCACCAATAGTGGACAAAAACGGTGATGTGATTGGGCTTTATGGCAATGGAGTCATAATGCCC
>AB185914-West-Nile-virus-gene-for-polyprotein-precursor-protein,-complete-cds,-isolate:-6-LP_3599
CAAGAGGTGGACAGCCAAGATCAGCATGCCAGCTATACTGATTGCTCTGCTAGTCCTGGTGTTTGGGGGCATTACTTACA
>AB185914-West-Nile-virus-gene-for-polyprotein-precursor-protein,-complete-cds,-isolate:-6-LP_7991
AAAGGGCGGTCCCGGACATGAAGAGCCCCAACTAGTGCAAAGTTATGGATGGAACATTGTCACCATGAAGAGTGGAGTGG
>AF086833-Ebola-virus---Mayinga,-Zaire,-1976,-complete-genome_8540
AGCTGCCAGACAGCATTCAAGGGATGGACACGACCACCATGTTCGAGCACGATCATCATCCAGAGAGAATTATCGAGGTG
>AB185914-West-Nile-virus-gene-for-polyprotein-precursor-protein,-complete-cds,-isolate:-6-LP_6100
ACAACATCAACATGCCAAACGGACTGATCGCTCAATTCTACCAACCAGAGCGTGAGAAGGTATATACCATGGATGGGGAA
>AF086833-Ebola-virus---Mayinga,-Zaire,-1976,-complete-genome_12505
GCTCAAAGTACACTGAGAGGAAGGGCCGATTCTTAACACAAATGCATTTAGCTGTAAATCACACCCTAGAAGAAATTACA
>AB185914-West-Nile-virus-gene-for-polyprotein-precursor-protein,-complete-cds,-isolate:-6-LP_3904
GGGAGATCCCTGATGTGTTGAATTCACTGGCGGTAGCTTGGATGATACTGAGAGCCATAACATTCACAACGACATCAAAC
>AF086833-Ebola-virus---Mayinga,-Zaire,-1976,-complete-genome_3843
TCCACCAATTAGTACAAGTGATTTGTAAATTGGGAAAAGATAGCAACTCATTGGACATCATTCATGCTGAGTTCCAGGCC
>KM034549-Zaire-ebolavirus-isolate-Ebola-virus/H.sapiens-wt/SLE/2014/Makona-EM095B,-complete-genome_7747
AACCGTAAGGCAATTGACTTCCTGCTGCAGCGATGGGGTGGCACATGCCACATTTTGGGACCGGACTGCTGTATCGAACC
>AB185914-West-Nile-virus-gene-for-polyprotein-precursor-protein,-complete-cds,-isolate:-6-LP_2623
AAGGAGTGTGCGGTCTACGATCAGTTTCCAGACTGGAGCATCAAATGTGGGAAGCAGTGAAGGACGAGCTGAACACTCTT
>KJ660346-Zaire-ebolavirus-isolate-H.sapiens-wt/GIN/2014/Makona-Kissidougou-C15,-complete-genome_7320
ACCCTTAAAAGCAGAGAACACCAACACGAGTAAGAGCGCTGACTCCCTGGACCTCGCCACCACGACAAGCCCCCAAAACT
>AF086833-Ebola-virus---Mayinga,-Zaire,-1976,-complete-genome_15677
ATTGGATTTAGATTTAACAAGATACCGAGAAAACGAATTGATTTATGACAGTAATCCTCTAAAAGGAGGACTCAATTGCA
>KM034549-Zaire-ebolavirus-isolate-Ebola-virus/H.sapiens-wt/SLE/2014/Makona-EM095B,-complete-genome_16477
GAAACAGCAACCGAAAAGACTTGACAAGAAACTCTTCAACTGGATCAAGCACAAACAACAGTGATGGTCATATTAAGAGA
>KJ660346-Zaire-ebolavirus-isolate-H.sapiens-wt/GIN/2014/Makona-Kissidougou-C15,-complete-genome_8418
ACCGGTAGAATTTAGTTGTAACCTAACACACACAAAGCATTGGTAAAAAAGTCAATAGAAATTTAAACAGTGAGTGCAGA
>AB185914-West-Nile-virus-gene-for-polyprotein-precursor-protein,-complete-cds,-isolate:-6-LP_7564
TTTGGAACGCAACAACTGCCATCGGACTCTGCCACATCATGCGTGGGGGTTGGTTGTCATGTCTATCCATAACATGGACA
>AB185914-West-Nile-virus-gene-for-polyprotein-precursor-protein,-complete-cds,-isolate:-6-LP_6893
CCTTGTGAGCGCAGTGGCAGCCAACGAGATGGGTTGGCTAGATAAGACCAAGAGTGACATAAGCAGTTTGTTTGGGCAAA
>AB185914-West-Nile-virus-gene-for-polyprotein-precursor-protein,-complete-cds,-isolate:-6-LP_7503
GAAGCCGGAATTTTGATCACGGCCGCAGCGGTGACGCTTTGGGAGAATGGAGCAAGCTCTGTTTGGAACGCAACAACTGC
>AB185914-West-Nile-virus-gene-for-polyprotein-precursor-protein,-complete-cds,-isolate:-6-LP_5917
CAGAAGGAGAAGGGAGAGTGATCCTGGGAGAACCATCTGCAGTGACAGCAGCTAGTGCCGCCCAGAGACGTGGACGTATC
>AB753216|A/African_Stonechat/Vietnam/8/2009|H9N2|3_1764
CTTCAATCTCTCCAACAGATTGAGAGCATGATTGAAGCTGAATCCTCCGTCAAAGAGAAAGACCTGACCAAAGAATTCTT
>KJ660346-Zaire-ebolavirus-isolate-H.sapiens-wt/GIN/2014/Makona-Kissidougou-C15,-complete-genome_11407
CGCAGGTCATGTGTGTTAGGTTTCACAAATTATATATATTACTAACTCCATACTCGTAACTAACATTAGATAAGTAGGTT
>AB185914-West-Nile-virus-gene-for-polyprotein-precursor-protein,-complete-cds,-isolate:-6-LP_2989
GCAACACAACTGAATGTGACTCGAAGATCATTGGAACGGCTGTCAAGAACAACTTGGCGATCCACAGTGACCTGTCCTAT
>AB185914-West-Nile-virus-gene-for-polyprotein-precursor-protein,-complete-cds,-isolate:-6-LP_2379
ATGGGCATCAATGCTCGTGATAGGTCCATAGCTCTCACGTTTCTCGCAGTTGGAGGAGTTCTGCTCTTCCTCTCCGTGAA
>AB185914-West-Nile-virus-gene-for-polyprotein-precursor-protein,-complete-cds,-isolate:-6-LP_6832
CAGAGAAGCAACGTTCGCAGACAGACAACCAGCTAGCCGTGTTCCTGATTTGTGTCATGACCCTTGTGAGCGCAGTGGCA
>KJ660346-Zaire-ebolavirus-isolate-H.sapiens-wt/GIN/2014/Makona-Kissidougou-C15,-complete-genome_18178
TTCTGAGTTTATTTCCAGATGGTCTCTACAGGTTCGATTGAATAACCGTGCATAGTATTTTGATACTTGTAAAGGTTGGT
>AB185914-West-Nile-virus-gene-for-polyprotein-precursor-protein,-complete-cds,-isolate:-6-LP_2684
GGACGAGCTGAACACTCTTTTGAAGGAGAATGGTGTGGACCTTAGTGTCGTGGTTGAGAAACAGGAGGGAATGTACAAGT
>AB185914-West-Nile-virus-gene-for-polyprotein-precursor-protein,-complete-cds,-isolate:-6-LP_6222
TTGAGGACTGCAGATCTGCCAGTTTGGCTGGCTTACAAGGTTGCAGCGGCTGGAGTGTCATACCACGACCGGAGGTGGTG
>AB185914-West-Nile-virus-gene-for-polyprotein-precursor-protein,-complete-cds,-isolate:-6-LP_9943
ACACTGCTTGTCTGGCTAAGTCTTATGCCCAGATGTGGCTGCTTCTGTACTTCCACAGAAGAGACCTGCGGCTCATGGCC
>AB185914-West-Nile-virus-gene-for-polyprotein-precursor-protein,-complete-cds,-isolate:-6-LP_3965
ATTCACAACGACATCAAACGTGGTTGTTCCGCTGCTAGCCCTGCTAACACCCGGGCTGAGATGCTTGAATCTGGATGTGT
>KJ660346-Zaire-ebolavirus-isolate-H.sapiens-wt/GIN/2014/Makona-Kissidougou-C15,-complete-genome_5612
AGCTTAACAAAAGACTCATAATATACCTGTTTTTAAAAGATTGATTGATGAAAGATCATGACTAATAACATTACAAACAA
>AB185914-West-Nile-virus-gene-for-polyprotein-precursor-protein,-complete-cds,-isolate:-6-LP_8967
GATCCAAAATTTTGGGAGATGGTGGATGAGGAGCGCGAGGCACATCTGCGGGGGGAATGTCACACTTGCATTTACAACAT
>AF086833-Ebola-virus---Mayinga,-Zaire,-1976,-complete-genome_5185
AATCCAAGCAATAATGACTTCACTCCAGGACTTTAAGATCGTTCCAATTGATCCAACCAAAAATATCATGGGAATCGAAG
>MF613886|A/American_black_duck/Alberta/118/2016|H10N7|2_549
CATTTCCAAAGGAAAAGAAGAGTGAGAGACAACATGACCAAGAAAATGGTCACACAAAGGACAATAGGGAAGAAGAAACA
>AB185914-West-Nile-virus-gene-for-polyprotein-precursor-protein,-complete-cds,-isolate:-6-LP_5734
GCCTACAACGTGCTGGAAAGAAAGTAGTCCAATTGAACAGAAAGTCGTACGAGACGGAGTACCCAAAATGTAAGAACGAT
>AB185914-West-Nile-virus-gene-for-polyprotein-precursor-protein,-complete-cds,-isolate:-6-LP_9760
AAGACATCCAAGAGTGGAAACCGTCAACTGGATGGTATGATTGGCAGCAGGTTCCATTTTGCTCAAACCATTTCACTGAA
>AB185914-West-Nile-virus-gene-for-polyprotein-precursor-protein,-complete-cds,-isolate:-6-LP_4087
GGGAGAAGAGGAGTGCAGCTGCAAAAAAGAAAGGAGCAAGTCTGCTATGCTTGGCTCTAGCCTCAACAGGACTTTTCAAC
>AB185914-West-Nile-virus-gene-for-polyprotein-precursor-protein,-complete-cds,-isolate:-6-LP_8174
TGAAATGGTTGAGGACTGGCTGCACCGAGGGCCAAGGGAATTTTGCGTGAAGGTGCTCTGCCCCTACATGCCGAAAGTCA
>AB185914-West-Nile-virus-gene-for-polyprotein-precursor-protein,-complete-cds,-isolate:-6-LP_6588
AGAATGGCCCTGGAGGAACTGCCAGATGCTCTTCAGACAATTGCCTTGATTGCCTTATTGAGTGTGATGACCATGGGAGT
>KM034549-Zaire-ebolavirus-isolate-Ebola-virus/H.sapiens-wt/SLE/2014/Makona-EM095B,-complete-genome_12756
TATTGTGTTTTTAAATATAGCATTGCAAAACATTATTTTGATAGTCAAGGATCTTGGTACAGTGTTACCTCAGATAGAAA
>AF086833-Ebola-virus---Mayinga,-Zaire,-1976,-complete-genome_8845
AACAACAATTAAATATAACTGCACCCAAGGACTCGCGCTTAGCAAATCCAACGGCTGATGATTTCCAGCAAGAGGAAGGT
>KM034549-Zaire-ebolavirus-isolate-Ebola-virus/H.sapiens-wt/SLE/2014/Makona-EM095B,-complete-genome_13549
GTTATATGCATGTCAGTGATTATTATAATCCACCGCATAACCTCACACTGGAAAATCGAAACAACCCCCCTGAAGGGCCT
>AB185914-West-Nile-virus-gene-for-polyprotein-precursor-protein,-complete-cds,-isolate:-6-LP_2318
CTCACTGTTCGGAGGCATGTCCTGGATAACGCAAGGATTGCTGGGGGCTCTCCTGTTGTGGATGGGCATCAATGCTCGTG
>AF086833-Ebola-virus---Mayinga,-Zaire,-1976,-complete-genome_12627
GAATTCCATAGAACATTGATAAGGCTGGAGATGACGCCACAACAACTTTGTGAGCTATTTTCCATTCAAAAACACTGGGG
>AF086833-Ebola-virus---Mayinga,-Zaire,-1976,-complete-genome_5856
ATCCAAGTACAGACATTGCCCTTCTAATTAAGAAAAAATCGGCGATGAAGATTAAGCCGACAGTGAGCGTAATCTTCATC
>AB185914-West-Nile-virus-gene-for-polyprotein-precursor-protein,-complete-cds,-isolate:-6-LP_5063
CAATGGAGTCATAATGCCCAACGGCTCATACATAAGCGCGATAGTGCAGGGTGAAAGGATGGATGAGCCAATCCCAGCCG
>AB185914-West-Nile-virus-gene-for-polyprotein-precursor-protein,-complete-cds,-isolate:-6-LP_7869
TGGCTGGTCGAACGGAGGTTTCTCGAACCGGTCGGAAAAGTGATTGACCTTGGATGTGGAAGAGGCGGTTGGTGTTACTA
>AB185914-West-Nile-virus-gene-for-polyprotein-precursor-protein,-complete-cds,-isolate:-6-LP_7747
AGTTCACTAGGTACCGCAAAGAGGCCATCATCGAAGTCGATCGCTCAGCGGCAAAACACGCCAGGAAAGAAGGCAATGTC
>AB185914-West-Nile-virus-gene-for-polyprotein-precursor-protein,-complete-cds,-isolate:-6-LP_1830
AGAGTGAAGATGGAAAAATTGCAGTTGAAGGGAACAACCTATGGCGTCTGTTCAAAGGCTTTCAAGTTTCTTGGGACTCC
>MF613717|A/American_black_duck/Alberta/307/2016|H4N8|8_396
AACTTCTCTGTCCTATTTGATCAACTGGAAACATTAGTCTCACTGAGGGCTTTCACAGACGATGGCGCCATTGTAGCTGA
>AB185914-West-Nile-virus-gene-for-polyprotein-precursor-protein,-complete-cds,-isolate:-6-LP_10187
GAAATGGAGTGACGTCCCATATTCAGGAAAACGAGAGGACATCTGGTGTGGCAGCCTGATTGGCACAAGAGCCCGAGCCA
>HM570064|A/Anas_platyrhynchos/Belgium/12827/2007|H3N8|2_0
CCATTTGAATGGATGTCAATCCGACTTTACTTTTCTTAAAAGTGCCAGCGCAAAATGCTATAAGTACTACATTCCCTTAC
>AB185914-West-Nile-virus-gene-for-polyprotein-precursor-protein,-complete-cds,-isolate:-6-LP_5490
AGCATTGCAGCAAGAGGTTACATTTCCACAAAGGTCGAGCTAGGGGAGGCGGCGGCAATATTCATGACAGCCACCCCACC
>KM034552-Zaire-ebolavirus-isolate-Ebola-virus/H.sapiens-wt/SLE/2014/Makona-EM098,-complete-genome_5551
AATAACATTACAAACAATCCTACTATAATCAATACGGTGATTCAAATGTCAATCTTTCTCATTGCACATACTCTTTGTCC
>AF086833-Ebola-virus---Mayinga,-Zaire,-1976,-complete-genome_14213
GTTCAATAAAGGTTTTGACCTTGGACAGTTAACACTCGGCAAACCTCTGGATTTCGGAACAATATCATTGGCACTAGCGG
>AB185914-West-Nile-virus-gene-for-polyprotein-precursor-protein,-complete-cds,-isolate:-6-LP_8723
TACTCCCTTCGGGCAGCAGCGAGTGTTCAAAGAGAAGGTGGACACGAAAGCTCCTGAACCGCCAGAAGGAGTGAAGTACG
>AB185914-West-Nile-virus-gene-for-polyprotein-precursor-protein,-complete-cds,-isolate:-6-LP_61
CACAGTGCGAGCTGTTTCTTAGCACGAAGATCTCGATGTCTAAGAAACCAGGAGGGCCCGGCAAGAGCCGGGCTGTCAAT
>AB185914-West-Nile-virus-gene-for-polyprotein-precursor-protein,-complete-cds,-isolate:-6-LP_8418
AGGACCTGGAAGGGACCCCAATACGAGGAAGATGTAAACTTGGGAAGTGGAACCAGGGCGGTGGGAAAACCCCTGCTCAA
>AB185914-West-Nile-virus-gene-for-polyprotein-precursor-protein,-complete-cds,-isolate:-6-LP_122
CAAGAGCCGGGCTGTCAATATGCTAAAACGCGGAATGCCCCGCGTGTTGTCCTTGATTGGACTGAAGAGGGCTATGTTGA
>CY097541|A/American_black_duck/Illinois/4119/2009|H8N4|1_756
GGGGAAGTGAGGAATGATGATGTTGACCAAAGCTTGATTATCGCTGCCAGGAACATAGTGAGAAGAGCAACAGTGTCAGC
>AB185914-West-Nile-virus-gene-for-polyprotein-precursor-protein,-complete-cds,-isolate:-6-LP_1891
TCAAGTTTCTTGGGACTCCCGCAGACACAGGTCACGGCACTGTGGTGTTGGAATTGCAGTACACTGGCACGGATGGACCT
>KJ660346-Zaire-ebolavirus-isolate-H.sapiens-wt/GIN/2014/Makona-Kissidougou-C15,-complete-genome_14152
GAATAACCGCAGCTTTCCATACGTTCTTTTCGGTGAGAATCTTGCAATATCATCACCTCGGATTTAATAAAGGTTTTGAC
>KM034552-Zaire-ebolavirus-isolate-Ebola-virus/H.sapiens-wt/SLE/2014/Makona-EM098,-complete-genome_16226
AATTTCCTCCATCAGATCGTAGAACTGCTGGTGCATGATTCATCAAGACACCAGGCTTTTAAAACTACCATAAATGATCA
>CY138060|A/American_black_duck/New_Brunswick/00473/2010|H4N6|1_2179
CTAATGTAATTGGGCAAGGAGACGTGGTGTTGGTAATGAAACGGAAACGGGACTCTAGCATACTTACTGACAGCCAGACA
>AB185914-West-Nile-virus-gene-for-polyprotein-precursor-protein,-complete-cds,-isolate:-6-LP_4453
TTGATGATGATGGAAACTTCCAGCTCATGAATGATCCAGGAGCACCTTGGAAGATATGGATGCTCAGAATGGTCTGTCTC
>AB185914-West-Nile-virus-gene-for-polyprotein-precursor-protein,-complete-cds,-isolate:-6-LP_6954
AGCAGTTTGTTTGGGCAAAGAATTGAGGTCAAGGAGAATTTCAGCATGGGAGAGTTTCTTCTGGACTTGAGGCCGGCAAC
>AF086833-Ebola-virus---Mayinga,-Zaire,-1976,-complete-genome_4880
GTCAATCGGCTGGGTCCTGGAATCCCGGATCATCCCCTCAGGCTCCTGCGAATTGGAAACCAGGCTTTCCTCCAGGAGTT
>AB185914-West-Nile-virus-gene-for-polyprotein-precursor-protein,-complete-cds,-isolate:-6-LP_8052
ACCATGAAGAGTGGAGTGGATGTGTTCTACAGACCTTCTGAGTGTTGTGACACCCTCCTTTGTGACATCGGAGAGTCCTC
>AB185914-West-Nile-virus-gene-for-polyprotein-precursor-protein,-complete-cds,-isolate:-6-LP_9333
GAAGCTAAGGTGCTTGAGCTGCTTGATGGGGAACATCGGCGTCTTGCCAGGGCCATCATTGAGCTCACCTATCGTCACAA
>AB185914-West-Nile-virus-gene-for-polyprotein-precursor-protein,-complete-cds,-isolate:-6-LP_4941
ACGAAACCAGGGGTGTTCAAAACACCTGAAGGAGAAATCGGGGCCGTGACTTTGGACTTCCCCACTGGAACATCAGGCTC
>AB185914-West-Nile-virus-gene-for-polyprotein-precursor-protein,-complete-cds,-isolate:-6-LP_7381
CCACGGACGTCCCAGAATTAGAGCGCACCACACCCATCATGCAGAAGAAAGTTGGACAGATCATGCTGATCTTGGTGTCT
>AF086833-Ebola-virus---Mayinga,-Zaire,-1976,-complete-genome_10980
AAGCCTGGGCCGGCGAAATTTTCCCTCCTTCATGAGTCCACACTGAAAGCATTTACACAAGGATCCTCGACACGAATGCA
>AB185914-West-Nile-virus-gene-for-polyprotein-precursor-protein,-complete-cds,-isolate:-6-LP_6283
ACCACGACCGGAGGTGGTGCTTTGATGGTCCTAGGACAAACACAATTTTAGAAGACAACAACGAAGTGGAAGTCATCACG
>AB185914-West-Nile-virus-gene-for-polyprotein-precursor-protein,-complete-cds,-isolate:-6-LP_1525
CAGTGGACTGTGAACCACGGTCAGGGATTGACACCAATGCATACTACGTGATGACTGTTGGAACAAAGACGTTCTTGGTC
>AB185914-West-Nile-virus-gene-for-polyprotein-precursor-protein,-complete-cds,-isolate:-6-LP_4331
CATGTTTGCTGCTTTCGTGATTTCTGGGAAATCAACAGATATGTGGATTGAGAGAACGGCGGACATTTCCTGGGAAAGTG
>AB185914-West-Nile-virus-gene-for-polyprotein-precursor-protein,-complete-cds,-isolate:-6-LP_5124
GATGAGCCAATCCCAGCCGGATTCGAACCTGAGATGCTGAGGAAAAAACAGATCACTGTACTGGATCTCCATCCCGGCGC
>CY079457|A/American_black_duck/Illinois/08OS2688/2008|H5N2|3_1071
ATCCCAAAGACAAAGAACATGAAGAAAACAAGCCAATTGAAGTGGGCGCTTGGTGAGAATATGGCACCAGAAAAAGTGGA
>AB185914-West-Nile-virus-gene-for-polyprotein-precursor-protein,-complete-cds,-isolate:-6-LP_5368
ATGGAAATGAGATTGTTGATGTCATGTGTCATGCTACCCTCACCCACAGGCTGATGTCTCCTCACAGGGTGCCGAACTAC
>CY138946|A/American_black_duck/New_Brunswick/00478/2010|H4N6|3_1827
ACCAAAGAATTCTTTGAAAACAAGTCAGAGACATGGCCCATTGGGGAATCACCCAAAGGAGTAGAAGAAGGTTCCATTGG
>AB185914-West-Nile-virus-gene-for-polyprotein-precursor-protein,-complete-cds,-isolate:-6-LP_1281
GGACTATTTGGCAAAGGAAGCATTGACACATGCGCCAAATTTGCCTGCTCTACCAAGGCAATAGGAAGAACCATCTTGAA
>AB185914-West-Nile-virus-gene-for-polyprotein-precursor-protein,-complete-cds,-isolate:-6-LP_4819
GCAGTGTCAAGGAGGATCGACTTTGTTACGGAGGACCCTGGAAATTGCAGCACAAGTGGAACGGGCAGGATGAGGTGCAG
>KM034561-Zaire-ebolavirus-isolate-Ebola-virus/H.sapiens-wt/SLE/2014/Makona-G3683.1,-complete-genome_18788
TCGTGTTAATGATAATTAAGGCATTGACCACGCTCATCAGAAGGCTCACTAGAATAAACGTTGCAAAAAGGATCCCTGGA
>AB185914-West-Nile-virus-gene-for-polyprotein-precursor-protein,-complete-cds,-isolate:-6-LP_5978
CCAGAGACGTGGACGTATCGGTAGAAATCCGTCGCAAGTTGGTGATGAGTACTGTTATGGGGGGCACACGAATGAAGACG
>CY190689|A/American_black_duck/Maryland/08OS1725/2008|H8N4|2_1134
AATATTGACCTGAAATATTTCAATGAGTCAACAAGAAAGAAAATAGAGAAAATAAGGCCTCTTCTAATAGATGGTACAGC
>AB185914-West-Nile-virus-gene-for-polyprotein-precursor-protein,-complete-cds,-isolate:-6-LP_8601
CACGGCAGTTATGATGTGAAGCCCACAGGCTCCGCCAGTTCGCTGGTCAATGGAGTGGTCAGGCTCCTCTCAAAACCATG
>KJ660346-Zaire-ebolavirus-isolate-H.sapiens-wt/GIN/2014/Makona-Kissidougou-C15,-complete-genome_10553
AATGACAAGGAACCTATTTCCCCATTTATTTCAAAATCCGAATTCCACTATTGAATCACCGCTGTGGGCACTGAGAGTCA
>AB185914-West-Nile-virus-gene-for-polyprotein-precursor-protein,-complete-cds,-isolate:-6-LP_5246
CATAAACAGAAGACTGAGAACAGCCGTGCTAGCACCAACCAGGGTTGTGGCTGCTGAGATGGCTGAAGCACTGAGAGGAC
>AB185914-West-Nile-virus-gene-for-polyprotein-precursor-protein,-complete-cds,-isolate:-6-LP_9699
CCCCTGGACGATCGCTTTGCCACCTCGCTCCACTTCCTCAATGCTATGTCAAAGGTTCGCAAAGACATCCAAGAGTGGAA
>AB185914-West-Nile-virus-gene-for-polyprotein-precursor-protein,-complete-cds,-isolate:-6-LP_4758
TGGCATACAACAAAAGGAGCCGCTTTGATGAGCGGAGAGGGCCGCCTGGACCCATACTGGGGCAGTGTCAAGGAGGATCG
>AB185914-West-Nile-virus-gene-for-polyprotein-precursor-protein,-complete-cds,-isolate:-6-LP_3050
CCACAGTGACCTGTCCTATTGGATTGAAAGCAGGCTCAATGATACGTGGAAGCTTGAAAGGGCAGTTCTGGGTGAAGTCA
>CY128951|A/American_black_duck/New_Brunswick/03451/2009|H3N9|7_922
AGAATACCGGCAGGAACAGCAGAGTGCTGTAGATGTTGACGATGGTCATTTTGTCAACATAGAGCTGGAGTAAAAAACTA
>AB185914-West-Nile-virus-gene-for-polyprotein-precursor-protein,-complete-cds,-isolate:-6-LP_2440
TGCTCTTCCTCTCCGTGAACGTGCACGCTGACACTGGGTGTGCCATAGACATCAGCCGGCAAGAGCTGAGATGTGGAAGT
>AB185914-West-Nile-virus-gene-for-polyprotein-precursor-protein,-complete-cds,-isolate:-6-LP_549
GCTGGAAAGAACCTATGCATTGTCAGAGCAATGGATGTGGGATACATGTGCGATGATACTATCACTTATGAATGCCCAGT
>AB185914-West-Nile-virus-gene-for-polyprotein-precursor-protein,-complete-cds,-isolate:-6-LP_1342
TAGGAAGAACCATCTTGAAAGAGAATATCAAGTACGAAGTGGCCATTTTTGTCCATGGACCAACTACTGTGGAGTCGCAC
>AB185914-West-Nile-virus-gene-for-polyprotein-precursor-protein,-complete-cds,-isolate:-6-LP_1098
ATGATGAATATGGAGGCGGCCAACCTGGCAGAGGTCCGCAGTTATTGCTATTTGGCTACCGTCAGCGATCTCTCCACCAA
>KY751204|A/chicken/Anhui/AH272/2015|H7N9|3_61
TGAAAGAATATGGGGAGGATCCGAAAATCGAAACAAACAAATTCGCATCAATATGCACACACTTAGAAGTCTGCTTCATG
>AB185914-West-Nile-virus-gene-for-polyprotein-precursor-protein,-complete-cds,-isolate:-6-LP_7808
CAGGAAAGAAGGCAATGTCACTGGAGGGCATCCAGTCTCTAGGGGCACAGCAAAACTGAGATGGCTGGTCGAACGGAGGT
>AB185914-West-Nile-virus-gene-for-polyprotein-precursor-protein,-complete-cds,-isolate:-6-LP_8235
CCCTACATGCCGAAAGTCATAGAGAAGATGGAGCTGCTCCAACGCCGGTATGGGGGGGGACTGGTCAGAAACCCACTCTC
>AB753215|A/African_Stonechat/Vietnam/8/2009|H9N2|2_0
AACCATTTGAATGGATGTCAATCCGACTTTACTTTTCTTGAAAGTGCCAGTGCAAAATGCTATAAGTACCACGTTCCCTT
>AB185914-West-Nile-virus-gene-for-polyprotein-precursor-protein,-complete-cds,-isolate:-6-LP_8784
CCAGAAGGAGTGAAGTACGTGCTCAACGAGACCACCAACTGGTTGTGGGCGTTTTTGGCCAGAGAAAAACGTCCCAGAAT
>AB185914-West-Nile-virus-gene-for-polyprotein-precursor-protein,-complete-cds,-isolate:-6-LP_2928
GAAGTGGAGGATTTTGGATTTGGTCTCACCAGCACTCGGATGTTCCTGAAGGTCAGAGAGAGCAACACAACTGAATGTGA
>AB185914-West-Nile-virus-gene-for-polyprotein-precursor-protein,-complete-cds,-isolate:-6-LP_427
TTGCAGTCATGATTGGCCTGATCGCCAGCGTAGGAGCAGTTACCCTCTCTAACTTCCAAGGGAAGGTGATGATGACGGTA
>AB185914-West-Nile-virus-gene-for-polyprotein-precursor-protein,-complete-cds,-isolate:-6-LP_2013
ACGCCAGTGGGCAGATTGGTCACTGTCAACCCTTTTGTTTCAGTGGCCACGGCCAACGCTAAGGTCCTGATTGAATTGGA
>AB185914-West-Nile-virus-gene-for-polyprotein-precursor-protein,-complete-cds,-isolate:-6-LP_3416
CACCTTACCACCACTGCGCTACCAAACTGACAGCGGCTGTTGGTATGGTATGGAGATCAGACCACAGAGACATGATGAAA
>AB185914-West-Nile-virus-gene-for-polyprotein-precursor-protein,-complete-cds,-isolate:-6-LP_5795
CCCAAAATGTAAGAACGATGATTGGGACTTTGTTATCACAACAGACATATCTGAAATGGGGGCTAACTTCAAGGCGAGCA
>AB185914-West-Nile-virus-gene-for-polyprotein-precursor-protein,-complete-cds,-isolate:-6-LP_5551
TCATGACAGCCACCCCACCAGGCACTTCAGATCCATTCCCAGAGTCCAATTCACCAATTTCCGACTTACAGACTGAGATC
>AB185914-West-Nile-virus-gene-for-polyprotein-precursor-protein,-complete-cds,-isolate:-6-LP_5185
TGGATCTCCATCCCGGCGCCGGTAAAACAAGGAGGATTCTGCCACAGATCATCAAAGAGGCCATAAACAGAAGACTGAGA
>CY167238|A/American_green_winged_teal/Mississippi/12OS397/2012|H7N7|2_1386
ATACAAGCAGGAGTAGACAGATTCTATAGAACCTGCAAACTGGTTGGGATCAACATGAGCAAAAAGAAGTCCTACATAAA
>AB185914-West-Nile-virus-gene-for-polyprotein-precursor-protein,-complete-cds,-isolate:-6-LP_4026
TGCTTGAATCTGGATGTGTACAGGATACTGCTGTTGATGGTCGGAATAGGCAGCTTGATCAGGGAGAAGAGGAGTGCAGC
>AF086833-Ebola-virus---Mayinga,-Zaire,-1976,-complete-genome_9577
AATCTCGTATCGCTCGTAATATAACCTGCCAAGCATACCTCTTGCACAAAGTGATTCTTGTACACAAATAATGTTTTACT
>AB185914-West-Nile-virus-gene-for-polyprotein-precursor-protein,-complete-cds,-isolate:-6-LP_854
GAACCCTGGATATGCCCTGGTGGCAGCCGTCATTGGTTGGATGCTTGGGAGCAACACCATGCAGAGAGTTGTGTTTGTCG
>AB185914-West-Nile-virus-gene-for-polyprotein-precursor-protein,-complete-cds,-isolate:-6-LP_10004
AGACCTGCGGCTCATGGCCAACGCCATTTGCTCCGCTGTCCCTGTGAATTGGGTCCCTACCGGAAGAACCACGTGGTCCA
>KT699055|A/Anser_fabalis/Anhui/L139/2014|H9N2|3_915
GATGCGATCAAATGCATGAAAACGTTCTTCGGGTGGAAAGAGCCCAACATTATCAAACCACATGAGAAGGGCATAAACCC
>AB185914-West-Nile-virus-gene-for-polyprotein-precursor-protein,-complete-cds,-isolate:-6-LP_2074
AGGTCCTGATTGAATTGGAACCACCCTTTGGAGACTCATACATAGTGGTGGGCAGAGGAGAACAACAGATCAATCACCAT
>KJ660346-Zaire-ebolavirus-isolate-H.sapiens-wt/GIN/2014/Makona-Kissidougou-C15,-complete-genome_18544
TTGCCAGATGGAATAGTGCTTTGGTTGATAACACGACTTCTTAAAACAAAACTGATCTTTAAGATTAAGTTTTTTATAAT
>AB185914-West-Nile-virus-gene-for-polyprotein-precursor-protein,-complete-cds,-isolate:-6-LP_9516
AACACTTTCACCAACCTGGCCGTCCAGCTGGTGAGGATGATGGAAGGGGAAGGAGTGATTGGCCCAGATGATGTGGAGAA
>AB753215|A/African_Stonechat/Vietnam/8/2009|H9N2|2_1364
ATGCACCGAATCATGAGGGAATACAGGCAGGAGTGGATAGGTTCTATAGAACCTGCAAATTAGTTGGGATAAACATGAGC
>AB185914-West-Nile-virus-gene-for-polyprotein-precursor-protein,-complete-cds,-isolate:-6-LP_4392
GACATTTCCTGGGAAAGTGATGCAGAAATTACAGGCTCGAGCGAAAGAGTTGATGTGCGGCTTGATGATGATGGAAACTT
>AB185914-West-Nile-virus-gene-for-polyprotein-precursor-protein,-complete-cds,-isolate:-6-LP_5307
GCTGAAGCACTGAGAGGACTGCCCATCCGGTACCAGACATCCGCAGTGCCCAGAGAACATAATGGAAATGAGATTGTTGA
>AB185914-West-Nile-virus-gene-for-polyprotein-precursor-protein,-complete-cds,-isolate:-6-LP_8357
AGGCAATGTGGTACATTCAGTGAATATGACCAGCCAGGTGCTCCTAGGAAGAATGGAAAAAAGGACCTGGAAGGGACCCC
>AB185914-West-Nile-virus-gene-for-polyprotein-precursor-protein,-complete-cds,-isolate:-6-LP_8845
GAGAAAAACGTCCCAGAATGTGCTCTCGAGAGGAATTCATAAGAAAGGTCAACAGCAATGCAGCTTTGGGTGCCATGTTT
>CY126975|A/blue_winged_teal/Alberta/142/1992|H6N8|1_2142
AATGAACTGAGCAATCTTGCAAAAGGAGAGAAAGCTAATGTGCTAATTGGGCAAGGAGACGTGGTGTTGGTAATGAAACG
>AB185914-West-Nile-virus-gene-for-polyprotein-precursor-protein,-complete-cds,-isolate:-6-LP_5612
CGACTTACAGACTGAGATCCCGGATCGAGCTTGGAACTCTGGATACGAATGGATCACAGAATACACCGGGAAGACGGTTT
>AB185914-West-Nile-virus-gene-for-polyprotein-precursor-protein,-complete-cds,-isolate:-6-LP_8296
TGGTCAGAAACCCACTCTCACGGAATTCCACGCACGAGATGTATTGGGTGAGTCGAGCTTCAGGCAATGTGGTACATTCA
>AB185914-West-Nile-virus-gene-for-polyprotein-precursor-protein,-complete-cds,-isolate:-6-LP_3111
GCAGTTCTGGGTGAAGTCAAATCATGTACGTGGCCTGAGACGCATACCTTGTGGGGCGATGGAATCCTTGAGAGTGACTT
>AB185914-West-Nile-virus-gene-for-polyprotein-precursor-protein,-complete-cds,-isolate:-6-LP_7442
CATGCTGATCTTGGTGTCTCTAGCTGCAGTAGTAGTGAACCCGTCTGTGAAGACAGTACGAGAAGCCGGAATTTTGATCA
>AB185914-West-Nile-virus-gene-for-polyprotein-precursor-protein,-complete-cds,-isolate:-6-LP_915
CAGAGAGTTGTGTTTGTCGTGCTATTGCTTTTGGTGGCCCCAGCTTACAGCTTCAACTGCCTTGGAATGAGCAACAGAGA
>KP636483|A/Anas_platyrhynchos/Spain/1877/2009|H7N2|1_2108
ATATGGACCAGCATTGAGCATCAACGAACTGAGCAATCTTGCGAAAGGGGAGAAGGCTAATGTGTTGATAGGGCAAGGAG
>AF086833-Ebola-virus---Mayinga,-Zaire,-1976,-complete-genome_915
GTTTCTCTCCTTTGCAAGTCTATTCCTTCCGAAATTGGTAGTAGGAGAAAAGGCTTGCCTTGAGAAGGTTCAAAGGCAAA
>AB185914-West-Nile-virus-gene-for-polyprotein-precursor-protein,-complete-cds,-isolate:-6-LP_1586
AACAAAGACGTTCTTGGTCCATCGTGAGTGGTTCATGGACCTCAACCTCCCTTGGAGCAGTGCTGGAAGTACTGTGTGGA
>AB185914-West-Nile-virus-gene-for-polyprotein-precursor-protein,-complete-cds,-isolate:-6-LP_1952
CACTGGCACGGATGGACCTTGCAAAGTTCCTATCTCGTCAGTGGCTTCATTGAACGACCTAACGCCAGTGGGCAGATTGG
>AB185914-West-Nile-virus-gene-for-polyprotein-precursor-protein,-complete-cds,-isolate:-6-LP_9028
ACACTTGCATTTACAACATGATGGGAAAGAGAGAGAAAAAACCCGGAGAGTTCGGAAAGGCCAAGGGAAGCAGAGCCATT
>AB185914-West-Nile-virus-gene-for-polyprotein-precursor-protein,-complete-cds,-isolate:-6-LP_6405
GCCAGGGTGTACTCGGATCACCAGGCACTAAAGGCGTTCAAGGACTTCGCCTCGGGAAAACGTTCTCAGATAGGGCTCAT
>AB185914-West-Nile-virus-gene-for-polyprotein-precursor-protein,-complete-cds,-isolate:-6-LP_4148
CTCAACAGGACTTTTCAACCCCATGATCCTTGCTGCTGGACTGATTGCATGTGATCCCAACCGTAAACGCGGATGGCCCG
>AB185914-West-Nile-virus-gene-for-polyprotein-precursor-protein,-complete-cds,-isolate:-6-LP_2562
TACAAGTATTACCCTGAAACGCCACAAGGCCTAGCCAAGATCATTCAGAAAGCTCATAAGGAAGGAGTGTGCGGTCTACG
>AB185914-West-Nile-virus-gene-for-polyprotein-precursor-protein,-complete-cds,-isolate:-6-LP_3843
TTGATGTTGGCGGCTGTTTTCTTTCAAATGGCTTATCACGATGCCCGCCAAATTCTGCTCTGGGAGATCCCTGATGTGTT
>AF086833-Ebola-virus---Mayinga,-Zaire,-1976,-complete-genome_15128
AAGCTGGACTATCGGGGATGGAATCCCATACATTGGATCAAGGACAGAAGATAAGATAGGACAACCTGCTATTAAACCAA
>AB185914-West-Nile-virus-gene-for-polyprotein-precursor-protein,-complete-cds,-isolate:-6-LP_9150
CTGGGTTTTCTCAATGAAGACCACTGGCTTGGAAGAAAGAACTCAGGAGGAGGTGTCGAGGGCTTGGGCCTCCAAAAACT
>AB185914-West-Nile-virus-gene-for-polyprotein-precursor-protein,-complete-cds,-isolate:-6-LP_1647
GCTGGAAGTACTGTGTGGAGGAACAGAGAGACGTTAATGGAGTTTGAGGAACCACACGCCACGAAGCAGTCTGTGATAGC
>AF086833-Ebola-virus---Mayinga,-Zaire,-1976,-complete-genome_3233
GGAAGAATTCCTGTAAGCGACATCTTCTGTGATATTGAGAACAATCCAGGATTATGCTACGCATCCCAAATGCAACAAAC
>AB185914-West-Nile-virus-gene-for-polyprotein-precursor-protein,-complete-cds,-isolate:-6-LP_4636
CACCAAAGGAGTACAAAAAGGGGGACACGACCACCGGCGTCTACAGGATCATGACTCGTGGGCTGCTCGGCAGTTATCAA
>AF086833-Ebola-virus---Mayinga,-Zaire,-1976,-complete-genome_8906
TTTCCAGCAAGAGGAAGGTCCAAAAATTACCTTGTTGACACTGATCAAGACGGCAGAACACTGGGCGAGACAAGACATCA
>CY129095|A/American_black_duck/New_Brunswick/02649/2007|H3N6|7_264
TAATGGGAATGGGGATCCAAACAACATGGACAGAGCGGTCAAACTGTACAGGAAGCTTAAAAGAGAAATAACGTTCCATG
>AB185914-West-Nile-virus-gene-for-polyprotein-precursor-protein,-complete-cds,-isolate:-6-LP_9089
CAAGGGAAGCAGAGCCATTTGGTTCATGTGGCTCGGAGCTCGCTTTCTGGAGTTCGAGGCTCTGGGTTTTCTCAATGAAG
>AB185914-West-Nile-virus-gene-for-polyprotein-precursor-protein,-complete-cds,-isolate:-6-LP_4880
CGGGCAGGATGAGGTGCAGATGATTGTGGTGGAACCTGGCAAGAACGTTAAGAACGTCCAGACGAAACCAGGGGTGTTCA
>CY129267|A/American_black_duck/New_Brunswick/02485/2007|H11N9|2_1323
TGGGACGGACTCCAGTCCTCCGATGACTTTGCTCTCATAGTGAATGCCCCGAATCATGAGGGAATACAAGCAGGAGTAGA
>KT699053|A/Anser_fabalis/Anhui/L139/2014|H9N2|1_558
AAGGAAAAGAAGGAGGAGCTTCAGGACTGCAAAATTGCCCCTTTAATGGTGGCTTACATGTTGGAGAGGGAACTGGTTCG
>AB185914-West-Nile-virus-gene-for-polyprotein-precursor-protein,-complete-cds,-isolate:-6-LP_9272
GATCTATGCTGATGACACAGCTGGCTGGGACACCCGCATCACGAGAGCTGACTTGGAAAATGAAGCTAAGGTGCTTGAGC
>AB185914-West-Nile-virus-gene-for-polyprotein-precursor-protein,-complete-cds,-isolate:-6-LP_3660
TTTGGGGGCATTACTTACACTGATGTGTTACGCTATGTCATCTTGGTGGGGGCAGCTTTCGCAGAATCTAATTCGGGAGG
>AB185914-West-Nile-virus-gene-for-polyprotein-precursor-protein,-complete-cds,-isolate:-6-LP_0
AGTAGTTCGCCTGTGTGAGCTGACAAACTTAGTAGTGTTTGTGAGGATTAACAACAATTAACACAGTGCGAGCTGTTTCT
>AF086833-Ebola-virus---Mayinga,-Zaire,-1976,-complete-genome_61
GATTAATAATTTTCCTCTCATTGAAATTTATATCGGAATTTAAATTGAAATTGTTACTGTAATCACACCTGGTTTGTTTC
>CY190592|A/American_black_duck/Maryland/07OS2482/2007|H6N8|3_882
AGCATTGAAGACCCAAGTCATGAGGGAGAGGGGATACCACTATACGATGCAATCAAATGCATGAAGACATTTTTTGGCTG
>CY079459|A/American_black_duck/Illinois/08OS2688/2008|H5N2|1_682
CAAGCAGTGTTTACATTGAGGTGCTGCATTTAACTCAGGGGACATGCTGGGAGCAAATGTACACCCCAGGAGGGGAAGTG
>AB185914-West-Nile-virus-gene-for-polyprotein-precursor-protein,-complete-cds,-isolate:-6-LP_3294
GACTTCGATTACTGCCCAGGAACTACGGTCACCCTGAGTGAGAGCTGCGGACACCGTGGACCTGCCACTCGCACCACCAC
>AB185914-West-Nile-virus-gene-for-polyprotein-precursor-protein,-complete-cds,-isolate:-6-LP_4514
GCTCAGAATGGTCTGTCTCGCGATTAGTGCGTACACCCCCTGGGCAATCTTGCCCTCAGTAGTTGGATTTTGGATAACTC
>JX465624|A/chicken/Iran/EBGV_88/2010|H9N2|3_682
CACCGAACTTCTCCAGCCTTGAAAACATTAAAGCCTATGTGGATGGATTCGAAACGAACGGCTGCATTGAGGGCAAGCTT
>AB185914-West-Nile-virus-gene-for-polyprotein-precursor-protein,-complete-cds,-isolate:-6-LP_6161
ATATACCATGGATGGGGAATACCGGCTCAGAGGAGAAGAGAGAAAAAACTTTCTGGAACTGTTGAGGACTGCAGATCTGC
>AB185914-West-Nile-virus-gene-for-polyprotein-precursor-protein,-complete-cds,-isolate:-6-LP_6466
GTTCTCAGATAGGGCTCATTGAGGTTCTGGGAAAGATGCCTGAGCACTTCATGGGGAAGACATGGGAAGCACTTGACACC
>AB185914-West-Nile-virus-gene-for-polyprotein-precursor-protein,-complete-cds,-isolate:-6-LP_10126
AGGTCTGGAACCGTGTTTGGATAGAGGAGAATGAATGGATGGAAGACAAAACCCCAGTGGAGAAATGGAGTGACGTCCCA
>AB185914-West-Nile-virus-gene-for-polyprotein-precursor-protein,-complete-cds,-isolate:-6-LP_8479
TGGGAAAACCCCTGCTCAACTCAGACACCAGTAAAATCAAGAACAGGATTGAACGACTCAGGCGTGAGTACAGTTCGACG
>AB185914-West-Nile-virus-gene-for-polyprotein-precursor-protein,-complete-cds,-isolate:-6-LP_6649
GTGTGATGACCATGGGAGTATTCTTCCTCCTCATGCAGCGGAAGGGCATTGGAAAGATAGGTTTGGGAGGCGCTGTCTTG
>AB185914-West-Nile-virus-gene-for-polyprotein-precursor-protein,-complete-cds,-isolate:-6-LP_976
TTGGAATGAGCAACAGAGACTTCTTGGAAGGAGTGTCTGGAGCAACATGGGTGGATTTGGTTCTCGAAGGCGACAGCTGC
>AB185914-West-Nile-virus-gene-for-polyprotein-precursor-protein,-complete-cds,-isolate:-6-LP_2806
TTGGCTGGAAGGCCTGGGGAAAGAGTATTTTATTTGCACCAGAACTCGCCAACAACACCTTTGTGGTTGATGGTCCGGAG
>AB185914-West-Nile-virus-gene-for-polyprotein-precursor-protein,-complete-cds,-isolate:-6-LP_3355
CTGCCACTCGCACCACCACAGAGAGCGGAAAGTTGATAACAGATTGGTGCTGCAGGAGCTGCACCTTACCACCACTGCGC
>AB185914-West-Nile-virus-gene-for-polyprotein-precursor-protein,-complete-cds,-isolate:-6-LP_2135
ACAACAGATCAATCACCATTGGCACAAGTCTGGAAGCAGCATTGGCAAAGCCTTTACAACCACCCTCAAAGGAGCGCAGA
>AF086833-Ebola-virus---Mayinga,-Zaire,-1976,-complete-genome_11956
ACTGTGTTGATGAACACTTTCAAGAGAAAATCTTATCTTCAATTCAGGGCAATGAATTTTTACATCAAATGTTTTTCTGG
>AF086833-Ebola-virus---Mayinga,-Zaire,-1976,-complete-genome_2928
TAACTAGCGATTTATCTAAATTAAATTACATTATGCTTTTATAACTTACCTACTAGCCTGCCCAACATTTACACGATCGT
>KT699055|A/Anser_fabalis/Anhui/L139/2014|H9N2|3_1647
CTGCGAACTGCAGTAGGCCAAGTGTCAAGACCCATGTTTCTGTATGTGAGAACCAATGGGACTTCCAAGATCAAGATGAA
>AF086833-Ebola-virus---Mayinga,-Zaire,-1976,-complete-genome_3721
GGCATTCAACAATCTAAACAGTACCACTTCACTAACTGAGGAAAATTTTGGGAAACCTGACATTTCGGCAAAGGATTTGA
>AB185914-West-Nile-virus-gene-for-polyprotein-precursor-protein,-complete-cds,-isolate:-6-LP_183
CTGAAGAGGGCTATGTTGAGCCTGATCGACGGCAAGGGGCCAATACGATTTGTGTTGGCTCTCTTGGCGTTCTTCAGGTT
>KT699053|A/Anser_fabalis/Anhui/L139/2014|H9N2|1_1240
TGAGAGGTGATTTGAACTTTGTCAACAGAGCAAACCAGCGGCTAAATCCCATGCATCAACTCCTGAGGCATTTCCAAAAG
>CY128985|A/American_black_duck/New_Brunswick/03398/2009|H3N8|5_1088
AGTCCCAAGAGGGCAACTGTCCACAAGAGGAGTTCAGATTGCTTCAAATGAGAACATGGAGACAATGGACTCCAGCACTC
>AB185914-West-Nile-virus-gene-for-polyprotein-precursor-protein,-complete-cds,-isolate:-6-LP_7015
TGGACTTGAGGCCGGCAACAGCCTGGTCACTGTACGCTGTGACAACAGCGGTCCTCACTCCACTGCTAAAGCATTTGATC
>MF613914|A/American_black_duck/Alberta/118/2016|H10N7|8_198
AGGATTCTGGAGGAAGAATCCGACGAGGCACTCAAAATGACTATTGCCTCTGTACCTGCTTCACGCTACCTAACTGACAT
>AB185914-West-Nile-virus-gene-for-polyprotein-precursor-protein,-complete-cds,-isolate:-6-LP_3477
CCACAGAGACATGATGAAAAGACCCTCGTGCAGTCACAAGTGAATGCTTATAATGCTGATATGATTGACCCTTTTCAGTT
>AB185914-West-Nile-virus-gene-for-polyprotein-precursor-protein,-complete-cds,-isolate:-6-LP_2257
TTGGAGGGGTGTTCACCTCAGTTGGGAAGGCTGTCCATCAAGTGTTCGGAGGAGCATTCCGCTCACTGTTCGGAGGCATG
>AB185914-West-Nile-virus-gene-for-polyprotein-precursor-protein,-complete-cds,-isolate:-6-LP_8113
GTGACATCGGAGAGTCCTCGTCAAGTGCTGAGGTTGAAGAGCATAGGACGATTCGGGTCCTTGAAATGGTTGAGGACTGG
>AF086833-Ebola-virus---Mayinga,-Zaire,-1976,-complete-genome_12200
TGCTGCTATGGACTGGTATCAGGCATCAGTATTCAAAGAAGCGGTTCAAGGGCATACACACATTGTTTCTGTTTCTACTG
>AB185914-West-Nile-virus-gene-for-polyprotein-precursor-protein,-complete-cds,-isolate:-6-LP_1464
TTCAGCATCACTCCTGCGGCGCCTTCATACACACTAAAGCTTGGAGAATATGGAGAGGTGACAGTGGACTGTGAACCACG
>AB185914-West-Nile-virus-gene-for-polyprotein-precursor-protein,-complete-cds,-isolate:-6-LP_3721
CAGAATCTAATTCGGGAGGAGACGTGGTACACTTGGCGCTCATGGCGACCTTCAAGATACAACCAGTGTTTATGGTGGCA
>AF086833-Ebola-virus---Mayinga,-Zaire,-1976,-complete-genome_13420
CAAGTGATGATTTTGGTGAACATGCCACAGTTAGAGGGAGTAGCTTTGTAACTGATTTAGAGAAATACAATCTTGCATTT
>HM570064|A/Anas_platyrhynchos/Belgium/12827/2007|H3N8|2_1364
GCACCGAATCATGAGGGGATACAAGCAGGAGTGGATAGGTTCTATAGGACCTGCAAACTGGTTGGGATCAACATGAGCAA
>AB185914-West-Nile-virus-gene-for-polyprotein-precursor-protein,-complete-cds,-isolate:-6-LP_4697
GCTGCTCGGCAGTTATCAAGCAGGAGCGGGCGTGATGGTTGAAGGTGTTTTCCACACCCTTTGGCATACAACAAAAGGAG
>AB185914-West-Nile-virus-gene-for-polyprotein-precursor-protein,-complete-cds,-isolate:-6-LP_6527
ATGGGAAGCACTTGACACCATGTACGTTGTGGCCACTGCAGAGAAAGGAGGAAGAGCTCACAGAATGGCCCTGGAGGAAC
>AB185914-West-Nile-virus-gene-for-polyprotein-precursor-protein,-complete-cds,-isolate:-6-LP_5429
TCACAGGGTGCCGAACTACAACCTGTTCGTGATGGATGAGGCTCATTTCACCGACCCAGCTAGCATTGCAGCAAGAGGTT
>AF086833-Ebola-virus---Mayinga,-Zaire,-1976,-complete-genome_3782
ATTTCGGCAAAGGATTTGAGAAACATTATGTATGATCACTTGCCTGGTTTTGGAACTGCTTTCCACCAATTAGTACAAGT
>AB185914-West-Nile-virus-gene-for-polyprotein-precursor-protein,-complete-cds,-isolate:-6-LP_7137
CAGGCAAGTGCACTATTCACACTCGCGCGAGGCTTCCCCTTCGTCGATGTTGGAGTGTCGGCTCTCCTGCTAGCAGCCGG
>MF613935|A/American_black_duck/Alberta/118/2016|H10N7|1_62
CAAAACCACTGTTGACCACATGGCCATAATCAAAAAGTACACATCGGGAAGGCAAGAGAAGAACCCCGCACTCAGAATGA
>KM034552-Zaire-ebolavirus-isolate-Ebola-virus/H.sapiens-wt/SLE/2014/Makona-EM098,-complete-genome_18117
TACTTGTAAAGGTTGGTTATCAACATACAGATTATAAAAAACTCATAAATTGCTCTCATACATCATCTTGATCTGATTTC
>AB185914-West-Nile-virus-gene-for-polyprotein-precursor-protein,-complete-cds,-isolate:-6-LP_9638
TGAGAATGGGGAAGAAAGACTCAGCCGCATGGCTGTCAGTGGAGATGACTGTGTGGTAAAGCCCCTGGACGATCGCTTTG
>AB185914-West-Nile-virus-gene-for-polyprotein-precursor-protein,-complete-cds,-isolate:-6-LP_10431
ATGCATAAAAGTGTAGTTTTATAGTAGTATTTAGTGGTGTTAGTGTAAATAGTTAAGAAAATTTTGAGGAGAAAGTCAGG
>KM034549-Zaire-ebolavirus-isolate-Ebola-virus/H.sapiens-wt/SLE/2014/Makona-EM095B,-complete-genome_10133
CTGAAAAGAAGCCCACCTACAACGAACATTACTTTGAGCGCCCTCACAATTAAAAAATAAGAGCGTCGTTCCAACAATCG
>CY139349|A/American_black_duck/New_Brunswick/00878/2010|H4N9|3_2129
GTTCAACTCCTTCCTCACACATGCACTGAAATAGTTGTGGCAATGCTACTATTTGCTATCCATACTGTACCAAAAAAGTA
>AB185914-West-Nile-virus-gene-for-polyprotein-precursor-protein,-complete-cds,-isolate:-6-LP_9211
GCTTGGGCCTCCAAAAACTGGGTTACATCCTGCGTGAAGTTGGCACCCGGCCTGGGGGCAAGATCTATGCTGATGACACA
>AB185914-West-Nile-virus-gene-for-polyprotein-precursor-protein,-complete-cds,-isolate:-6-LP_6710
TTTGGGAGGCGCTGTCTTGGGAGTCGCGACCTTTTTCTGTTGGATGGCTGAAGTTCCAGGAACGAAGATCGCCGGAATGT
>KM034549-Zaire-ebolavirus-isolate-Ebola-virus/H.sapiens-wt/SLE/2014/Makona-EM095B,-complete-genome_18551
TGATCTTTAAGATTAAGTTTTTTATAATTGTCATTGCTTTAATTTGTCGATTTAAAAATGGTGATAGCCTTAATCTTTGT
>KM034552-Zaire-ebolavirus-isolate-Ebola-virus/H.sapiens-wt/SLE/2014/Makona-EM098,-complete-genome_12627
AACATGCTACGGTGCTAAAAGCATTACGCCCTATCGTGATTTTCGAGACATATTGTGTTTTTAAATATAGCATTGCAAAA
>AB185914-West-Nile-virus-gene-for-polyprotein-precursor-protein,-complete-cds,-isolate:-6-LP_5856
GCTAACTTCAAGGCGAGCAGGGTGATTGACAGCCGGAAGAGTGTGAAACCAACCATCATAACAGAAGGAGAAGGGAGAGT
>CY190687|A/American_black_duck/Maryland/08OS1725/2008|H8N4|8_330
TGCCCAAGCAAAAAGTAGCAGGCTCCCTCTGTATCAGAATGGACCAGGCGATTATGGATAAGAACATCATACTGAAGGCA
>AF086833-Ebola-virus---Mayinga,-Zaire,-1976,-complete-genome_6222
AATTGAGATCAGTTGGACTGAATCTCGAAGGGAATGGAGTGGCAACTGACGTGCCATCTGCAACTAAAAGATGGGGCTTC
>KM251522|A/Anas_crecca/Hubei/Chenhu1623_5/2014|H5N6|2_366
ACCCAAGGTCGCCAGACTTATGACTGGACATTGAATAGAAACCAACCGGCTGCAACTGCTTTGGCCAACACTATAGAAAT
>KM034549-Zaire-ebolavirus-isolate-Ebola-virus/H.sapiens-wt/SLE/2014/Makona-EM095B,-complete-genome_18673
TAGTAAGCTACTATTCCATTCAGAATGATAAAATTAAAAGAAAAGACATGACTGTAAAATCAGAAATACCTTCTTTACAA
>AB185914-West-Nile-virus-gene-for-polyprotein-precursor-protein,-complete-cds,-isolate:-6-LP_9882
GGACAGGATGAATTGGTAGGCAGAGCTCGCATATCTCCAGGGGCCGGATGGAACGTCCGCGACACTGCTTGTCTGGCTAA
>AB185914-West-Nile-virus-gene-for-polyprotein-precursor-protein,-complete-cds,-isolate:-6-LP_8662
GGCTCCTCTCAAAACCATGGGACACCATCACGAATGTTACCACCATGGCCATGACTGACACTACTCCCTTCGGGCAGCAG
>AB185914-West-Nile-virus-gene-for-polyprotein-precursor-protein,-complete-cds,-isolate:-6-LP_1037
TCTCGAAGGCGACAGCTGCGTGACTATCATGTCTAAGGACAAGCCTACCATCGATGTGAAGATGATGAATATGGAGGCGG
>AB185914-West-Nile-virus-gene-for-polyprotein-precursor-protein,-complete-cds,-isolate:-6-LP_1403
AACTACTGTGGAGTCGCACGGAAACTACTCCACACAGGTTGGAGCCACTCAGGCAGGGAGATTCAGCATCACTCCTGCGG
>AB185914-West-Nile-virus-gene-for-polyprotein-precursor-protein,-complete-cds,-isolate:-6-LP_10492
TTTTGAGGAGAAAGTCAGGCCGGGAAGTTCCCGCCACCGGAAGTTGAGTAGACGGTGCTGCCTGCGACTCAACCCCAGGA
>MF613935|A/American_black_duck/Alberta/118/2016|H10N7|1_186
ATAATGGAAATGATCCCTGAAAGGAATGAACAAGGGCAAACTCTCTGGAGCAAAACAAACGATGCCGGATCAGACCGAGT
>KM034550-Zaire-ebolavirus-isolate-Ebola-virus/H.sapiens-wt/SLE/2014/Makona-EM095,-complete-genome_11648
TCCGCAACTACGCAACTGTAAACTCCCGAAACATATATACCGTTTAAAATATGATGTAACTGTTACCAAGTTCTTAAGTG
>AB185914-West-Nile-virus-gene-for-polyprotein-precursor-protein,-complete-cds,-isolate:-6-LP_10065
GGAAGAACCACGTGGTCCATCCATGCAGGAGGAGAGTGGATGACAACAGAGGACATGTTGGAGGTCTGGAACCGTGTTTG
>AB185914-West-Nile-virus-gene-for-polyprotein-precursor-protein,-complete-cds,-isolate:-6-LP_3782
ACCAGTGTTTATGGTGGCATCGTTTCTCAAAGCGAGATGGACCAACCAGGAGAACATTTTGTTGATGTTGGCGGCTGTTT
>KJ660346-Zaire-ebolavirus-isolate-H.sapiens-wt/GIN/2014/Makona-Kissidougou-C15,-complete-genome_183
GGGGGCAAGGGCATCAGTGTGCTCAGTTGAAAATCCCTTGTCAACATCTAGGCCTTATCACATCACAAGTTCCGCCTTAA
>AB185914-West-Nile-virus-gene-for-polyprotein-precursor-protein,-complete-cds,-isolate:-6-LP_4209
CGTAAACGCGGATGGCCCGCAACTGAAGTGATGACAGCTGTCGGCCTAATGTTTGCCATCGTCGGAGGGCTGGCAGAGCT
>KM251472|A/Anas_crecca/Hubei/Chenhu1623_5/2014|H5N6|7_130
AGTGGCTAAAGACAAGACCAATCCTGTCACCTCTGACTAAAGGGATCTTGGGATTTGTATTCACGCTCACCGTGCCCAGT
>AF086833-Ebola-virus---Mayinga,-Zaire,-1976,-complete-genome_7015
TCTTCCGACCCAGGGACCAACACAACAACTGAAGACCACAAAATCATGGCTTCAGAAAATTCCTCTGCAATGGTTCAAGT
>KT699053|A/Anser_fabalis/Anhui/L139/2014|H9N2|1_496
TCGTATTCCCAAACGAAGTTGGAGCCAGAATATTAACATCAGAGTCACAGTTAACGATAACCAAGGAAAAGAAGGAGGAG
>MF046216|A/American_black_duck/Alberta/118/2016|H10N7|5_806
AGTGGCTCATAAGTCCTGCCTGCCTGCTTGTGTATATGGACTTGCTGTAGCCAGTGGATACGACTTTGAAAGAGAGGGAT
>AF086833-Ebola-virus---Mayinga,-Zaire,-1976,-complete-genome_7442
CCGGAGAAGAGAGTGCCAGCAGCGGGAAGCTAGGCTTAATTACCAATACTATTGCTGGAGTCGCAGGACTGATCACAGGC
>AB185914-West-Nile-virus-gene-for-polyprotein-precursor-protein,-complete-cds,-isolate:-6-LP_5673
TACACCGGGAAGACGGTTTGGTTTGTGCCTAGTGTTAAGATGGGGAATGAGATTGCCCTTTGCCTACAACGTGCTGGAAA
>AB185914-West-Nile-virus-gene-for-polyprotein-precursor-protein,-complete-cds,-isolate:-6-LP_2867
TGTGGTTGATGGTCCGGAGACCAAGGAATGTCCGACTCAGAATCGCGCTTGGAATAGCTTAGAAGTGGAGGATTTTGGAT
>KT699054|A/Anser_fabalis/Anhui/L139/2014|H9N2|2_496
TCCTCAAGGATGTGATGGATTCAATGGATAAGGAAGAAATGGAGATTACAACACATTTCCAGAGGAAGAGGAGAGTGAGG
>EU086295|A/bird/Guangxi/A1/2006|H9N2|3_620
GACAATTGAAGAAAGATTTGAAATCACAGGAACAATGCGCAGGCTTGCCGACCAAAGTCTCCCACCGAATTTCTCCAGCC
>CY079459|A/American_black_duck/Illinois/08OS2688/2008|H5N2|1_1922
TGTGAATGTAAGGGGATCAGGAATGAGAATACTAGTAAGGGGCAATTCTCCAGTGTTCAATTACAATAAGGCCACTAAGA
>KJ660346-Zaire-ebolavirus-isolate-H.sapiens-wt/GIN/2014/Makona-Kissidougou-C15,-complete-genome_18300
ACATCATCTTGATCTGATTTCAATAAATAACTATTTAGATAACGAAAGGAGTCCTTACATTATACACTATATTTGGCCTC
>AB185914-West-Nile-virus-gene-for-polyprotein-precursor-protein,-complete-cds,-isolate:-6-LP_10370
AACTTTGGTTGAGGACACAGTACTGTAGATATTTAATCAATTGTAAATAGACAATATAAGTATGCATAAAAGTGTAGTTT
>AB185914-West-Nile-virus-gene-for-polyprotein-precursor-protein,-complete-cds,-isolate:-6-LP_2745
CAGGAGGGAATGTACAAGTCAGCACCTAAACGCCTCACCGCCACCACGGAAAAATTGGAAATTGGCTGGAAGGCCTGGGG
>AB185914-West-Nile-virus-gene-for-polyprotein-precursor-protein,-complete-cds,-isolate:-6-LP_9577
GCCCAGATGATGTGGAGAAACTCACAAAAGGGAAAGGACCCAAAGTCAGGACCTGGCTGTTTGAGAATGGGGAAGAAAGA
>KT699054|A/Anser_fabalis/Anhui/L139/2014|H9N2|2_744
AGAGGATTCGTGTATTTTGTAGAAGCACTAGCGAGGAGCATCTGTGAGAAACTTGAGCAATCTGGCCTCCCTGTCGGAGG
>MF046216|A/American_black_duck/Alberta/118/2016|H10N7|5_682
GAAAATTTCAAACAGCAGCACAACGAGCAATGATGGACCAAGTGAGGGAAAGCCGGAATCCTGGGAATGCTGAAATTGAA
>MF613886|A/American_black_duck/Alberta/118/2016|H10N7|2_671
GAACACAATGACAAAAGACGCCGAAAGAGGCAAATTAAAGAGAAGGGCAATTGCGACACCCGGAATGCAAATCAGAGGGT
>KJ660346-Zaire-ebolavirus-isolate-H.sapiens-wt/GIN/2014/Makona-Kissidougou-C15,-complete-genome_5795
CAGTGTGACTTGGATTGGAGATGTGGAGGAAAAATCGGGGCCCATTTCTAAGTTGTTCACAATCTAAGTACAGACATTGC
>AB185914-West-Nile-virus-gene-for-polyprotein-precursor-protein,-complete-cds,-isolate:-6-LP_488
GAAGGTGATGATGACGGTAAATGCTACTGACGTCACAGATGTCATCACGATTCCAACAGCTGCTGGAAAGAACCTATGCA
>CY098220|A/aquatic_bird/Korea/CN17/2009|H6N2|2_1302
CACCAAAACCACATACTGGTGGGATGGACTCCAATCCTCTGATGATTTCGCTCTCATAGTGAATGCACCAAACCATGAGG
>AF086833-Ebola-virus---Mayinga,-Zaire,-1976,-complete-genome_13969
GTTTTATCTATTTTGGAAAAAAACAATATTTGAATGGGGTCCAATTGCCTCAGTCCCTTAAAACGGCTACAAGAATGGCA
>AF086833-Ebola-virus---Mayinga,-Zaire,-1976,-complete-genome_7076
CCTCTGCAATGGTTCAAGTGCACAGTCAAGGAAGGGAAGCTGCAGTGTCGCATCTAACAACCCTTGCCACAATCTCCACG
>KM034552-Zaire-ebolavirus-isolate-Ebola-virus/H.sapiens-wt/SLE/2014/Makona-EM098,-complete-genome_16348
AGCCAGCAATTTCTTCCATGCGTCATTGGCGTACTGGAGGAGCAGGCACAGAAACAGCAACCGAAAAGACTTGACAAGAA
>AF086833-Ebola-virus---Mayinga,-Zaire,-1976,-complete-genome_3172
TCAAAACGACAGAATGCCAGGCCCTGAGCTTTCGGGCTGGATCTCTGAGCAGCTAATGACCGGAAGAATTCCTGTAAGCG
>MF613719|A/American_black_duck/Alberta/307/2016|H4N8|3_732
AAGCTTTCTCAAATGTCCAAAGAAGTAAATGCAAGAATTGAACCATTTCTGAAGACAACACCACGCCCTCTGAGATTGCC
>MF613717|A/American_black_duck/Alberta/307/2016|H4N8|8_132
GGAAGAGGCAGCACACTTGGACTCGACCTGCGAGTGGCCACAATGGAAGGCAAAAAGATTGTTGAAGACATCCTAAAGAG
>KT699054|A/Anser_fabalis/Anhui/L139/2014|H9N2|2_372
GGCCGCCAGACCTATGACTGGACGTTGAATAGAAATCAGCCGGCTGCTACTGCATTGGCCAACACTATAGAGGTATTCAG
>AB753214|A/African_Stonechat/Vietnam/8/2009|H9N2|1_248
GCAAGACAAATGATGCTGGATCAGACAGAGTGATGGTATCACCTCTGGCTGTGACGTGGTGGAACAGAAATGGACCAACG
>KT699053|A/Anser_fabalis/Anhui/L139/2014|H9N2|1_806
AGCAACAGTGTCAGCAGACCCGTTGGCTTCGCTTTTGGAGATGTGCCATAGTACACAGATTGGCGGGGTTAGGATGGTTG
>AF086833-Ebola-virus---Mayinga,-Zaire,-1976,-complete-genome_13481
GAAATACAATCTTGCATTTAGATATGAGTTTACAGCACCTTTTATAGAATATTGCAACCGTTGCTATGGTGTTAAGAATG
>KP286615|A/black_chicken/Jiangxi/10136/2014_mixed_|mixed|2_854
TGTGAGGAAGATGATGACTAATTCACAAGATACAGAGCTCTCCTTCACAATTACTGGGGACAACACCAAATGGAATGAGA
>KT699053|A/Anser_fabalis/Anhui/L139/2014|H9N2|1_434
CGACATAAACCCAGGCCATGCAGATCTTAGTGCTAAGGAAGCACAAGATGTCATCATGGAGGTCGTATTCCCAAACGAAG
>HM570064|A/Anas_platyrhynchos/Belgium/12827/2007|H3N8|2_1426
TGGGATCAACATGAGCAAAAAGAAGTCTTACATAAACCGGACAGGAACATTTGAGTTCACAAGCTTTTTCTACCGCTATG
>AF086833-Ebola-virus---Mayinga,-Zaire,-1976,-complete-genome_1647
TATGGTAACTCTAAGAAAAGAGCGCCTGGCCAAGCTGACAGAAGCTATCACTGCTGCGTCACTGCCCAAAACAAGTGGAC
>AB185914-West-Nile-virus-gene-for-polyprotein-precursor-protein,-complete-cds,-isolate:-6-LP_2501
AGAGCTGAGATGTGGAAGTGGAGTGTTCATACACAATGATGTGGAGGCTTGGATGGACCGGTACAAGTATTACCCTGAAA
>AB185914-West-Nile-virus-gene-for-polyprotein-precursor-protein,-complete-cds,-isolate:-6-LP_7076
ACTGCTAAAGCATTTGATCACGTCAGATTACATCAACACCTCATTGACCTCAATAAACGTTCAGGCAAGTGCACTATTCA
>KU289744|A/American_black_duck/Delaware/A00870108/2010|H7N3|2_1827
ATTCCGGAAGTCTGCTTGAAATGGGAGCTAATGGACGAAGAATATCAGGGAAGGCTTTGCAACCCCCTGAATCCGTTTGT
>MF613717|A/American_black_duck/Alberta/307/2016|H4N8|8_0
ATGGATTCCAACACGATAACCTCGTTTCAGGTAGATTGCTATCTATGGCACATAAGAAAGCTGCTCAGCATGAGAGACAT
>KU646950|A/Anas_platyrhynchos/Belgium/17330cls42/2013|H5N2|2_1891
TTGTCAGTCATAAGGAAATTGAGTCCGTAAACAATGCTGTGGTAATGCCAGCCCATGGCCCAGCCAAGAGCATGGAATAT
>AF086833-Ebola-virus---Mayinga,-Zaire,-1976,-complete-genome_17324
AAGGCTACCTAAGCAAGTCGAGGTTATAACCATGGATGCAGAGACAACAGAGAATATAAACAGATCGAAATTGTACGAAG
>AB185914-West-Nile-virus-gene-for-polyprotein-precursor-protein,-complete-cds,-isolate:-6-LP_2196
ACCCTCAAAGGAGCGCAGAGACTAGCCGCTCTAGGAGACACAGCTTGGGACTTTGGATCAGTTGGAGGGGTGTTCACCTC
>KX867832|A/chicken/Anhui/AH120/2015|H9N2|3_1054
AACTTCAGGACATTGAAAATGAAGAGAAGATTCCAAGGACAAAGAACATGAAGAAAACAAGCCAATTAAAGTGGGCACTC
>AF086833-Ebola-virus---Mayinga,-Zaire,-1976,-complete-genome_13176
TCCTACGCACAAAAACTCGAGTATCTACTACCACAATATCGGAACTTTTCTTTCTCATTGAAAGAGAAAGAGTTGAATGT
>AB753218|A/African_Stonechat/Vietnam/8/2009|H9N2|5_1280
TCTTCCCTTCGAAAGAGCGACCATTATGGCAGCATTTACAGGAAATACTGAGGGTAGAACGTCTGACATGAGGACTGAAA
>AB185914-West-Nile-virus-gene-for-polyprotein-precursor-protein,-complete-cds,-isolate:-6-LP_7259
AACACTCCTTTTTTGTCACTATGCCTACATGGTTCCCGGTTGGCAAGCTGAGGCAATGCGCTCAGCCCAGCGGCGGACAG
>AF086833-Ebola-virus---Mayinga,-Zaire,-1976,-complete-genome_1220
TTGATCATATCCTACAAAAGACAGAACGAGGAGTTCGTCTCCATCCTCTTGCAAGGACCGCCAAGGTAAAAAATGAGGTG
>KP286617|A/black_chicken/Jiangxi/10136/2014_mixed_|mixed|3_488
TGACGAAGAAAGCAGGGCAAGAATCAAAACCAGGTTGTTCACCATAAGGCAGGAAATGGCCAGCAGGGGTCTATGGGATT
>KY551283|A/American_green_winged_teal/AH0003731/2015|H7N3|3_1769
ACAAATTGAGAGCATGATCGAGGCCGAGTCTTCTGTCAAAGAGAAGGACATGACCAAAGAATTCTTTGAAAACAAATCAG
>AB185914-West-Nile-virus-gene-for-polyprotein-precursor-protein,-complete-cds,-isolate:-6-LP_10309
CAATCATCGGAGATGAGAAGTATGTGGATTATATGAGTTCACTAAAGAGATATGAAGACACAACTTTGGTTGAGGACACA
>KM034556-Zaire-ebolavirus-isolate-Ebola-virus/H.sapiens-wt/SLE/2014/Makona-G3677.1,-complete-genome_17385
CATAAATTGATCTTACACCATGTTGATCCCAGCGTATTGAAAGCAGTGGTCCTTAAAGTCTTTCTAAGTGATACCGAGGG
>KM034551-Zaire-ebolavirus-isolate-Ebola-virus/H.sapiens-wt/SLE/2014/Makona-EM096,-complete-genome_7137
TCCCACAACCAAAACAGGTCCGGACAACAGCACCCATAATACACCCGTGTATAAACTTGACATCTCTGAGGCAACTCAAG
>AB185914-West-Nile-virus-gene-for-polyprotein-precursor-protein,-complete-cds,-isolate:-6-LP_10248
GGCACAAGAGCCCGAGCCACGTGGGCAGAAAACATCCAGGTGGCTATCAACCAAGTCAGAGCAATCATCGGAGATGAGAA
>MF046202|A/American_black_duck/Alberta/96/2016|H3N6|5_1054
TAGTCCCGAGAGGACAACTGTCCACCAGAGGAGTTCAAATTGCTTCAAATGAGAACATGGAGACAATGGACTCCAGTACT
>AF086833-Ebola-virus---Mayinga,-Zaire,-1976,-complete-genome_10858
ACAACGGATTGTTGAGCAGTATTGAAATTGGAACTCAAAATCATACAATCATCATAACTCGAACTAACATGGGTTTTCTG
>AF086833-Ebola-virus---Mayinga,-Zaire,-1976,-complete-genome_488
AAATCTGGATGGCGCCGAGTCTCACTGAATCTGACATGGATTACCACAAGATCTTGACAGCAGGTCTGTCCGTTCAACAG
>KF006417|A/chicken/Jiangsu/RD5/2013|H10N9|7_0
AGCAAAAGCAGGTAGATATTGAAAGATGAGTCTTCTAACCGAGGTCGAAACGTACGTTCTCTCTATTGTTCCATCAGGCC
>CY079455|A/American_black_duck/Illinois/08OS2688/2008|H5N2|5_832
GGGGATCAGTGGCTCATAAGTCTTGCCTGCCTGCTTGTGTGTATGGACTTGCTGTGGCCAGTGGATACGACTTTGAAAGG
>CY139389|A/American_black_duck/New_Brunswick/00906/2010|H10N7|8_66
TCCGCAAACGATTTGCAGACCAAGAACTGGGTGATGCCCCATTCCTTGATCGGCTTCGCCGAGATCAGAAATCTCTGAGA
>AF086833-Ebola-virus---Mayinga,-Zaire,-1976,-complete-genome_4392
GAAGATTAAGAAAAACCTACCTCGGCTGAGAGAGTGTTTTTTCATTAACCTTCATCTTGTAAACGTTGAGCAAAATTGTT
>AB185914-West-Nile-virus-gene-for-polyprotein-precursor-protein,-complete-cds,-isolate:-6-LP_7198
CTCTCCTGCTAGCAGCCGGATGCTGGGGACAAGTCACCCTCACCGTTACGGTAACAGCGGCAACACTCCTTTTTTGTCAC
>KP759658-Zaire-ebolavirus-isolate-Ebolavirus/H.sapiens-wt/SLE/2014/Makona-J0103,-partial-genome_15311
ACTCAGCAACGCGATTAATTGTTTCTACAAACACTTTAGGTGAGTTTTCAGGAGGTGGCCAATCGGCACGCGACAGCAAT
>KT717262|A/Anser_fabalis/China/Anhui/L9/2014|H6N2|8_650
GCAGAAACGGAAAATGGCGAGAACAATTGAGTCAGAAGTTTGAAGAAATAAGATGGCTGATTGAAGAGGTACGACACAGA
>HM570064|A/Anas_platyrhynchos/Belgium/12827/2007|H3N8|2_806
GAGCAATCTGGACTCCCTGTTGGAGGGAATGAGAAGAAGGCTAAATTGGCAAATGTCGTGAGAAAAATGATGACTAACTC
>KT699054|A/Anser_fabalis/Anhui/L139/2014|H9N2|2_930
GAGAATCAAAACCCCCGGATGTTTCTAGCAATGATAACATACATCACAAGAAACCAGCCAGAGTGGTTTAGAAATGTCTT
>AF086833-Ebola-virus---Mayinga,-Zaire,-1976,-complete-genome_11468
AACATTAGATAAGTAGATTAAGAAAAAAGCCTGAGGAAGATTAAGAAAAACTGCTTATTGGGTCTTTCCGTGTTTTAGAT
>KM034551-Zaire-ebolavirus-isolate-Ebola-virus/H.sapiens-wt/SLE/2014/Makona-EM096,-complete-genome_11773
TCATAGTCCCAATTCTTCTCAAGGCACTATCAGGCAATGGGTTCTGTCCTGTTGAGCCGCGGTGCCAACAGTTCTTAGAT
>AF086833-Ebola-virus---Mayinga,-Zaire,-1976,-complete-genome_16592
TATTGAGAGAAGTCAAGAACAAACCACCAGAGATCCACATGATGGCACTGAACGGAATCTAGTCCTACAAATGAGCCATG
>MF613935|A/American_black_duck/Alberta/118/2016|H10N7|1_1302
TTGAGACACTTCCAAAAGGATGCAAAAGTGCTTTTCCAAAATTGGGGGATTGAACCCATTGACAATGTGATGGGAATGAT
>AB185914-West-Nile-virus-gene-for-polyprotein-precursor-protein,-complete-cds,-isolate:-6-LP_9821
CTCAAACCATTTCACTGAACTGATCATGAAAGATGGAAGAACACTGGTGGTTCCATGCCGAGGACAGGATGAATTGGTAG
>MF613717|A/American_black_duck/Alberta/307/2016|H4N8|8_726
CATATTAACCAAAACTGAGAACAGCTTCGAGCAGATAACGTTCTTGCAGGCATTGCAACTCTTACTTGAAGTTGAGAGTG
>CY079455|A/American_black_duck/Illinois/08OS2688/2008|H5N2|5_896
ATACGACTTTGAAAGGGAGGGATACTCCCTAGTCGGAATTGATCCTTTCCGTCTACTCCAAAACAGTCAAGTCTTCAGTC
>AB753215|A/African_Stonechat/Vietnam/8/2009|H9N2|2_248
GTGGGTATGCACAAACGGACTGTGTATTGGAAGCAATGGCTTTCCTTGAAGAATCTCACCCAGGGATCTTTGAAAACTCG
>AF086833-Ebola-virus---Mayinga,-Zaire,-1976,-complete-genome_3965
ATTACAAAAAGAGTTCCAATCTTCCAAGATGCTGCTCCACCTGTCATCCACATCCGCTCTCGAGGTGACATTCCCCGAGC
>AB753214|A/African_Stonechat/Vietnam/8/2009|H9N2|1_186
AGCAGACAAAAGGATAATGGAGATGATCCCGGAAAGGAATGAGCAAGGTCAGACCCTTTGGAGCAAGACAAATGATGCTG
>KY551283|A/American_green_winged_teal/AH0003731/2015|H7N3|3_61
TGAAAGAATATGGGGAAGATCCGAAAATCGAAACGAACAAATTTGCCGCAATATGCACACACTTAGAAGTTTGTTTCATG
>KM076703|A/Anser_fabalis/China/HuBS428/2014|H9N2|3_1586
CCCAAGGTTGGAACCACATAAATGGGAAAAGTATTGTGTCCTTGAAATAGGGGATATGCTCCTGCGAACTGCAGTAGGCC
>KM034553-Zaire-ebolavirus-isolate-Ebola-virus/H.sapiens-wt/SLE/2014/Makona-G3670.1,-complete-genome_9821
GGAGGTATATTGTGACCGGAAAAGCTAAACTAATGATGAAGATTAATGCGGAGGTCTGATGAGAATAAACCTTATTATTC
>CY138646|A/American_black_duck/New_Brunswick/00321/2010|H1N1|2_496
ATAGATTTTCTCAAGGATGTGATGGAATCAATGGATAAAGAGGAAATGGAAATAACAACACACTTCCAAAGAAAAAGAAG
>AF086833-Ebola-virus---Mayinga,-Zaire,-1976,-complete-genome_15616
TTCATCTAACTAAGTGTTGCACCCGGGAAGTACCAGCTCAGTATTTAACATACACATCTACATTGGATTTAGATTTAACA
>KM034551-Zaire-ebolavirus-isolate-Ebola-virus/H.sapiens-wt/SLE/2014/Makona-EM096,-complete-genome_14884
TCCTGAGGGAATATTCATGGGCACATATTTTAGAGGGGAGACCTCTTATTGGAGCCACACTCCCATGTATGATTGAGCAA
>AF086833-Ebola-virus---Mayinga,-Zaire,-1976,-complete-genome_10919
AACTAACATGGGTTTTCTGGTGGAGCTCCAAGAACCCGACAAATCGGCAATGAACCGCATGAAGCCTGGGCCGGCGAAAT
>AF086833-Ebola-virus---Mayinga,-Zaire,-1976,-complete-genome_13664
CGAAGGGCCTAGTTCATACAGGGGTCATATGGGAGGGATTGAAGGACTGCAACAAAAACTCTGGACAAGTATTTCATGTG
>KM034551-Zaire-ebolavirus-isolate-Ebola-virus/H.sapiens-wt/SLE/2014/Makona-EM096,-complete-genome_15006
TGTTCAAATGCCAAGCAACCTGGTGGGAAACCATTCGTGTCAGTAGCAGTCAAGAAACATATTGTTAGTGCATGGCCAAA
>AF086833-Ebola-virus---Mayinga,-Zaire,-1976,-complete-genome_12383
CAATTTTAAGATTGTGTCTATGCTTTACCAGAGCGGAGATTACTTACTCTCCATATTAGGGTCTGATGGGTATAAAATTA
>CY138641|A/American_black_duck/New_Brunswick/00321/2010|H1N1|7_396
GGGCCTCATATACAACAGAATGGGGACTGTGACCACTGAAGTGGCATTTGGCCTAGTGTGCGCCACATGTGAGCAGATTG
>AF086833-Ebola-virus---Mayinga,-Zaire,-1976,-complete-genome_610
AATCTTGAAGAAATTTGCCAACTTATCATACAGGCCTTTGAAGCAGGTGTTGATTTTCAAGAGAGTGCGGACAGTTTCCT
>CY094435|A/American_wigeon/California/HKWF541C/2007|H6N5|2_882
ACTAATTCACAAGATACAGAAATCTCTTTCACAATCACTGGAGACAACACCAAATGGAATGAAAATCAGAACCCTAGGAT
>CY128490|A/American_black_duck/New_Brunswick/03530/2009|H4N6|2_2056
TCCTTGAAGATGAACAGATGTATCAAAAGTGCTGCAATCTGTTCGAGAAATTCTTCCCTAGCAGTTCATACAGGAGGCCA
>AF086833-Ebola-virus---Mayinga,-Zaire,-1976,-complete-genome_6283
AACTAAAAGATGGGGCTTCAGGTCCGGTGTCCCACCAAAGGTGGTCAATTATGAAGCTGGTGAATGGGCTGAAAACTGCT
>KM251472|A/Anas_crecca/Hubei/Chenhu1623_5/2014|H5N6|7_520
GGCATGAGAACAGAATGGTGCTGGCCAGCACTACAGCTAAGGCTATGGAGCAGATGGCGGGATCAAGTGAGCAGGCAGCA
>HQ613403-Zaire-ebolavirus-isolate-M-M,-partial-genome_1891
GACGACGAGGACACTAAGCCAGTGCCTAACAGATCGACCAAGGGTGAACAACAGAAAAACAGTCAAAAGGGCCAGCATAC
>AF086833-Ebola-virus---Mayinga,-Zaire,-1976,-complete-genome_14823
TGGAGCCTATGGTTTAGTTATCTTGATCATTGTGATAATATCCTGGCGGAGGCTTTAACCCAAATAACTTGCACAGTTGA
>MF046216|A/American_black_duck/Alberta/118/2016|H10N7|5_434
TGCCACATACCAGAGAACAAGGGCACTTGTGCGTACTGGAATGGACCCTAGGATGTGCTCTCTGATGCAAGGCTCAACCC
>AF086833-Ebola-virus---Mayinga,-Zaire,-1976,-complete-genome_2135
CAACCAGCCCTCGCATGCTGACACCAATTAACGAAGAGGCAGACCCACTGGACGATGCCGACGACGAGACGTCTAGCCTT
>KJ660346-Zaire-ebolavirus-isolate-H.sapiens-wt/GIN/2014/Makona-Kissidougou-C15,-complete-genome_9760
TCTGCTTCAAGTTGTGGAGGAGGTCTATGGTATTCGCTATTGTTATATTACAATCAATAACAAGCTTGTAAAAATATTGT
>AF086833-Ebola-virus---Mayinga,-Zaire,-1976,-complete-genome_17568
TCTAGTGAGTGGTATCTTTGTCTGACGAACTTCTTATCAACTACACGTAAGATGCCACACCAAAACCATCTCAGTTGTAA
>KJ660346-Zaire-ebolavirus-isolate-H.sapiens-wt/GIN/2014/Makona-Kissidougou-C15,-complete-genome_18483
AAGCTTTAACGATAGGTCTGGGCTCATATTGTTATTGATATAGTAATGTTGTATCAATATCTTGCCAGATGGAATAGTGC
>CY079457|A/American_black_duck/Illinois/08OS2688/2008|H5N2|3_1323
ATTGCAAGTATGAGGAGGAACTATTTTACAGCAGAAGTGTCCCACTGCAGGGCCACTGAATACATAATGAAAGGAGTCTA
>DQ064387|A/chicken/Guangdong/5/97|H9N2|7_947
GAGCAGCAGAGTGCTGTGAATGTTGACGATGGTCATTTTGTCAACATAGAGCTAGAGTAAAAAACTACCTTGTTTCTACT
>AB753218|A/African_Stonechat/Vietnam/8/2009|H9N2|5_896
TGACTTTGAGAGAGAAGGGTACTCCCTGGTTGGAATAGATCCTTTCCGTCTGCTTCAAAACAGCCAAGTCTTTAGTCTCA
>AF086833-Ebola-virus---Mayinga,-Zaire,-1976,-complete-genome_6161
ACATTACAGGTTAGTGATGTCGACAAACTAGTTTGTCGTGACAAACTGTCATCCACAAATCAATTGAGATCAGTTGGACT
>KM034561-Zaire-ebolavirus-isolate-Ebola-virus/H.sapiens-wt/SLE/2014/Makona-G3683.1,-complete-genome_14579
CGAAGACGAAATGGTTTGTAAGTGGCTCTTATCATCAACTCCTGTTATGAGTCGTTTCGCAGCCGATATATTTTCACGCA
>AF086833-Ebola-virus---Mayinga,-Zaire,-1976,-complete-genome_854
ACATTAAGAGAACACTTGCTGCCATGCCGGAAGAGGAGACAACTGAAGCTAATGCCGGTCAGTTTCTCTCCTTTGCAAGT
>AF086833-Ebola-virus---Mayinga,-Zaire,-1976,-complete-genome_18056
TGTGTGCAATAGGTTCTACCATATTAGAGATTGCAATTGTGAAGAACGTTTCTTAGTTCAAACCTTATATTTACATAGAA
>AF086833-Ebola-virus---Mayinga,-Zaire,-1976,-complete-genome_13115
TACTAAACGTGTACCGGAACAATTTTTAGAGCAAGAAAACTTTTCTATTGAGAATGTTCTTTCCTACGCACAAAAACTCG
>CY079457|A/American_black_duck/Illinois/08OS2688/2008|H5N2|3_1701
TACGTTAGAACCAATGGGACCTCCAAGATTAAGATGAAATGGGGTATGGAAATGAGGCGCTGCCTTCTTCAATCTCTTCA
>AF086833-Ebola-virus---Mayinga,-Zaire,-1976,-complete-genome_1098
CAAATTTCTCCTAATACACCAAGGGATGCACATGGTTGCCGGGCATGATGCCAACGATGCTGTGATTTCAAATTCAGTGG
>AF086833-Ebola-virus---Mayinga,-Zaire,-1976,-complete-genome_8784
GAGAGTTTAACTGATAGGGAATTACTCCTACTAATCGCCCGTAAGACTTGTGGATCAGTAGAACAACAATTAAATATAAC
>KU289742|A/American_black_duck/Delaware/A00870108/2010|H7N3|8_660
CAAAGCAGAAACGCTACATGGCGAGAAGAGTTGAGTCAGAAGTTTGAAGAGATCAGATGGCTAATTGCAGAATGCAGAAA
>KM034551-Zaire-ebolavirus-isolate-Ebola-virus/H.sapiens-wt/SLE/2014/Makona-EM096,-complete-genome_1830
AGGCTACGGCGAATACCAAAGTTACTCGGAAAACGGCATGAGTGCACCAGATGACTTGGTCCTATTCGATCTAGACGAGG
>CY191034|A/American_black_duck/Maryland/11OS3898/2012|H2N1|1_126
AGGCAAGAAAAGAATCCTGCACTCAGGATGAAGTGGATGATGGCAATGAAATATCCAATTACAGCAGACAAGAGAATAAT
>AF086833-Ebola-virus---Mayinga,-Zaire,-1976,-complete-genome_3111
AAAGCTGGTCTAACAAGATGACAACTAGAACAAAGGGCAGGGGCCATACTGCGGCCACGACTCAAAACGACAGAATGCCA
>MF613886|A/American_black_duck/Alberta/118/2016|H10N7|2_122
CACGGTTAACAGAACACATCAATATTCAGAAAAAGGGAAATGGACAACAAACTCAGAAACTGGAGCACCTCAACTCAATC
>AB753215|A/African_Stonechat/Vietnam/8/2009|H9N2|2_434
CATTGGCCAACACTATAGAGGTATTCAGATCGAATGGCCTGACAGCCAATGAATCAGGAAGGTTGATAGATTTCCTCAAG
>AB753214|A/African_Stonechat/Vietnam/8/2009|H9N2|1_682
ACAAGCAGTGTGTATATCGAAGTGTTGCATTTGACCCAAGGGACCTGCTGGGAGCAAATGTACACACCGGGAGGGGAAGT
>CY079459|A/American_black_duck/Illinois/08OS2688/2008|H5N2|1_1550
GTCACCTGAAGAAGTCAGCGAGACACAAGGGACAGAGAAGCTGACAATAACTTATTCGTCATCAATGATGTGGGAGATCA
>KM034561-Zaire-ebolavirus-isolate-Ebola-virus/H.sapiens-wt/SLE/2014/Makona-G3683.1,-complete-genome_2318
AGGACCACATTCAAGAGGCCAGGAACCAAGACAGTGACAACACCCAGCCAGAACATTCTTTTGAGGAGATGTATCGCCAC
>AF086833-Ebola-virus---Mayinga,-Zaire,-1976,-complete-genome_4575
ATACAGGCTTCCTGACACCGGAGTCAGTCAATGGGGACACTCCATCGAATCCACTCAGGCCAATTGCCGATGACACCATC
>KU646987|A/Anas_platyrhynchos/Belgium/24311pcs5/2012|H9N2|7_650
GGACAATTGGAACTCACCCTAGCTCCAGTGCCGGTCTGAAAGATGATCTTCTTGAAAATTTGCAGGCCTACCAGAAACGG
>AF086833-Ebola-virus---Mayinga,-Zaire,-1976,-complete-genome_9882
ATGATGAAGATTAATGCGGAGGTCTGATAAGAATAAACCTTATTATTCAGATTAGGCCCCAAGAGGCATTCTTCATCTCC
>MF613935|A/American_black_duck/Alberta/118/2016|H10N7|1_1116
ATTCTCAGGAAAGCAACCAGAAGGCTGATCCAGCTAATAGTAAGTGGAAGAGACGAGCAGTCAATTGCTGAAGCAATAAT
>CY190690|A/American_black_duck/Maryland/08OS1725/2008|H8N4|1_756
GGAGAGGTGAGAAACGATGATGTAGACCAGAGCTTGATTATTGCTGCCAGGAACATAGTAAGAAGAGCAACAGTATCAGC
>AF086833-Ebola-virus---Mayinga,-Zaire,-1976,-complete-genome_1159
GTGATTTCAAATTCAGTGGCTCAAGCTCGTTTTTCAGGCTTATTGATTGTCAAAACAGTACTTGATCATATCCTACAAAA
>KY551283|A/American_green_winged_teal/AH0003731/2015|H7N3|3_1159
TTAGCGATCTAAGGCAGTATGACAGTGATGAACCAGAGTCTAGATCGCTAGCAAGCTGGATCCAGAGTGAATTCAACAAG
>KY551283|A/American_green_winged_teal/AH0003731/2015|H7N3|3_1647
CTACGGACTGCAATAGGCCAAGTGTCAAGGCCCATGTTCCTGTATGTGAGAACCAATGGAACTTCCAAGATCAAGATGAA
>MF613886|A/American_black_duck/Alberta/118/2016|H10N7|2_976
CAAGGAACCAACCTGAATGGTTCAGGAATGTCTTAAGCATTGCACCTATAATGTTCTCAAATAAAATGGCAAGACTAGGG
>AF086833-Ebola-virus---Mayinga,-Zaire,-1976,-complete-genome_5429
GCAAGTCTTCCAGCTGTGATTGAGAAGTAATTGCAATAATTGACTCAGATCCAGTTTTATAGAATCTTCTCAGGGATAGT
>KM034551-Zaire-ebolavirus-isolate-Ebola-virus/H.sapiens-wt/SLE/2014/Makona-EM096,-complete-genome_17690
TGCTGACTGCGATTTACATTTAAGCTATATCCGCCTTGGTTTTCCATCATTAGAGAAAGTACTATACCACAGGTATAACC
>MF613886|A/American_black_duck/Alberta/118/2016|H10N7|2_1342
CTCTCATAGTGAATGCTCCGAATCATGAGGGAATACAAGCAGGGGTAGACAGATTCTATAGAACCTGCAAGCTGGTCGGA
>KM034551-Zaire-ebolavirus-isolate-Ebola-virus/H.sapiens-wt/SLE/2014/Makona-EM096,-complete-genome_17019
ATAGAGAATTTTAAGTCGGCTGTGACGCTGGCAGAGGGAGAAGGTGCTGGTGCCTTACTATTGATTCAGAAATACCAAGT
>KJ660346-Zaire-ebolavirus-isolate-H.sapiens-wt/GIN/2014/Makona-Kissidougou-C15,-complete-genome_4270
TTAAACAACCAAGATAAAATTGTTCATATCCCGCTAGCAGCTTTAAAGATAAATGTAATAGGAGCTATACCTCTGACAGT
>KM034551-Zaire-ebolavirus-isolate-Ebola-virus/H.sapiens-wt/SLE/2014/Makona-EM096,-complete-genome_13786
TTACCGTTTTATCAGTCTTCCCCTTAGAGACTGATGCAGGCGAGCAGGAACAGAGCGCCGAGGACAATGCAGCGAGGGTG
>AF086833-Ebola-virus---Mayinga,-Zaire,-1976,-complete-genome_17873
ATTAACTAATGATTATAATCAACAGCGACAAAGTCGGACTCAAACATATCACTTTATTCGTACTGCAAAAGGACGAATCA
>KM034551-Zaire-ebolavirus-isolate-Ebola-virus/H.sapiens-wt/SLE/2014/Makona-EM096,-complete-genome_8967
GATTCCAAATTAAGGGCATTGTTAACTCTATGTGCTGTGATGACGAGGAAATTCTCAAAATCCCAGCTGAGTCTTTTGTG
>CY098533|A/aquatic_bird/Korea/W69/2005|H6N5|5_1435
CCCGATCGTGCCTTCCTTTGACATGAGTAACGAGGGATCTTATTTCTTCGGAGACAATGCAGAGGAGTATGACCATTAAA
>AF086833-Ebola-virus---Mayinga,-Zaire,-1976,-complete-genome_17080
CAGAGGGAGAAGGTGCTGGTGCCTTACTATTGATTCAGAAATACCAAGTTAAGACCTTATTTTTCAACACGCTAGCTACT
>HQ613403-Zaire-ebolavirus-isolate-M-M,-partial-genome_16714
ATTCAAAACTAAATTTCGATAGATCGAGACACAATGTGAAATCTCAGGATCATAACTCAGCATCCAAGAGGGAAGATCAT
>KM034561-Zaire-ebolavirus-isolate-Ebola-virus/H.sapiens-wt/SLE/2014/Makona-G3683.1,-complete-genome_12261
ATGTGCAAAGATTTAATTACATGTCGATTCAACACAACTCTAATCTCAAAAATAGCAGAGGTTGAGGACCCAGTTTGCTC
>KM034561-Zaire-ebolavirus-isolate-Ebola-virus/H.sapiens-wt/SLE/2014/Makona-G3683.1,-complete-genome_7442
GCTTAATTACCAATACTATTGCTGGAGTAGCAGGACTGATCACAGGCGGGAGAAGGACTCGAAGAGAAGTAATTGTCAAT
>KM034551-Zaire-ebolavirus-isolate-Ebola-virus/H.sapiens-wt/SLE/2014/Makona-EM096,-complete-genome_1464
GCTCAGAGAGGCAGCCACTGAGGCTGAGAAGCAACTCCAACAATATGCGGAGTCTCGTGAACTTGACCATCTTGGACTTG
>KM034556-Zaire-ebolavirus-isolate-Ebola-virus/H.sapiens-wt/SLE/2014/Makona-G3677.1,-complete-genome_6222
TCGAGGGGAATGGAGTGGCAACTGACGTGCCATCTGTGACTAAAAGATGGGGCTTCAGGTCCGGTGTCCCACCAAAGGTG
>KJ660346-Zaire-ebolavirus-isolate-H.sapiens-wt/GIN/2014/Makona-Kissidougou-C15,-complete-genome_18422
TGACATATTACTGCTGCAATGAGTCTAACGCAACATAATAAACTCCGCACTCTTTATAATTAAGCTTTAACGATAGGTCT
>KM034561-Zaire-ebolavirus-isolate-Ebola-virus/H.sapiens-wt/SLE/2014/Makona-G3683.1,-complete-genome_18300
TTTAGATAACGAAAGGAGTCCTTACATTATACACTATATTTGGCCTCTCTCCCTGCGTGATAATCAAAAAATTCACAATA
>AF086833-Ebola-virus---Mayinga,-Zaire,-1976,-complete-genome_7564
AAATGCAACCCTAATTTACATTACTGGACTACTCAGGATGAAGGTGCTGCAATCGGACTGGCCTGGATACCATATTTCGG
>KJ660346-Zaire-ebolavirus-isolate-H.sapiens-wt/GIN/2014/Makona-Kissidougou-C15,-complete-genome_305
TTAAAGGACAGCATTAGTTCACAGTCAAACAAGCAAGATTGAGAATTAACTTTGATTTTGAACCTGAACACCCAGAGGAC
>KM034553-Zaire-ebolavirus-isolate-Ebola-virus/H.sapiens-wt/SLE/2014/Makona-G3670.1,-complete-genome_14640
CGCAGCCGATATATTTTCACGCACGCCGAGCGGGAAGCGATTGCAAATTCTAGGATACTTGGAAGGAACACGCACATTAT
>KY751204|A/chicken/Anhui/AH272/2015|H7N9|3_1708
CCTCCAAGATCAAGATGAAGTGGGGTATGGAAATGAGACGCTGCCTTCTCCAGTCTCTCCAACAGATTGAGAGCATGATT
>HM570064|A/Anas_platyrhynchos/Belgium/12827/2007|H3N8|2_682
CACAATGACAAAAGATGCAGAAAGAGGCAAATTGAAGAGGCGGGCAATTGCAACACCCGGGATGCAGATTAGAGGATTCG
>CY138932|A/American_black_duck/New_Brunswick/00476/2010|mixed|1_1302
ATGCATCAACTCTTGAGACATTTCCAAAAGGATGCAAAAGTGCTCTTCCAAAACTGGGGAATTGAACCCATTGACAATGT
>MF046479|A/American_black_duck/Alberta/307/2016|H4N8|6_1333
TGTGTGGAGTAGACCATGAGATTGCCGACTGGTCATGGCACGATGGAGCTATTCTTCCTTTTGACATCGATAAGATGTAA
>AF086833-Ebola-virus---Mayinga,-Zaire,-1976,-complete-genome_1525
CAACTCCAACAATATGCAGAGTCTCGCGAACTTGACCATCTTGGACTTGATGATCAGGAAAAGAAAATTCTTATGAACTT
>KM034551-Zaire-ebolavirus-isolate-Ebola-virus/H.sapiens-wt/SLE/2014/Makona-EM096,-complete-genome_12322
AGGTTGAGGACCCAGTTTGCTCTGATTATCCCAATTTTAAGATTGTGTCTATGCTTTACCAGAGCGGAGATTACTTACTC
>CY097541|A/American_black_duck/Illinois/4119/2009|H8N4|1_567
ATAACAAAAGAAAAGAAGGAAGAACTCCAGGACTGCAAGATTGCCCCTTTGATGGTTGCATACATGCTAGAAAGGGAATT
>HM570064|A/Anas_platyrhynchos/Belgium/12827/2007|H3N8|2_310
GATCTTTGAAAACTCTTGTCTTGAAACGATGGAAGTCGTTCAGCAAACAAGAGTGGACAAACTAACTCAAGGTCGCCAGA
>AB753220|A/African_Stonechat/Vietnam/8/2009|H9N2|8_260
GTGCCAGCTCCACGCTATCTAACTGACATGACTCTTGAAGAAATGTCAAGAGATTGGTTAATGCTCATTCCCAAACAGAA
>AF086833-Ebola-virus---Mayinga,-Zaire,-1976,-complete-genome_13847
TGACGCAGACGAGCAGGAACAGAGCGCCGAAGACAATGCAGCGAGGGTGGCCGCCAGCCTAGCAAAAGTTACAAGTGCCT
>KM034561-Zaire-ebolavirus-isolate-Ebola-virus/H.sapiens-wt/SLE/2014/Makona-G3683.1,-complete-genome_12505
TAACACAAATGCATTTAGCTGTAAATCACACCCTGGAAGAAATTACAGAAATACGTGCACTAAAGCCTTCACAGGCTCAC
>CY139333|A/American_black_duck/New_Brunswick/00867/2010|H5N2|2_1449
AAGAAGTCCTACATAAACAGGACAGGAACATTTGAATTCACAAGTTTCTTCTATCGCTATGGATTTGTAGCCAACTTCAG
>AF086833-Ebola-virus---Mayinga,-Zaire,-1976,-complete-genome_17019
CATTACAAACTTGATGAGGTCCTTTGGGAAATAGAGAGTTTCAAGTCGGCTGTGACGCTAGCAGAGGGAGAAGGTGCTGG
>KM034561-Zaire-ebolavirus-isolate-Ebola-virus/H.sapiens-wt/SLE/2014/Makona-G3683.1,-complete-genome_9760
TCGCTATTGTTATATTACAATCAATAACAAGCTTGTAAAAATATTGTTCTTGTTTCAGGAGGTATATTGTGACCGGAAAA
>KM034551-Zaire-ebolavirus-isolate-Ebola-virus/H.sapiens-wt/SLE/2014/Makona-EM096,-complete-genome_6100
TTCCATCCCGCTTGGAGTTATCCACAATAGTACATTACAGGTTAGTGATGTCGACAAACTAGTTTGTCGTGACAAACTGT
>KR006957-Zaire-ebolavirus-isolate-Ebola-virus/H.sapiens-wt/LBR/2014/Makona-LIBR0505,-partial-genome_2516
AGTCAAGGAACGCAAATTGGAAGAATTTTTGATGTCTAAGGTGTGAATTATTATCACAATAAAAGTGATTCTTAGTTTTG
>MF613868|A/American_black_duck/Alberta/307/2016|H4N8|7_455
GCAGATTGCTGATTCCCAGCATCGGTCTCACAGACAAATGGTGACAACAACCAACCCGCTAATCAGACACGAGAACAGGA
>CY191280|A/American_black_duck/Maryland/13OS2956/2013|H11N9|3_126
TGCACACACTTAGAAGTATGTTTCATGTATTCAGATTTCCATTTCATTGATGAACGAGGTGAGTCGATAATCGTGGAATC
>AF086833-Ebola-virus---Mayinga,-Zaire,-1976,-complete-genome_6344
GAATGGGCTGAAAACTGCTACAATCTTGAAATCAAAAAACCTGACGGGAGTGAGTGTCTACCAGCAGCGCCAGACGGGAT
>AF086833-Ebola-virus---Mayinga,-Zaire,-1976,-complete-genome_11895
TACACAATGCAAGATGCTCTCTTCTTGAAATATTATCTCAAAAATGTGGGTGCTCAAGAAGACTGTGTTGATGAACACTT
>CY076363|A/American_green_winged_teal/California/44287_084/2007|H7N3|2_126
ACCATGGACACAGTCAACAGAACACATCAATATTCAGAAAAGGGGAAATGGACAACAAACACAGGAACTGGAGCACCACA
>KM233041-Zaire-ebolavirus-isolate-Ebola-virus/H.sapiens-wt/SLE/2014/Makona-EM115,-complete-genome_17324
ATGCAGAGACGACAGAGAATATAAACAGATCGAAATTGTACGAAGCTGTACATAAATTGATCTTACACCATGTTGATCCC
>KU201739|A/American_green_winged_teal/Oregon/AH0012403/2015|H5N2|7_650
GACAATTGGGACTCATCCTAACTCTAGTGCTGGTCTGAGAGATAATCTTCTTGAAAATTTGCAGGCCTACCAGAACCGAA
>CY186659|A/American_green_winged_teal/Illinois/12OS4792/2012|mixed|6_1359
CACCTATGGAACAGGCTCATGGCCTGATGGGGCGAATATCAATTTCATGCCTATATAAGCTTTCGCAATTTTAGAAAAAA
>KJ660346-Zaire-ebolavirus-isolate-H.sapiens-wt/GIN/2014/Makona-Kissidougou-C15,-complete-genome_8357
GTTGTCTTTAATGAAAAAGGAAAAAAGCCTTTTTATTAAGTTGTAATAATCAGATCTGCAAACCGGTAGAATTTAGTTGT
>KM233040-Zaire-ebolavirus-isolate-Ebola-virus/H.sapiens-wt/SLE/2014/Makona-EM113,-complete-genome_1342
CTGGAGTAAATAATCTTGAGCATGGTCTTTTCCCTCAACTGTCGGCAATTGCACTCGGAGTCGCCACAGCCCACGGGAGC
>MF613886|A/American_black_duck/Alberta/118/2016|H10N7|2_2013
CGCTCCATTCTCAATACAAGCCAAAGGGGAATCCTTGAAGACGAACAGATGTATCAAAAGTGCTGCAATCTATTCGAAAA
>HM570062|A/Anas_platyrhynchos/Belgium/12827/2007|H3N8|8_704
GGCTGATTGAAGAAGTGCGACATAGATTGAAGATTACAGAGAACAGCTTCGAACAGATAACGTTTATGCAAGCCTTACAA
>KT699055|A/Anser_fabalis/Anhui/L139/2014|H9N2|3_1220
CCAGAATGAATTCAACAAGGCATGTGAATTGACTGATTCAAGCTGGGTAGAACTTGATGAAATAGGGGAAGATGTTGCCC
>KM034561-Zaire-ebolavirus-isolate-Ebola-virus/H.sapiens-wt/SLE/2014/Makona-G3683.1,-complete-genome_8174
TTCTAACTCCTTTAAACTCACAGTTAATCATAAACAAGGTTTGACATCAATCTAGCTATATCTTTAAGAATGATAAACTT
>KM233085-Zaire-ebolavirus-isolate-Ebola-virus/H.sapiens-wt/SLE/2014/Makona-G3808,-complete-genome_17629
TGCAACTGCAAATTCAACGGAGCCCATACTGGCTAAGTCATTTAACTCAGTATGCTGACTGCGATTTACATTTAAGCTAT
>GU050324|A/avian/Hong_Kong/0719/2007|H5N1|1_567
ATAACGAAAGAGAAGAAAGAAGAGCTCCAAGATTGTAAGATTGCTCCCTTAATGGTTGCATACATGTTGGAAAGGGAACT
>AB185914-West-Nile-virus-gene-for-polyprotein-precursor-protein,-complete-cds,-isolate:-6-LP_10553
CTGCGACTCAACCCCAGGAGGACTGGGTGAACAAAGCCGCGAAGTGATCCATGTAAGCCCTCAGAACCGTCTCGGAAGGA
>AF086833-Ebola-virus---Mayinga,-Zaire,-1976,-complete-genome_10614
CTGTGGGCATTGAGAGTCATCCTTGCAGCAGGGATACAGGACCAGCTGATTGACCAGTCTTTGATTGAACCCTTAGCAGG
>KT699053|A/Anser_fabalis/Anhui/L139/2014|H9N2|1_62
AAAAACAACTGTAGACCATATGGCCATAATCAAGAAATACACATCGGGAAGACAGGAGAAGAATCCTGCCCTTAGGATGA
>KU201727|A/American_green_winged_teal/Idaho/AH0011899/2015|H5N2|3_1220
CCAGAGCGAATTCAACAAAGCATGCGAATTGACAGATTCGAGTTGGATTGAACTTGATGAAATAGGAGAAGATGTTGCTC
>KM034556-Zaire-ebolavirus-isolate-Ebola-virus/H.sapiens-wt/SLE/2014/Makona-G3677.1,-complete-genome_8235
TAGCTATATCTTTAAGAATGATAAACTTGATGAAGATTAAGAAAAAGGTAATCTTTCGATTATCTTTAGTCTTCATCCTT
>MF613935|A/American_black_duck/Alberta/118/2016|H10N7|1_868
GGGGAATAAGAATGGTAGACATTCTTCGGCAAAATCCAACAGAGGAACAAGCCGTGGACATATGCAAGGCAGCAATGGGC
>KM034561-Zaire-ebolavirus-isolate-Ebola-virus/H.sapiens-wt/SLE/2014/Makona-G3683.1,-complete-genome_10553
AAATCCGAATTCCACTATTGAATCACCGCTGTGGGCACTGAGAGTCATCCTTGCAGCAGGGATACAGGACCAGTTAATTG
>KM034551-Zaire-ebolavirus-isolate-Ebola-virus/H.sapiens-wt/SLE/2014/Makona-EM096,-complete-genome_17812
ACTTAGCACATCTTAGGGCAGAGATTCGAGAATTGACCAATGATTATAATCAACAGCGACAAAGTCGGACTCAAACATAT
>KM034551-Zaire-ebolavirus-isolate-Ebola-virus/H.sapiens-wt/SLE/2014/Makona-EM096,-complete-genome_13054
TTCTGGGATATAATCCACCTCACAAATTCAGTACCAAACGTGTACCGGAACAATTTTTAGAGCAAGAAAACTTTTCTATT
>KM034551-Zaire-ebolavirus-isolate-Ebola-virus/H.sapiens-wt/SLE/2014/Makona-EM096,-complete-genome_7198
ATCTCTGAGGCAACTCAAGTTGGACAACATCACCGTAGAGCAGACAACGACAGCACAGCCTCCGACACTCCCCCCGCCAC
>CY097539|A/American_black_duck/Illinois/4119/2009|H8N4|3_1260
TTGACTGACTCAAGTTGGATAGAACTCGATGAAATAGGGGAGGACATTGCCCCGATCGAACACATTGCAAGCATGAGGAG
>HM570064|A/Anas_platyrhynchos/Belgium/12827/2007|H3N8|2_1116
CAGAAATGCTTGCAAACATTGACTTGAAATACTTCAACGAATCAACGAGAAAGAAAATCGAGAAAATAAGACCTCTGCTA
>KM034556-Zaire-ebolavirus-isolate-Ebola-virus/H.sapiens-wt/SLE/2014/Makona-G3677.1,-complete-genome_7686
GAGGCAGCTGGCCAACGAAACGACTCAAGCTCTCCAACTGTTCCTGAGAGCCACAACTGAGCTGCGAACCTTTTCAATCC
>CY079455|A/American_black_duck/Illinois/08OS2688/2008|H5N2|5_192
GGGAGGCTGATCCAAAACAGCATCACAATAGAGAGAATGGTTCTCTCAGCATTTGATGAGAGGAGAAACAAATATCTGGA
>CY187150|A/American_green_winged_teal/Wisconsin/12OS4577/2012|mixed|2_2236
AGATCATGAAGATTTGTTCCACCATTGAAGAGCTCAGACGGCATAAATAGTGAATTTTGCTTGTCCTTCATGAAAAAATG
>KP636476|A/American_black_duck/Maine/44411/532/2008|H3N8|2_122
CACGGTTAACAGAACACACCAATATTCAGAAAAGGGGAAATGGACAACAAACTCAGAGACTGGAGCACCCCAACTTAACC
>AF086833-Ebola-virus---Mayinga,-Zaire,-1976,-complete-genome_15799
ACATTATAGAAGATGATCTTATTCGACTGCCTCACTTATCTGGATGGGAGCTAGCCAAGACCATCATGCAATCAATTATT
>KJ660346-Zaire-ebolavirus-isolate-H.sapiens-wt/GIN/2014/Makona-Kissidougou-C15,-complete-genome_7259
ACCGTAGAGCAGACAACGACAGCACAGCCTCCGACACTCCCCCCGCCACGACCGCAGCCGGACCCTTAAAAGCAGAGAAC
>HM570064|A/Anas_platyrhynchos/Belgium/12827/2007|H3N8|2_1178
AAAATAAGACCTCTGCTAATTGATGGCACAGCCTCATTGAGTCCTGGAATGATGATGGGCATGTTCAATATGCTGAGCAC
>KU201739|A/American_green_winged_teal/Oregon/AH0012403/2015|H5N2|7_390
ATATACAACAGGATGGGAACGGTGACTACAGAAGTGGCTTTTGGCCTAGTGTGTGCCACTTGTGAGCAGATTGCAGATTC
>KU201615|A/American_wigeon/Utah/AH0007824/2015|H5N8|3_186
GTAGAATCTGGCGATCCGAATGCATTATTGAAACACCGATTTGAGATAATTGAAGGGAGAGACCGAACGATGGCTTGGAC
>KX714399|A/American_green_winged_teal/Alaska/133672/2009|H3N8|1_2046
CACAGCTGGGGTAGAATCTGCTGTTCTAAGAGGATTCCTCATTTTGGGCAAAGAAGACAAGAGATATGGCCCAGCATTGA
>MF046265|A/American_black_duck/Alberta/118/2016|H10N7|3_1708
CTTCCAAAATCAAAATGAAATGGGGTATGGAAATGAGGCGTTGTCTTCTTCAATCCCTTCAGCAAATTGAAAGCATGATT
>AF086833-Ebola-virus---Mayinga,-Zaire,-1976,-complete-genome_8174
AATACACTGGAGCTTTAAACATAGCCAATGTGATTCTAACTCCTTTAAACTCACAGTTAATCATAAACAAGGTTTGACAT
>MF613884|A/American_black_duck/Alberta/96/2016|H3N6|6_0
ATGAATCCAAATCAGAAGATAATATGCATCTCAGCAACAGGAATGACACTATCCGTAGTAAGTCTGCTAATAGGATTGGC
>KM233093-Zaire-ebolavirus-isolate-Ebola-virus/H.sapiens-wt/SLE/2014/Makona-G3819,-complete-genome_10187
ACCCTCACAATTAAAAAATAAGAGCGTCGTTCCAACAATCGAGCGCAAGGTTACAAGGTTGAACTGAGAGTGTCTAGACA
>KP286615|A/black_chicken/Jiangxi/10136/2014_mixed_|mixed|2_1586
AATAAAGAACAATATGATAAACAACGATCTTGGACCAGCAACAGCCCAAATGGCCCTTCAGCTATTTATCAAAGACTACA
>CY143490|A/American_green_winged_teal/Interior_Alaska/10BM07573R0/2010|H3N8|2_186
AGAAACTGGAGCACCCCAACTTAACCCAATTGATGGACCGCTGCCTGAGGACAATGAGCCAAGTGGATATGCACAAACGG
>AF086833-Ebola-virus---Mayinga,-Zaire,-1976,-complete-genome_17629
AAAACCATCTCAGTTGTAAACAGGTAATACTTACGGCATTGCAACTGCAAATTCAACGAAGCCCATACTGGCTAAGTCAT
>CY079457|A/American_black_duck/Illinois/08OS2688/2008|H5N2|3_441
CACATTCACATCTTTTCATTTACTGGAGAAGAAATGGCCACCAAAGCAGACTATACTCTTGATGAAGAAAGCAGAGCAAG
>KU289743|A/American_black_duck/Delaware/A00870108/2010|H7N3|3_1890
GGAGTAGAAGAAGGTTCCATTGGAAAGGTATGCAGGACTCTGCTAGCAAAATCTGTATTTAACAGCTTGTATGCATCTCC
>KU646950|A/Anas_platyrhynchos/Belgium/17330cls42/2013|H5N2|2_915
AACACCAAATGGAATGAGAATCAAAATCCTCGGATGTTTTTGGCAATGATAACATACATCACAAGAAACCAACCCGAATG
>CY128764|A/American_black_duck/New_Brunswick/02375/2007|H4N8|2_1846
AATGGGAGTTAATGGATGAAGACTATCAGGGAAGGCTTTGTAACCCCCTGAATCCGTTTGTCAGCCACAAAGAGATAGAG
>AF086833-Ebola-virus---Mayinga,-Zaire,-1976,-complete-genome_11285
CCAGGACTCAGAATCCCTCAAACAAGAGATTCCAAGACAACATCATAGAATTGCTTTATTATATGAATAAGCATTTTATC
>KU289742|A/American_black_duck/Delaware/A00870108/2010|H7N3|8_330
TGCCAAGGCAGAAAATAACAGGGGGTCTGATGGTGAAAATGGATCAGGCCATTATGGACAAGAGGATAACACTCAAGGCA
>CY143448|A/American_green_winged_teal/Interior_Alaska/9BM12714R1/2009|H3N8|8_785
GCAAGCATTGCAACTCTTACTTGAAGTTGAGAGTGAGATAAGGACATTTTCCTTTCAGCTTATCTAGTACTAAAAAACAC
>KM245338|A/Anthropoides_virgo/Baicheng/219/2013|H9N2|3_1281
ATAGGGGAAGATGTTGCCCCAATCGAACACATTGCAAGCATGAGACGGAACTATTTTACAGCAGAAGTGTCCCACTGCAG
>KU318986|A/chicken/China/028/2014|H7N9|1_744
GAAGTGAGAAATGATGATGTTGATCAGAGCCTAATTATTGCTGCTAGAAATATTGTTAGAAGAGCAACAGTATCAGCAGA
>GU050323|A/avian/Hong_Kong/0719/2007|H5N1|2_1054
TGGCGAGATTAGGGAAAGGATACATGTTCGAAAGTAAGAGCATGAAGTTACGAACACAAATACCAGCAGAAATGCTTGCA
>KR006946-Zaire-ebolavirus-isolate-Ebola-virus/H.sapiens-wt/LBR/2014/Makona-LIBR0092,-partial-genome_13203
TGGTAGTTACGGAACGTGAACAAAAAGAAAGCTTATTGCATCAAGCATCATGGCACCACACAAGTGATGATTTCTTTGAG
>AB753215|A/African_Stonechat/Vietnam/8/2009|H9N2|2_1550
TGTCTGGGATTAATGAGTCAGCTGACATGAGCATTGGTGTTACAGTAATAAAGAACAATATGATAAACAACGACCTTGGA
>CY138772|A/American_black_duck/New_Brunswick/00344/2010|H7N7|5_64
AGATGGAAACTGGTGGGGAACGCCAGAATGCCACTGAAATCAGAGCATCTGTTGGAAGGATGGTTGGTGGAATTGGGAGA
>HM570065|A/Anas_platyrhynchos/Belgium/12827/2007|H3N8|1_1008
GTCATCTGTCAAAAGGGAAGAAGAAGTGCTCACAGGCAACCTCCAAACATTGAAAATAAGAGTACATGAAGGATATGAGG
>KP701371-Zaire-ebolavirus-isolate-Ebola-virus/H.sapiens-tc/SLE/2014/Makona-Italy-INMI1,-complete-genome_10370
CGACCTCTGTAACTTCTTAGTTAGTCAAACTATTCAAGGGTGGAAAGTTTATTGGGCTGGTATAGAGTTTGATGTGACTC
>KU289741|A/American_black_duck/Delaware/A00870108/2010|H7N3|5_512
CCCTAGGATGTGCTCTCTGATGCAAGGCTCAACCCTTCCGAGGAGATCTGGGGCTGCTGGAGCGGCAGTGAAAGGGGTTG
>MF613935|A/American_black_duck/Alberta/118/2016|H10N7|1_310
CAACAACAAGTACAGTTCACTACCCAAAGGTATATAAAACTTATTTCGAAAAAGTTGAAAGGTTGAAACACGGAACCTTT
>CY128764|A/American_black_duck/New_Brunswick/02375/2007|H4N8|2_2236
AGATCATGAAGATCTGTTCCACCATTGAAGAGCTCAGACGGCAAAGGTAGTGAATTTGGCTTGTCCTTCATGAAAAAATG
>KM245332|A/Anthropoides_virgo/Baicheng/219/2013|H9N2|5_124
AGATGTGTACAGAACTCAAGCTCAGTGACAATGAAGGGAGACTGATTCAGAACAGTATAACAATAGAGAGAATGGTACTC
>KP759628-Zaire-ebolavirus-isolate-Ebolavirus/H.sapiens-wt/SLE/2014/Makona-J0005,-partial-genome_6954
AGCTGCAGTGTCGCATCTGACAACCCTTGCCACAGTCTCCACGAGTCCTCAACCTCCCACAACCAAAACAGGTCCGGACA
>KU289743|A/American_black_duck/Delaware/A00870108/2010|H7N3|3_1575
AGCATGGAATTTTCTCTTACTGATCCTAGACTGGAGCCACATAAATGGGAGAAATACTGTGTCCTTGAAATAGGGGACAT
>CY191030|A/American_black_duck/Maryland/11OS3898/2012|H2N1|5_832
GGGGATCAGTGGCTCATAAGTCCTGCCTGCCTGCTTGTGTGTATGGGCTTGCAGTGGCCAGTGGATACGACTTTGAGAGA
>CY139494|A/American_black_duck/New_Brunswick/00971/2010|H10N6|3_1008
AACTATCTTCTGGCTTGGAAGCAAGTGCTAGCAGAACTCCAGGACCTTGAAAATGAGGAGAAAATCCCAAGGACAAAGAA
>CY055172|A/aquatic_bird/India/NIV_17095/2007|H11N1|1_1860
TTTGCAGCAGCCCCACCGGAGCAGAGTAGGATGCAGTTCTCTTCTCTAACTGTAAACGTAAGGGGTTCAGGAATGAGAAT
>KM034556-Zaire-ebolavirus-isolate-Ebola-virus/H.sapiens-wt/SLE/2014/Makona-G3677.1,-complete-genome_17507
TGGGTATTTAATTAAGCCAATAACGTCAAGTGCCAGGTCTAGTGAGTGGTATCTTTGTCTGACGAACTTCTTATCAACTA
>CY079455|A/American_black_duck/Illinois/08OS2688/2008|H5N2|5_960
AGTCAAGTCTTCAGTCTCATCAGACCAAACGAAAACCCAGCACATAAAAGTCAGCTGGTATGGATGGCATGCCACTCTGC
>KR006957-Zaire-ebolavirus-isolate-Ebola-virus/H.sapiens-wt/LBR/2014/Makona-LIBR0505,-partial-genome_1845
GCAGAACATTCCACCATGCCAGTGCTCCACTCACGGACAATGACAGAAGAAACGAACCCTCCGGCTCAACCAGCCCTCGC
>KU646953|A/Anas_platyrhynchos/Belgium/17330cls42/2013|H5N2|5_512
CCCCAGAATGTGCTCTCTGATGCAAGGATCAACTCTCCCGAGGAGATCTGGAGCTGCTGGTGCAGCAGTAAAGGGGGTCG
>KM034551-Zaire-ebolavirus-isolate-Ebola-virus/H.sapiens-wt/SLE/2014/Makona-EM096,-complete-genome_8296
AGTCTTCATCCTTGATTCTACAATCATGACAGTTGTCTTTAATGAAAAAGGAAAAAAGCCTTTTTATTAAGTTGTAATAA
>CY079459|A/American_black_duck/Illinois/08OS2688/2008|H5N2|1_1240
TGATCAAGGCAGTTCGAGGTGATTTGAACTTTGTCAATAGGGCAAACCAGCGGCTAAACCCAATGCATCAACTCTTGAGA
>KJ660346-Zaire-ebolavirus-isolate-H.sapiens-wt/GIN/2014/Makona-Kissidougou-C15,-complete-genome_4148
TGAGCCAATCTCTTTTCCCTCCGAAAGAGGCAACTAATAGCAGAGGCTTCAACTGCTGAACTATAGGGTATGTTACATTA
>CY079458|A/American_black_duck/Illinois/08OS2688/2008|H5N2|2_441
GCCAATACTATAGAGGTCTTCAGATCGAACGGTCTGACAGCTAATGAATCAGGAAGGCTAATAGATTTCCTCAAAGATGT
>KF113528-Zaire-ebolavirus-isolate-Kelle-1-NP-protein-(NP),-VP35-protein-(VP35),-VP40-protein-(VP40),-GP-protein-(GP),-VP30-protein-(VP30),-VP24-protein-(VP24),-and-L-protein-(L)-genes,-complete-cds_10126
AATTTAGTGCATAAACCTGGGCTAACTCCACCAGGTCAACTCCATTGGCTGAAAAGAAGCCCACCTACAACGAACATCAC
>MF613717|A/American_black_duck/Alberta/307/2016|H4N8|8_264
TACATTACCGATATGAGCATAGAGGAAATAAGCAGGGAATGGTACATGCTCATGCCAAGGCAGAAAATAACAGGGGGTCT
>AB753220|A/African_Stonechat/Vietnam/8/2009|H9N2|8_585
TTCGAGTCTCTGAAACTCTACAGAGATTCGCTTGGAGAAGCAGCGATGAGGATGGGAGACCTCCACTCTCTACAAAGTAG
>KM034551-Zaire-ebolavirus-isolate-Ebola-virus/H.sapiens-wt/SLE/2014/Makona-EM096,-complete-genome_8723
CAGTAGTTTTTGCAAAAAAGACCACCAGTTAGAAAGTTTAACTGATAGGGAATTACTCCTACTAATCGCCCGTAAGACTT
>MF613886|A/American_black_duck/Alberta/118/2016|H10N7|2_1647
CTATTCATCAAGGATTACAGATACACATATCGATGTCACAGAGGAGACACACAAATTCAGACAAGGAGGTCATTCGAGCT
>CY076346|A/American_green_winged_teal/California/44287_066/2007|H11N9|3_630
AGGAACCATGCGTAGGCTCGCTGATCAAAGTCTCCCACCGAACTTCTCCAGCCTTGAAAACTTTAGAGCCTATGTGGATG
>KM034551-Zaire-ebolavirus-isolate-Ebola-virus/H.sapiens-wt/SLE/2014/Makona-EM096,-complete-genome_13603
ACCTCACACTGGAAAATCGAAACAACCCCCCTGAAGGGCCTAGTTCATACAGGGGTCATATGGGAGGGATTGAAGGACTG
>AF086833-Ebola-virus---Mayinga,-Zaire,-1976,-complete-genome_15860
CATCATGCAATCAATTATTTCAGATAGCAACAATTCATCTACAGACCCAATTAGCAGTGGAGAAACAAGATCATTCACTA
>CY139243|A/American_black_duck/New_Brunswick/00687/2010|H3N8|8_660
CAAAGCAGAAACGGAAAATGGCGAGAACAATTGAGTCAGAAGTTTGAGGAAATAAGGTGGCTAATTGAAGAGGTGCGACA
>CY079455|A/American_black_duck/Illinois/08OS2688/2008|H5N2|5_256
GAAACAAATATCTGGAGGAGCATCCCAGTGCTGGAAAAGACCCTAAGAAGACTGGAGGTCCAATCTACAGGAGGAGAGAT
>GU050320|A/avian/Hong_Kong/0719/2007|H5N1|5_960
AGCCAGGTCTTTAGTCTCATTAGGCCAAATGAGAATCCAGCACATAAGAGTCAATTAGTGTGGATGGCATGCCACTCTGC
>KU201739|A/American_green_winged_teal/Oregon/AH0012403/2015|H5N2|7_902
TGAGGGAAGAGTACCGGCGGGAACAGCAGAGTGCTGTGGATGTTGACGATGGTCATTTTGTCAACATAGAATTGGAGTAA
>HM570061|A/Anas_platyrhynchos/Belgium/12827/2007|H3N8|5_960
CTTCAGTCTCATTAGACCGAATGAGAATCCAGCACACAAGAGTCAATTGGTGTGGATGGCATGCCATTCTGCAGCATTTG
>CY139417|A/American_black_duck/New_Brunswick/00914/2010|mixed|3_1071
ATCCCAAAGACAAAGAACATGAAGAAAACAAGCCAATTGAAGTGGGCACTCGGTGAAAATATGGCACCAGAGAAAGTAGA
>KT699053|A/Anser_fabalis/Anhui/L139/2014|H9N2|1_1178
AATTGCCGAGGCAATCATAGTGGCAATGGTATTCTCACAAGAGGATTGTATGATAAAGGCAGTGAGAGGTGATTTGAACT
>AF086833-Ebola-virus---Mayinga,-Zaire,-1976,-complete-genome_1769
ATGATGACGACAATCCTGGCCATCAAGATGATGATCCGACTGACTCACAGGATACGACCATTCCCGATGTGGTGGTTGAT
>CY079281|A/avian/Japan/8KI0040/2008|H3N5|2_378
ACCCAAGGCCGCCAGACCTATGACTGGACATTGAATAGAAACCAGCCGGCTGCAACTGCTTTGGCCAACACTATAGAGGT
>KM251522|A/Anas_crecca/Hubei/Chenhu1623_5/2014|H5N6|2_1769
GGTCTCAGATGGAGGACCAAATCTATACAATATCCGAAATCTCCATATTCCTGAGGTCTGCTTGAAATGGGAATTGATGG
>CY079457|A/American_black_duck/Illinois/08OS2688/2008|H5N2|3_1575
AGCATGGAATTTTCTCTCACTGATCCGAGGCTAGAACCACACAAATGGGAAAAGTACTGTGTTCTTGAAATAGGAGATAT
>AB753214|A/African_Stonechat/Vietnam/8/2009|H9N2|1_1922
CTGTGAATGTGAGGGGTTCAGGAATGAGAATACTTGTGAGAGGCAATTCTCCTGTGTTCAACTACAACAAGGCAACCAAG
>KP759622-Zaire-ebolavirus-isolate-Ebolavirus/H.sapiens-wt/SLE/2014/Makona-J0162,-partial-genome_4209
TAATTAATTATTATTAAGTAACCCAAACCAAAAATGATGAAGATTAAGAAAAACCTACCTCGACTGAGAGAGTGTTTTTT
>AB753216|A/African_Stonechat/Vietnam/8/2009|H9N2|3_1953
CTATATGCATCACCACAACTCGAGGGGTTCTCAGCTGAATCGAGAAAACTGCTACTCATTGTTCAGGCGCTTAGGGATAA
>GU050322|A/avian/Hong_Kong/0719/2007|H5N1|3_1071
ATCCCAAAAACAAAGAACATGAAGAAAACAAGCCAATTAAAGTGGGCACTTGGTGAGAACATGGCACCAGAAAAAATAGA
>KM245338|A/Anthropoides_virgo/Baicheng/219/2013|H9N2|3_244
GAGACCGAACAATGGCCTGGACAGTGGTGAATAGTATCTGCAACACCACTGGAGTCGAAAAACCCAAATTTCTCCCGGAT
>CY191281|A/American_black_duck/Maryland/13OS2956/2013|H11N9|2_945
AATCAGAACCCTAGGATGTTCCTGGCAATGATAACATATATAACAAGAAACCAGCCAGAATGGTTTAGGAATGTCTTGAG
>AF086833-Ebola-virus---Mayinga,-Zaire,-1976,-complete-genome_6771
AATCAAGATTCACACCACAGTTTCTGCTCCAGCTGAATGAGACAATATATACAAGTGGGAAAAGGAGCAATACCACGGGA
>KM251522|A/Anas_crecca/Hubei/Chenhu1623_5/2014|H5N6|2_915
AATACAAAATGGAATGAGAATCAAAATCCTAGGATGTTTCTGGCAATGATAACGTACATCACAAGGAACCAGCCAGAATG
>KT699057|A/Anser_fabalis/Anhui/L139/2014|H9N2|5_62
TGCTACTGAGATCAGGGCATCTGTCGGAAGAATGGTTAGCGGCATTGGGAGATTCTACATACAGATGTGTACAGAACTCA
>DQ485220|A/chicken/China/Guangxi14/2000|H9N2|8_558
GATCCTCATCGGAGGATTTGAATGGAATGATAACACAGTTCAAGTCTCTGAAACTCTACAGAGATTCGCTTGGAGAAGCA
>CY190588|A/American_black_duck/Maryland/07OS2482/2007|H6N8|7_330
GATAACATTCCATGGGGCAAAAGAAGTGGCACTCAGTTATTCTACTGGTGCACTTGCCAGTTGTATGGGCCTCATATACA
>AF086833-Ebola-virus---Mayinga,-Zaire,-1976,-complete-genome_15006
TGGCTGAAACCCTACGAACAATGTCCGCAGTGTTCAAATGCAAAGCAACCAGGTGGGAAACCATTCGTGTCAGTGGCAGT
>KT699055|A/Anser_fabalis/Anhui/L139/2014|H9N2|3_1098
AAGTGGGCACTCGGTGAGAACATGGCACCGGAGAAGGTGGACTTTGAGGATTGTAAAGATGTCAACGACCTGAAACAGTA
>KY551283|A/American_green_winged_teal/AH0003731/2015|H7N3|3_1220
CCAGAGTGAATTCAACAAGGCATGCGAATTGACAGATTCGAGTTGGATTGAACTTGATGAAATAGGGGAAGACGTTGCCC
>AB239305|A/Bar_headed_Goose/Mongolia/1/05|H5N1|7_455
GTGAGCAGATTGCAGATTCACAGCATCGGTCTCACAGACAGATGGCAACTATCACCAACCCACTAATCAGGCATGAGAAC
>AB753221|A/African_Stonechat/Vietnam/8/2009|H9N2|7_528
TAGGCATGAGAATAGAATGGTACTAGCCAGCACTACGGCTAAGGCTATGGAGCAGATGGCTGGATCAAGTGAACAGGCAG
>CY101449|A/blue_winged_teal/Alberta/130/1987|H3N8|5_1280
GAACCTCCCATTCGAGAGAGCAACCATTATGGCGGCTTTTACAGGAAACACTGAAGGCAGAACTTCAGACATGAGAACTG
>AF086833-Ebola-virus---Mayinga,-Zaire,-1976,-complete-genome_14945
AGAGGGAAGACCTCTTATTGGAGCCACACTCCCATGTATGATTGAGCAATTCAAAGTGTTTTGGCTGAAACCCTACGAAC
>KR006962-Zaire-ebolavirus-isolate-Ebola-virus/H.sapiens-wt/LBR/2015/Makona-LIBR1413,-partial-genome_14632
TTGTACAGACTGAGGAAGATAACATTGCAAAGGTGGAGTCTATGGTTTAGTTATCTTGATCATTGTGATAATATCCTGGC
>AF086833-Ebola-virus---Mayinga,-Zaire,-1976,-complete-genome_14518
TAACTTCATTTCTGCGCCAGATTGTACGCAGGACCATCACCCTAAGTGCGAAAAACAAACTTATTAATACCTTATTTCAT
>KU289745|A/American_black_duck/Delaware/A00870108/2010|H7N3|1_1860
AAACTCCTCCCCTTTGCTGCTGCCCCACCAGAACAAAGTAGAATGCAGTTCTCCTCCCTGACTGTGAATGTGAGAGGATC
>KP120616-Zaire-ebolavirus-isolate-Ebola-virus/H.sapiens-wt/GBR/2014/Makona-UK1,-complete-genome_12810
CAAGGATCTTGGTACAGTGTTACCTCAGATAGAAATCTCACACCAGGTCTTAATTCTTATATCAAAAGAAATCAATTCCC
>AB753216|A/African_Stonechat/Vietnam/8/2009|H9N2|3_441
ATCCACATTTTCTCATTCACTGGAGAAGAGATGGCCACCAAAGCAGATTACACTCTTGACGAAGAGAGTAGGGCAAGAAT
>KT699055|A/Anser_fabalis/Anhui/L139/2014|H9N2|3_1891
GTTCCATTGGGAAGGTGTGCAGAACCTTACTAGCAAAATCTGTATTCAATAGCCTATATGCATCTCCGCAACTCGAGGGG
>KM245336|A/Anthropoides_virgo/Baicheng/219/2013|H9N2|1_1302
CTGAGGCATTTCCAAAAGGACGCAAAGGTCCTGTTTCAAAACTGGGGAATTGAGCCCATTGACAATGTAATGGGGATGAT
>MF613935|A/American_black_duck/Alberta/118/2016|H10N7|1_2170
TGCTAATTGGACAAGGAGACGTGGTGTTGGTGATGAAACGGAAACGGGACTCTAGCATACTTACTGACAGCCAGACAGCG
>AF086833-Ebola-virus---Mayinga,-Zaire,-1976,-complete-genome_4087
TGATCGAGGTTGGGTATGTGTTTTTCAGCTTCAAGATGGTAAAACACTTGGACTCAAAATTTGAGCCAATCTCCCTTCCC
>AF086833-Ebola-virus---Mayinga,-Zaire,-1976,-complete-genome_793
AAGAAGCGTGATGGAGTGAAGCGCCTTGAGGAATTGCTGCCAGCAGTATCTAGTGGAAAAAACATTAAGAGAACACTTGC
>MF613774|A/American_black_duck/Alberta/307/2016|H4N8|1_496
TTGTCTTTCCAAATGAAGTGGGAGCGAGAATACTGACGTCGGAGTCACAATTGACGATAACAAAGGAGAAGAAGGAAGAA
>CY098530|A/aquatic_bird/Korea/W69/2005|H6N5|2_0
AGCGAAAGCAGGCAAACCATTGAATGGATGTCAATCCGACTTTACTTTTCTTGAAAGTGCCAGTGCAAAATGCCATAAGT
>KR006944-Zaire-ebolavirus-isolate-Ebola-virus/H.sapiens-wt/LBR/2014/Makona-LIBR0073,-partial-genome_11468
CCAATTGTATTGGACCAATGTGACCTTGTCACTAGAGCTTGCGGGTTGTATTCATCATACTCCCTTAATTCGCAACTACG
>KT699055|A/Anser_fabalis/Anhui/L139/2014|H9N2|3_305
ACCCAAATTTCTCCCGGATCTGTATGACTACAAGGAAAACCGGTTCATTGAAATTGGAGTGACGAGGAGGGAAGTCCACA
>KR006953-Zaire-ebolavirus-isolate-Ebola-virus/H.sapiens-wt/LBR/2014/Makona-LIBR0333,-partial-genome_14518
ACGCACATTATTAGCCTCTAAGATCATTAACAATAATACAGAGACGCCGGTTTTGGACAGACTGAGGAAGATAACATTGC
>CY079459|A/American_black_duck/Illinois/08OS2688/2008|H5N2|1_186
GCTGACAAGAGAATAATGGAAATGATTCCTGAAAGAAATGAACAGGGACAAACCCTCTGGAGCAAAACAAATGATGCCGG
>CY097541|A/American_black_duck/Illinois/4119/2009|H8N4|1_1197
GCTGAAGCAATAATTGTGGCCATGGTGTTTTCACAAGAGGATTGCATGATCAAGGCAGTTCGAGGTGATTTGAACTTTGT
>CY079457|A/American_black_duck/Illinois/08OS2688/2008|H5N2|3_63
GAAAAGGCAATGAAGGAATATGGGGAAGATCCAAAAATCGAAACTAACAAATTCGCAGCAATATGCACTCACTTGGAAGT
>HM570064|A/Anas_platyrhynchos/Belgium/12827/2007|H3N8|2_248
GGATATGCACAGACGGATTGCGTGTTGGAAGCAATGGCTTTCCTTGAAGAATCCCACCCAGGGATCTTTGAAAACTCTTG
>KM245338|A/Anthropoides_virgo/Baicheng/219/2013|H9N2|3_732
AAGCTTTCTCAAATGTCAAAAGAAGTGAACGCCAGAATAGAGCCATTTCTAAAGACAACACCACGCCCTCTCAGATTGCC
>KY584076|A/aquatic_bird/Korea/CN2/2009|H5N2|5_0
ATGGCGTCTCAAGGCACCAAACGATCTTATGAACAGATGGAGACCGGTGGAGAACGCCAGAATGCCACTGAGATCAGAGC
>AF086833-Ebola-virus---Mayinga,-Zaire,-1976,-complete-genome_9028
GTGCTGTGATGACGAGGAAATTCTCAAAATCCCAGCTGAGTCTTTTATGTGAGACACACCTAAGGCGCGAGGGGCTTGGG
>KP000014|A/chicken/Laiwu/0313/2014|H5N2|3_610
GATTTGAAATCACGGGGACCATGCGCAGGTTTGCCGACCAAAGTCTCCCACCGAACTTCTCCAGCCTTGAAAACTTTAGA
>CY138646|A/American_black_duck/New_Brunswick/00321/2010|H1N1|2_1984
GTTGCTACTACGCACTCCTGGATCCCTAAGAGGAACCGCTCCATCCTCAACACAAGCCAAAGGGGAATCCTTGAAGATGA
>AF086833-Ebola-virus---Mayinga,-Zaire,-1976,-complete-genome_10431
TTAGTTAGCCAAACTATTCAGGGGTGGAAGGTTTATTGGGCTGGTATTGAGTTTGATGTGACTCACAAAGGAATGGCCCT
>CY079457|A/American_black_duck/Illinois/08OS2688/2008|H5N2|3_126
TGCACTCACTTGGAAGTATGTTTCATGTATTCGGATTTCCACTTCATTGATGAGCGGGGCGAATCAATAATTGTGGAATC
>MF613935|A/American_black_duck/Alberta/118/2016|H10N7|1_992
AAGAACAAGTGGATCGTCAGTCAAGAAAGAAGAAGAAGTGCTTACGGGCAACCTTCAAACATTGAAAATAAGAGTACATG
>AF086833-Ebola-virus---Mayinga,-Zaire,-1976,-complete-genome_10248
CCAACAATCGAGCGCAAGGTTTCAAGGTTGAACTGAGAGTGTCTAGACAACAAAATATTGATACTCCAGACACCAAGCAA
>MF040670|A/Anser_cygnoides/Hubei/FW44/2016|H5N8|2_2135
CAGCATGGTGGAGGCCATGGTGTCTAGGGCCCGAATTGATGCACGCATCGATTTCGAATCTGGAAGGATTAAGAGAGAAG
>CY139420|A/American_black_duck/New_Brunswick/00914/2010|mixed|1_0
AATATATTCAATATGGATAGAATAAAAGAACTAAGAGATCTAATGTCACAGTCCCGCACCCGCGAGATACTCACCAAGAC
>AY354458-Zaire-ebolavirus-strain-Zaire-1995,-complete-genome_9699
ATTTTATGACTTACTAATGACCTCTTAAAATATTAAGAAAAACTGACGGAACATAAATTCTTTCTGCTTCAAGTTGTGGA
>KR006945-Zaire-ebolavirus-isolate-Ebola-virus/H.sapiens-wt/LBR/2014/Makona-LIBR0090,-partial-genome_5134
CACGTGTCATTCTCCTGCAAGTCTTCCAGCTGTGGTTGAGAAGTAATTGCAATAATTGACTCAGATCCTTTTTTACAGAA
>KR006946-Zaire-ebolavirus-isolate-Ebola-virus/H.sapiens-wt/LBR/2014/Makona-LIBR0092,-partial-genome_3847
CCTGTCATCCACATCCGCTCTCGAGGTGACATTCCCCGAGCTTGCCAGAAGAGCTTGCGTCCAGTCCCACCTTCACCCAA
>KF113528-Zaire-ebolavirus-isolate-Kelle-1-NP-protein-(NP),-VP35-protein-(VP35),-VP40-protein-(VP40),-GP-protein-(GP),-VP30-protein-(VP30),-VP24-protein-(VP24),-and-L-protein-(L)-genes,-complete-cds_6771
AAGATTCACGCCACAGTTTTTGCTCCAGCTGAATGAGACAATATATGCAAGTGGGAAAAGGAGCAACACCACGGGAAAAC
>KP759615-Zaire-ebolavirus-isolate-Ebolavirus/H.sapiens-wt/SLE/2014/Makona-J0037,-partial-genome_15799
TCTGGATGGGAGCTAGCTAAGACCATCATGGAATCAATTATTTCAGATAGCAATAATTCGTCTACAGACCCAATTAGCAG
>KR006953-Zaire-ebolavirus-isolate-Ebola-virus/H.sapiens-wt/LBR/2014/Makona-LIBR0333,-partial-genome_6405
ACACCCCTTGAGAGAGCCGGTCAATGCAACGGAGGACCCGTCGAGTGGCTATTATTCTACCACAATTAGATATCAGGTTA
>KT699055|A/Anser_fabalis/Anhui/L139/2014|H9N2|3_183
ATTATAGAATCTGGCGATCCAAATGCGTTGTTGAAACATCGATTTGAAATAATCGAAGGGAGAGACCGAACAATGGCCTG
>KY551283|A/American_green_winged_teal/AH0003731/2015|H7N3|3_976
ATGAAAAGGGCATAAACCCTAATTACCTCCTGGCTTGGAAGCAGGTGCTGGCAGAACTCCAAGATATTGAAAATGAGGAG
>KP759602-Zaire-ebolavirus-isolate-Ebolavirus/H.sapiens-wt/SLE/2014/Makona-J0135,-partial-genome_4087
GTATGCTACATCAATGATACACTTGTGAGTATCAGCCCTAGATAATATAAGTCAATTAAACAACCAAGATAAAATTGTTC
>KM251492|A/Anas_crecca/Hubei/Chenhu1623_5/2014|H5N6|5_868
ACTTCGAGAGAGAAGGATACTCTCTGGTTGGGATAGATCCTTTCCGTCTGCTTCAAAACAGCCAGGTCTTTAGTCTCATT
>MF046216|A/American_black_duck/Alberta/118/2016|H10N7|5_868
ACTTTGAAAGAGAGGGATACTCTCTAGTCGGAATTGATCCCTTCCGTCTGCTCCAAAACAGTCAAGTCTTCAGTCTCATC
>AF086833-Ebola-virus---Mayinga,-Zaire,-1976,-complete-genome_11834
AGGCAATGGATTCTGTCCTGTTGAGCCGCGGTGCCAACAGTTCTTAGATGAAATCATTAAGTACACAATGCAAGATGCTC
>AF086833-Ebola-virus---Mayinga,-Zaire,-1976,-complete-genome_5246
AATATCATGGGAATCGAAGTGCCAGAAACTCTGGTCCACAAGCTGACCGGTAAGAAGGTGACTTCTAAAAATGGACAACC
>AF086833-Ebola-virus---Mayinga,-Zaire,-1976,-complete-genome_16653
GTCCTACAAATGAGCCATGAAATAAAAAGAACGACAATTCCACAAGAAAACACGCACCAGGGTCCGTCGTTCCAGTCCTT
>AY354458-Zaire-ebolavirus-strain-Zaire-1995,-complete-genome_18881
GTTGCAAAAAGGATTCCTGGAAAAATGGTCGCACACAAAAATTTAAAAATAAATCTATTTCTTCTTTTTTGTGTGTCCAA
>KP759611-Zaire-ebolavirus-isolate-Ebolavirus/H.sapiens-wt/SLE/2014/Makona-J0147,-partial-genome_12444
GGAAGAAATTACAGAAATACGTGCACTAAAGCCTTCACAGGCTCACAAGATCCGTGAATTTCATAGAACATTGATAAGGC
>KP416276|A/chicken/Dongguan/1239/2014|mixed|1_124
ATCCTGCCCTCAGGATGAAGTGGATGATGGCGATGAAATATCCAATTACAGCCGACAAAAGGATAATGGAGATGATCCCG
>HM570064|A/Anas_platyrhynchos/Belgium/12827/2007|H3N8|2_2170
GGCCCGAATTGACGCACGCATTGATTTCGAATCTGGAAGGATTAAGAAAGAAGAGTTTGCTGAGATCATGAAGATCTGTT
>KP286615|A/black_chicken/Jiangxi/10136/2014_mixed_|mixed|2_1891
TTGTCAGTCATAAGGAAATTGATTCAGTCAACAATGCTGTGGTGATGCCAGCTCATGGCCCAGCCAAAAGCATGGAGTAT
>KX185931|A/American_oystercatcher/Chile/C1307/2015|H9N2|2_248
ACAAACAGACTGTGTCCTGGAAGCGATGGCTTTCCTTGAAGAGTCCCACCCAGGAATCTTTGAAAACTCGTGTCTCGAAA
>KR105209-Zaire-ebolavirus-isolate-Ebola-virus/H.sapiens-wt/SLE/2014/Makona-G3949.1,-partial-genome_10736
AGTTTATTAACAAATTGGATACTCTACATGTCGTGAACTACAATGGATTATTGAGCAGTATTGAAATTGGAACTCAAAAT
>CY079457|A/American_black_duck/Illinois/08OS2688/2008|H5N2|3_189
TCAATAATTGTGGAATCTGGTGATCCAAATGCATTGCTGAAGCACCGATTTGAAATAATTGAAGGAAGAGACCGAACAAT
>KX714311|A/American_green_winged_teal/Alaska/11508/2006|H10N6|1_1178
CAATAGCTGAAGCAATAATTGTGGCCATGGTATTCTCACAAGAGGACTGCATGATCAAGGCAGTTCGAGGTGACCTGAAT
>AB185914-West-Nile-virus-gene-for-polyprotein-precursor-protein,-complete-cds,-isolate:-6-LP_10614
CAGAACCGTCTCGGAAGGAGGACCCCACATGTTGTAACTTCAAAGCCCAATGTCAGACCACGCTACGGCGTGCTACTCTG
>MF613719|A/American_black_duck/Alberta/307/2016|H4N8|3_61
TGAAGGAATATGGGGAAGATCCAAAAATCGAGACAAACAAATTTGCTGCAATATGCACACACTTAGAAGCGTGTTTCATG
>CY139557|A/American_black_duck/New_Brunswick/00998/2010|H12N6|1_63
CGCGAGATACTAACCAAAACCACTGTGGACCACATGGCCATAATAAAGAAGTACACATCAGGAAGGCAAGAGAAGAACCC
>KR105201-Zaire-ebolavirus-isolate-Ebola-virus/H.sapiens-wt/SLE/2014/Makona-G3845.2,-partial-genome_2115
AATCATTGAAGAGGCAGACCCACTGGACGATGCCGACGACGAGACGTCTAGCCTTCCGCCCTTAGAGTCAGATGATGAAG
>MF046265|A/American_black_duck/Alberta/118/2016|H10N7|3_61
TGAAAGAATATGGGGAAAATCCAAAAATCGAGACAAACAAATTCGCTGCAATATGCACACACTTGGAAGTGTGTTTCATG
>AB753219|A/African_Stonechat/Vietnam/8/2009|H9N2|6_1340
CCTCAGGTACATATGGAACAGGCTCATGGCCTGATGGAGCGAATATCAACTTCATGCCTATATAAGCTTTCGCAATTTTA
>EU086257|A/bird/Guangxi/62/2005|H9N2|3_868
TCTTGCTGATGGATGCTCTGAAATTAAGCATTGAGGACCCGAGCCATGAGGGGGAGGGGATACCGCTATATGATGCGATC
>AB753218|A/African_Stonechat/Vietnam/8/2009|H9N2|5_832
GATCAGTGGCCCATAAGTCCTGCTTGCCTGCTTGTGTGTATGGACTTGCAGTGGCCAGTGGATATGACTTTGAGAGAGAA
>GU050338|A/avian/Hong_Kong/2372/2007|H5N1|3_1426
CCCTGTTGAATGCATCCTGTGCAGCCATGGATGACTTTCAACTGATTCCAATGATAAGCAAGTGCAGAACCAAAGAAGGA
>AF086833-Ebola-virus---Mayinga,-Zaire,-1976,-complete-genome_18788
TTCTTTACAATATAGCAGACTAGATAATAATCTTCGTGTTAATGATAATTAAGACATTGACCACGCTCATCAGAAGGCTC
>CY079457|A/American_black_duck/Illinois/08OS2688/2008|H5N2|3_1386
ATAATGAAAGGAGTCTACATAAATACAGCTCTGCTCAATGCATCTTGCGCAGCCATGGATGACTTCCAGCTGATTCCAAT
>AF086833-Ebola-virus---Mayinga,-Zaire,-1976,-complete-genome_17751
CGCCTTGGTTTTCCATCATTAGAGAAAGTACTATACCACAGGTATAACCTCGTCGATTCAAAAAGAGGTCCACTAGTCTC
>CY129268|A/American_black_duck/New_Brunswick/02485/2007|H11N9|1_186
AGATAAGAGAATAATGGAAATAATTCCTGAAAGGAATGAACAAGGACAAACCCTCTGGAGCAAAACAAACGATGCCGGGT
>CY139553|A/American_black_duck/New_Brunswick/00998/2010|H12N6|5_192
GGGAGACTGATCCAAAACAGCATAACCATAGAGAGGATGGTTCTCTCGGCATTTGATGAGAGGAGGAACAAATACCTGGA
>KU289740|A/American_black_duck/Delaware/A00870108/2010|H7N3|6_1300
AGAATGATGATGTCTCTTGGACAAGCAATAGTATAGTTACTTTCTGTGGACTAGACAATGAACCTGGATCGGGAAATTGG
>HM570064|A/Anas_platyrhynchos/Belgium/12827/2007|H3N8|2_744
TGCAGATTAGAGGATTCGTGTACTTTGTCGAAACACTGGCGAGGAGCATCTGTGAGAAACTTGAGCAATCTGGACTCCCT
>KT699055|A/Anser_fabalis/Anhui/L139/2014|H9N2|3_122
CTTAGAAGTCTGCTTCATGTATTCTGATTTCCACTTCATCGACGAACGAGGCGAATCAACTATTATAGAATCTGGCGATC
>KU289745|A/American_black_duck/Delaware/A00870108/2010|H7N3|1_1426
AGATGTCGCTGAGGGGGATAAGAGTCAGTAAGATGGGAGTAGATGAATACTCCAGTACAGAGAGGGTAGTAGTAAGCATC
>KX978003|A/barnacle_goose/Netherlands/1/2010|H6N8|5_806
AGATCTCATCTTTCTGGCACGGTCTGCACTCATCCTGAGAGGATCAGTGGCCCACAAGTCCTGCTTGCCTGCTTGTGTGT
>MF046281|A/American_black_duck/Alberta/307/2016|H4N8|4_1615
TTTTGCTCGTTGCACTACTTTTAGCCTTTGTTTTGTGGGCTTGTCAGAATGGAAACATCCGGTGCCAGATTTGCATTTAG
>CY138049|A/American_black_duck/New_Brunswick/00464/2010|H4N6|8_130
AATCTCTAAGAGGAAGAGGCAGCACTCTTGGTCTGGACATCGAAACAGCCACTCATGCAGGAAAGCAGATAGTGGAGAGG
>KX714383|A/American_green_winged_teal/Alaska/103781/2008|H3N6|1_124
AACCCCGCACTCAGGATGAAATGGATGATGGCAATGAAATATCCAATCACAGCAGACAAGAGAATAATGGAAATGATTCC
>MF046281|A/American_black_duck/Alberta/307/2016|H4N8|4_1323
CTGGTGGCATTAGAAAATCAACATACTATAGATGTGACAGACTCTGAAATGAACAAACTCTTTGAAAGAGTTAGGCGCCA
>AB753220|A/African_Stonechat/Vietnam/8/2009|H9N2|8_455
GCTTTTACGGAAGAAGGAGCAATTGTGGGCGAAATCTCACCATTACCTTCTCTTCCAGGACATACTGACAAGGATGTCAA
>HM570064|A/Anas_platyrhynchos/Belgium/12827/2007|H3N8|2_1984
TGTTGCAACTACACACTCATGGATTCCTAAGAGGAACCGTTCCATTCTCAATACCAGCCAAAGGGGAATTCTTGAGGATG
>CY079457|A/American_black_duck/Illinois/08OS2688/2008|H5N2|3_1008
AATTACCTTCTGGCTTGGAAGCAAGTGCTAGCAGAACTCCAGGACCTTGAAAATGAAGAGAAGATCCCAAAGACAAAGAA
>CY191281|A/American_black_duck/Maryland/13OS2956/2013|H11N9|2_1260
ACAGTTTTGGGAGTTTCGATTCTAAATTTAGGACAAAAGAGGTACACCAAAACAACATACTGGTGGGACGGGCTCCAATC
>MF613886|A/American_black_duck/Alberta/118/2016|H10N7|2_1464
ACATTTGAATTCACAAGTTTTTTCTACCGCTATGGATTTGTCGCCAACTTCAGCATGGAGTTGCCCAGCTTTGGAGTGTC
>AF086833-Ebola-virus---Mayinga,-Zaire,-1976,-complete-genome_4819
CATCATGCTTGCTTCATACACTATCACCCATTTCGGCAAGGCAACCAATCCACTTGTCAGAGTCAATCGGCTGGGTCCTG
>MF613820|A/American_black_duck/Alberta/118/2016|H10N7|7_260
TGGGGATCCAAACAACATGGACAGAGCAGTCAAACTGTACAGGAAGCTCAAGAGGGAAATAACATTCCATGGGGCAAAAG
>CY138772|A/American_black_duck/New_Brunswick/00344/2010|H7N7|5_128
TGGTGGAATTGGGAGATTCTACATACAGATGTGCACTGAACTCAAGCTCAGCGACTATGAAGGGAGGCTGATTCAGAACA
>AF086833-Ebola-virus---Mayinga,-Zaire,-1976,-complete-genome_11651
AGTCACTAGAGCTTGCGGGTTATATTCATCATACTCCCTTAATCCGCAACTACGCAACTGTAAACTCCCGAAACATATCT
>KP759649-Zaire-ebolavirus-isolate-Ebolavirus/H.sapiens-wt/SLE/2014/Makona-J0090,-partial-genome_7503
TACCATATTTCGGGCCAGCAGCCGAAGGAATTTACACGGAGGGGCTAATGCACAACCAAGATGGTTTAATCTGTGGGTTG
>KX977726|A/bean_goose/Netherlands/1/2007|H1N1|3_558
AGGCAAGAAATGGCCAGTAGGGGTCTATGGGACTCCTTTCGTCAGTCCGAGAGAGGCGAAGAGACAATTGAAGAAAGATT
>CY191280|A/American_black_duck/Maryland/13OS2956/2013|H11N9|3_1134
GCACCAGAGAAAGTGGACTTTGAAGACTGCAAGGATGTCAGCGATCTCAGGCAGTATGACAGCGATGAGCCTGAGCAAAG
>CY079459|A/American_black_duck/Illinois/08OS2688/2008|H5N2|1_868
GCACACAGATTGGAGGGATAAGAATGGTAGACATTCTTCGGCAAAATCCAACAGAGGAACAAGCTGTGGACATATGCAAA
>AF086833-Ebola-virus---Mayinga,-Zaire,-1976,-complete-genome_2745
AGGAACGAAAACAGGAAGAATTTTTGATGTCTAAGGTGTGAATTATTATCACAATAAAAGTGATTCTTATTTTTGAATTT
>CY191034|A/American_black_duck/Maryland/11OS3898/2012|H2N1|1_252
AAAACAAATGATGCCGGCTCGGACAGAGTGATGGTATCACCTCTGGCTGTGACATGGTGGAATAGGAATGGACCAACAAC
>KU201725|A/American_green_winged_teal/Idaho/AH0011899/2015|H5N2|1_124
ATCCTGCTCTCAGAATGAAATGGATGATGGCAATGAAATATCCAATCACAGCAGACAAGAGAATAATGGAAATGATTCCT
>CY129155|A/American_black_duck/New_Brunswick/02491/2007|H3N8|3_378
ACGCGGAGAGAGGTCCATATATATTACCTAGAGAAAGCCAACAAGATAAAATCCGAGAAGACACACATTCACATCTTCTC
>KP055060|A/chicken/Beijing/3/1999|H9N2|3_682
ACTTTAGAGCCTATGTGGATGGATTCGAACCGAACGGCTGCATTGAGGGCAAGCTTTCTCAGATGTCAAAAGAAGTAACG
>KU289745|A/American_black_duck/Delaware/A00870108/2010|H7N3|1_682
CAAGCAGTGTCTATATTGAGGTGCTGCATTTAACTCAGGGGACATGCTGGGAGCAGATGTACACTCCAGGAGGAGAAGTG
>CY079457|A/American_black_duck/Illinois/08OS2688/2008|H5N2|3_1449
TTCCAGCTGATTCCAATGATAAGCAAATGTAGAACAAAGGAAGGAAGACGGAAAACGAACCTGTATGGGTTCATCATAAA
>AB185914-West-Nile-virus-gene-for-polyprotein-precursor-protein,-complete-cds,-isolate:-6-LP_10736
AACAAAGGCAAACCAACTCCCCACGCGGCCCTAGCCCCGGTAATGGTGTTAACCAGGGCGAAAGGACTAGAGGTTAGAGG
>AB185914-West-Nile-virus-gene-for-polyprotein-precursor-protein,-complete-cds,-isolate:-6-LP_10797
AAGGACTAGAGGTTAGAGGAGACCCCGCGGTTTAAAGTGCACGGCCCAGCCTGGCTGAAGCTGTAGGTCAGGGGAAGGAC
>HM570062|A/Anas_platyrhynchos/Belgium/12827/2007|H3N8|8_192
GTGGAGCGGATTCTGGAAGAAGAATCTGATGAGGCACTTAAAATGACTATTGCTTCAGTGCCGGCTTCACGCTACCTAAC
>CY079457|A/American_black_duck/Illinois/08OS2688/2008|H5N2|3_1638
CTTGAAATAGGAGATATGCTCCTGAGGACTGCAATAGGCCAAGTGTCAAGACCCATGTTCCTGTACGTTAGAACCAATGG
>CY128650|A/American_black_duck/New_Brunswick/02658/2007|mixed|1_248
TGATGCCGGCTCAGACCGAGTGATGGTATCACCTCTGGCTGTGACATGGTGGAATAGGAATGGACCGACAGCTAGTACAG
>KU201614|A/American_wigeon/Utah/AH0007824/2015|H5N8|2_0
ATGGATGTCAACCCGACTTTACTCTTCTTGAAAGTGCCAGCGCAAAATGCTATAAGTACCACATTCCCTTATACTGGAGA
>KR006945-Zaire-ebolavirus-isolate-Ebola-virus/H.sapiens-wt/LBR/2014/Makona-LIBR0090,-partial-genome_496
GGGTTCCGTTTTGAAGTCAAGAAGTGTGATGGAGTGAAGCGCCTTGAGGAATTACTGCCAGCAGTATCTAGTGGGAGAAA
>CY191280|A/American_black_duck/Maryland/13OS2956/2013|H11N9|3_1323
ATTGCAAGCATGAGAAGGAATTATTTTACAGCTGAAGTGTCTCACTGCAGGGCAACAGAATACATAATGAAAGGAGTATA
>MF046216|A/American_black_duck/Alberta/118/2016|H10N7|5_372
AATGGAGAGGATGCAACTGCTGGTCTCACCCATTTGATGATTTGGCATTCCAATCTGAATGATGCCACATACCAGAGAAC
>GU050324|A/avian/Hong_Kong/0719/2007|H5N1|1_1197
GCTGAGGCAATCATTGTAGCAATGGTGTTCTCACAGGAGGATTGCATGATAAAGGCAGTCCGAGGCGATCTAAATTTCGT
>AF086833-Ebola-virus---Mayinga,-Zaire,-1976,-complete-genome_427
ATAGTTAAAAGACAAATTGCTCGGAATCACAAAATTCCGAGTATGGATTCTCGTCCTCAGAAAATCTGGATGGCGCCGAG
>KP414666|A/chicken/Dongguan/4189/2013|H9N2|1_1426
GAGGAGTGAGAGTTAGTAAAATGGGAGTAGATGAATACTCCAGTACTGAAAGAGTGGTCGTGAGTATTGATCGTTTCTTG
>HQ613402-Zaire-ebolavirus-isolate-034-KS,-partial-genome_11651
CCGTTTAAAATATGATGTAACTGTTACCAGGTTCTTAAGTGATGTACCAGTGGCGACATTGCCCATAGATTTCATAGTCC
>AB185914-West-Nile-virus-gene-for-polyprotein-precursor-protein,-complete-cds,-isolate:-6-LP_10858
TGTAGGTCAGGGGAAGGACTAGAGGTTAGTGGAGACCCCGTGCCACAAAACACCACAACAAAACAGCATATTGACACCTG
>AB753218|A/African_Stonechat/Vietnam/8/2009|H9N2|5_1088
CCCAAGAGGACAGCTATCCACTAGAGGGGTTCAAATTGCTTCAAATGAGAACATGGAAGCAATGGACTCCAATACTCTTG
>KP636475|A/American_black_duck/Maine/44411/532/2008|H3N8|1_1798
TTCAACAGATGCGAGATGTGCTTGGAACATTTGACACTGTTCAAATAATAAAACTTCTCCCTTTTGCTGCTGCTCCACCA
>KR006954-Zaire-ebolavirus-isolate-Ebola-virus/H.sapiens-wt/LBR/2014/Makona-LIBR0423,-partial-genome_18643
AAGATAAGACATGACTGTAAAATCAGAAATACCTTCTTTACAATATAGCAGACTAGATAATAATCTTCGTGTTAATGATA
>KR105267-Zaire-ebolavirus-isolate-Ebola-virus/H.sapiens-wt/SLE/2014/Makona-G4725.1,-partial-genome_11405
TATATATTACTAACTCCATACTCGTAACTAACATTAGATAAGTAGGTTAAGAAAAAAGCTTGAGGAAGATTAAGAAAAAA
>CY191030|A/American_black_duck/Maryland/11OS3898/2012|H2N1|5_384
AGAATTTGGCGTCAAGCAAATAACGGAGAAGACGCAACTGCTGGTCTCACCCATTTGATGATTTGGCATTCCAATCTGAA
>AF086833-Ebola-virus---Mayinga,-Zaire,-1976,-complete-genome_1891
AACGGCATGAATGCACCAGATGACTTGGTCCTATTCGATCTAGACGAGGACGACGAGGACACTAAGCCAGTGCCTAATAG
>KC464596|A/brambling/Beijing/16/2012|H9N2|2_1647
CTATTTATCAAAGACTACAGATACACATACCGATGTCACAGGGGTGATACACAAATTCAAACGAGGAGAGCATTCGAATT
>KP759614-Zaire-ebolavirus-isolate-Ebolavirus/H.sapiens-wt/SLE/2014/Makona-J0152,-partial-genome_12993
AAAGGACATGCTGGGATGCAGTATTCGAGCCTAATGTTCTGGGATATAATCCACCTCATAAATTCAGTACCAAACGTGTA
>CY079457|A/American_black_duck/Illinois/08OS2688/2008|H5N2|3_1260
TTAACCGACTCAAGCTGGATAGAACTTGATGAAATAGGAGAAGATGTTGCTCCGATTGAACACATTGCAAGTATGAGGAG
>HM570064|A/Anas_platyrhynchos/Belgium/12827/2007|H3N8|2_2046
GGGGAATTCTTGAGGATGAGCAGATGTACCAGAAGTGCTGCAGTCTATTCGAGAAATTCTTCCCCAGTAGTTCATACAGG
>KM245332|A/Anthropoides_virgo/Baicheng/219/2013|H9N2|5_310
GGGTGAGAGAGCTGATCTTGTATGACAAAGAGGAAATCAGGAGAATTTGGCGACAAGCGAACAATGGAGAGGATGCAACT
>CY079457|A/American_black_duck/Illinois/08OS2688/2008|H5N2|3_756
ATGTCAAAAGAAGTGAACGCCAGGATTGAGCCATTCTTGAAGACAACACCACGCCCTCTCAAATTACCTGATGGGCCCCC
>KP759645-Zaire-ebolavirus-isolate-Ebolavirus/H.sapiens-wt/SLE/2014/Makona-J0085,-partial-genome_6527
CGTCGAGTGGCTATTATTCTACCACAATTAGATATCAGGCTACCGGTTTTGGAACTAATGAGGCAGAGTACTTGTTCGAG
>MF613717|A/American_black_duck/Alberta/307/2016|H4N8|8_783
ACTCTTACTTGAAGTTGAGAGTGAGATAAGGACTTTCTCTTTTCAGCTTATTTAGTACTAAAAAACACCCTTGTTTCTAC
>KM251492|A/Anas_crecca/Hubei/Chenhu1623_5/2014|H5N6|5_682
GGAAATTCCAAACAGCTGCACAAAGAGCAATGATGGATCAAGTGCGAGAGAGCAGAAATCCTGGGAATACTGAAATTGAA
>AB753217|A/African_Stonechat/Vietnam/8/2009|H9N2|4_1575
AGGAACTTACAAAATCCTCACCATTTATTCGACTGTCGCCTCATCTCTTGTGATTGCAATGGGGTTTGCTGCCTTCTTAT
>KM245332|A/Anthropoides_virgo/Baicheng/219/2013|H9N2|5_744
GGGAATGCTGAAATAGAAGATCTTATTTTTCTGGCAAGGTCTGCACTCATCCTGAGAGGATCAGTGGCTCATAAATCCTG
>AF086833-Ebola-virus---Mayinga,-Zaire,-1976,-complete-genome_14091
GCTAGTATAGGCACTGCTTTTGAGCGATCCATCTCTGAGACACGACATATCTTTCCTTGCAGGATAACCGCAGCTTTCCA
>KX979221|A/black_headed_gull/Netherlands/10/2010|H13N8|8_0
AGCAAAAGCAGGGTGACAAAAACATAATGGATTCAAACACCGTGTCAAGCTTTCAGGTAGACTGCTTTATTTGGCATGTC
>AF086833-Ebola-virus---Mayinga,-Zaire,-1976,-complete-genome_14701
GGAAGCGATTGCAAATTCTAGGATACCTGGAAGGAACACGCACATTATTAGCCTCTAAGATCATCAACAATAATACAGAG
>MF613914|A/American_black_duck/Alberta/118/2016|H10N7|8_726
TAGACTAAAGATCACAGAAAATAGTTTTGAACAAATAACATTTATGCAAGCCTTACAACTATTGCTTGAAGTGGAGCAAG
>CY139330|A/American_black_duck/New_Brunswick/00867/2010|H5N2|5_384
AGAATTTGGCGTCAAGCGAACAATGGAGAAGACGCAACTGCTGGTCTCACCCATTTGATGATCTGGCACTCCAATCTGAA
>KM245336|A/Anthropoides_virgo/Baicheng/219/2013|H9N2|1_1736
CTTTCAATCCCTAGTGCCTAAAGCTGCCAGAGGCCAATATAGTGGATTCGTAAGGGTCCTATTCCAGCAGATGCGTGACG
>AF086833-Ebola-virus---Mayinga,-Zaire,-1976,-complete-genome_17446
TGAAAGCAGTGGTCCTTAAAGTCTTTCTAAGTGATACTGAGGGTATGTTATGGCTAAATGATAATTTAGCCCCGTTTTTT
>KY561229|A/American_green_winged_teal/Illinois/15OS5977/2015|H6N2|5_768
CGGAATCCTGGGAATGCTGAAATTGAAGATCTCATCTTTCTAGCGCGATCTGCTCTCATACTGAGGGGATCAGTGGCTCA
>KM251512|A/Anas_crecca/Hubei/Chenhu1623_5/2014|H5N6|3_366
ACACGGAGGGAAGTTCACATATACTACCTAGAAAAAGCAAACAAGATAAAATCAGAGAGGACACACATTCACATATTCTC
>KR105246-Zaire-ebolavirus-isolate-Ebola-virus/H.sapiens-wt/SLE/2014/Makona-G4406.1,-partial-genome_4130
TAATAGCAGAGGCTTCAACTGCTGAACTGTAGGGTATGTTACATTAATGATACACTTGTGAGTATCAGCCCTAGATAATA
>AB185914-West-Nile-virus-gene-for-polyprotein-precursor-protein,-complete-cds,-isolate:-6-LP_10675
GCTACGGCGTGCTACTCTGCGGAGAGTGCAGTCTGCGATAGTGCCCCAGGAGGACTGGGTTAACAAAGGCAAACCAACTC
>AF086833-Ebola-virus---Mayinga,-Zaire,-1976,-complete-genome_4026
GAGGTGACATTCCCCGAGCTTGCCAGAAAAGCTTGCGTCCAGTCCCACCATCGCCCAAGATTGATCGAGGTTGGGTATGT
>HM570059|A/Anas_platyrhynchos/Belgium/12827/2007|H3N8|7_585
CTGGGTCAAGTGAGCAGGCAGCGGAAGCCATGGAGGTTGCTAGTCAGGCTAGGCAGATGGTGCAGGCGATGAGGACAATT
>KU289744|A/American_black_duck/Delaware/A00870108/2010|H7N3|2_1953
GCTCATGGCCCAGCCAAGAGCATGGAATATGATGCTGTAGCTACCACACACTCTTGGATCCCTAAGAGGAACCGCTCCAT
>CY076094|A/American_coot/California/20181_006/2007|H10N3|7_462
TTGTGAGCAGATTGCTGACTCCCAGCATCGGTCTCACAGACAAATGGTGACAACAACCAACCCGCTAATCAGGCATGAAA
>KP286615|A/black_chicken/Jiangxi/10136/2014_mixed_|mixed|2_2013
CGCTCCATTCTCAACACCAGCCAAAGGGGGATTCTTGAGGACGAACAGATGTACCAGAAGTGCTGCAACCTATTCGAAAA
>AF086833-Ebola-virus---Mayinga,-Zaire,-1976,-complete-genome_0
CGGACACACAAAAAGAAAGAAGAATTTTTAGGATCTTTTGTGTGCGAATAACTATGAGGAAGATTAATAATTTTCCTCTC
>KU289741|A/American_black_duck/Delaware/A00870108/2010|H7N3|5_320
CTACAGGAGGAGAGATGGCAAATGGATGAGAGAGTTGATCCTATATGACAAGGAAGAGATCAGAAGAATTTGGCGTCAAG
>MF046281|A/American_black_duck/Alberta/307/2016|H4N8|4_63
AATCCTGTGATATGTCTGGGACACCATGCTGTACCTAATGGGACAATGGTGAAAACCTTAACTGATGACCAAATAGAGGT
>CY190591|A/American_black_duck/Maryland/07OS2482/2007|H6N8|8_198
AGCAGATAGTGGAGAGGATTCTGGAGAAGGAATCCGACGAGGCACTCAAAATGACTATTGCTTCTGTGCCTGCTTCACGC
>KM245332|A/Anthropoides_virgo/Baicheng/219/2013|H9N2|5_1178
AGGGAACACCAACCAACAGAGGGCATCTGCAGGACAGGTCAGCGTTCAACCCACTTTCTCAGTACAGAGAAATCTTCCCT
>MF046281|A/American_black_duck/Alberta/307/2016|H4N8|4_0
ATGCTATCAATCACGATTCTGTTCCTGCTCATAGCAGAGGTATCCTCTCAGAACTACACAGGAAATCCTGTGATATGTCT
>KC261472|A/chicken/Eastern_China/ZG16/2010|H5N1|5_682
GGAAATTCCAAACAGCAGCACAAAGGGCAATGATGGATCAAGTGCGAGAGAGCAGAAATCCTGGAAATGCTGAAATTGAG
>KT699053|A/Anser_fabalis/Anhui/L139/2014|H9N2|1_868
GCGGGGTTAGGATGGTTGACATCCTTAGACAAAACCCAACAGAAGAACAGGCTGTGGATATATGTAAGGCAGCAATGGGC
>KF881672|A/chicken/Egypt/Q5283C/2012|H5N1|7_832
GTGGATTCTTGATCGTCTTTTCTTCAAATTCATTTATCGCCGCCTCAAATACGGTTTGAAAAGAGGGCCTTCTACGGAAG
>KX714449|A/American_green_winged_teal/Alaska/137916/2009|H3N8|3_1449
TTCCAATGATAAGCAAGTGTAGAACCAAAGAAGGAAGACGGAAGACAAATCTGTATGGATTCATTATAAAAGGAAGATCC
>KR105201-Zaire-ebolavirus-isolate-Ebola-virus/H.sapiens-wt/SLE/2014/Makona-G3845.2,-partial-genome_1702
ATTCCCTTTCCAGGACCCATCAATGATGACGACAATCCTGGCCATCAAGATGATGATCCGACTGACTCTTTGGATACGAC
>AF086833-Ebola-virus---Mayinga,-Zaire,-1976,-complete-genome_13786
GCTCAGCTGTGATGGGTGACAATCAGTGCATTACTGTTTTATCAGTCTTCCCCTTAGAGACTGACGCAGACGAGCAGGAA
>CY079455|A/American_black_duck/Illinois/08OS2688/2008|H5N2|5_128
GGTTGGTGGAATCGGAAGATTCTACATACAGATGTGCACCGAACTCAAGCTCAGTGACTATGAAGGGAGGCTGATCCAAA
>CY138647|A/American_black_duck/New_Brunswick/00321/2010|H1N1|1_868
GCACACAAATTGGGGGAATAAGGATGGTAGACATTCTTCGGCAAAATCCAACAGAGGAACAGGCTGTGGACATATGCAAA
>CY098529|A/aquatic_bird/Korea/W69/2005|H6N5|1_1426
GAGGAGTGAGAGTCAGTAAAATGGGAGTGGATGAATATTCCAGTACTGAGAGAGTGGTCGTGAGCATTGATCGTTTCCTA
>CY079459|A/American_black_duck/Illinois/08OS2688/2008|H5N2|1_1674
AGAAATTGGGAAACTGTGAAGATTCAATGGTCACAAGACCCCACGATGTTATATAACAAGATGGAATTCGAGCCATTTCA
>KX867831|A/chicken/Anhui/AH120/2015|H9N2|2_1240
GAATGATGATGGGCATGTTCAACATGTTGAGTACAGTCTTAGGAGTTTCAATTCTGAATCTCGGGCAGAAGAAGTACACT
>CY128981|A/American_black_duck/New_Brunswick/03511/2009|H4N6|1_1827
GATGTGCTTGGAACATTCGACACTGTTCAGATAATAAAGCTTCTACCCTTTGCTGCTGCTCCACCAGAACAAAGTAGGAT
>MF613719|A/American_black_duck/Alberta/307/2016|H4N8|3_488
TGATGAAGAAAGTAGAGCGAGGATCAAAACCAGACTATTCACCATAAGGCAAGAGATGGCCAGTAGGGGCCTCTGGGATT
>KM251492|A/Anas_crecca/Hubei/Chenhu1623_5/2014|H5N6|5_124
AGATGTGCACAGAACTCAAACTCAGTGACCATGAAGGGAGACTGATCCAGAACAGCATAACAATAGAGAGAATGGTACTT
>KU201739|A/American_green_winged_teal/Oregon/AH0012403/2015|H5N2|7_195
CTCACCGTGCCCAGTGAGCGAGGACTGCAGCGTAGACGCTTCGTCCAGAATGCCCTAAATGGAAATGGGGATCCAAATAA
>KR105275-Zaire-ebolavirus-isolate-Ebola-virus/H.sapiens-wt/SLE/2014/Makona-G4868.1,-partial-genome_14047
CCTGGCTAGTATAGGTTTTGCTTTTGAGCGATCCATCTCTGAGACACGACATATCTTTCCTTGCAGAATAACCGCAGCTT
>KU201728|A/American_green_winged_teal/Idaho/AH0011899/2015|H5N2|4_1240
GAGGCCGTTGGAAGGGAATTTAATAACTTAGAAAGGAGAATAGAGAATTTAAACAAGAAAATGGAAGACGGATTCCTAGA
>AB753221|A/African_Stonechat/Vietnam/8/2009|H9N2|7_792
TTATCGGGATATTGCACTTGATATTGTGGATTCTTGATCGTCTTTTCCTCAAATGCATTTATCGTCGCTTTAAATACGGT
>KM034552-Zaire-ebolavirus-isolate-Ebola-virus/H.sapiens-wt/SLE/2014/Makona-EM098,-complete-genome_7625
GTTCCTGAGAGCCACAACTGAGCTGCGAACCTTTTCAATCCTCAACCGTAAGGCAATTGACTTCCTGCTGCAGCGATGGG
>KU289741|A/American_black_duck/Delaware/A00870108/2010|H7N3|5_64
AACAAATGGAAACCGGTGGGGAACGCCAGAATGCCACTGAAATCAGAGCATCTGTTGGGAGAATGGTTGGCGGAATCGGG
>AB753214|A/African_Stonechat/Vietnam/8/2009|H9N2|1_124
AGGCAGGAGAAGAATCCTGCCCTTAGGATGAAATGGATGATGGCAATGAAATATCCAATTACAGCAGACAAAAGGATAAT
>KY828690|A/American_wigeon/California/UCD58P/2015|H5N8|8_260
GACTTCACGCTACCTAACTGACATGACTCTTGAAGAAATGTCAAGAGACTGGTTCATGCTCATGCCCAAGCAGAAAGTAG
>CY020886|A/black_duck/Maryland/415/2001|H7N3|7_528
AGGCACGAGAACAGAATGGTACTGGCCAGTACTACGGCTAAGGCTATGGAGCAAATGGCAGGGTCAAGTGAGCAGGCAGC
>KR006963-Zaire-ebolavirus-isolate-Ebola-virus/H.sapiens-wt/LBR/2014/Makona-LIBR10053,-partial-genome_1464
AAATCAGCTTCCAGCAAACAAACGCGATGGTAACTCTCAGAAAAGAGCGCCTGGTCAAGCTGACAGAAGCTATCACTGCT
>GU050319|A/avian/Hong_Kong/0719/2007|H5N1|6_1293
ATAGTGACACTGTGAGTTGGTCTTGGCCAGACGGTGCTGAGTTGCCATTCACCATTGACAAGTAATTTGTTCAAAAAACT
>KM251532|A/Anas_crecca/Hubei/Chenhu1623_5/2014|H5N6|1_1302
CTGAGACATTTTCAAAAGGACGCAAAGGTGCTATTTCAGAATTGGGGAATTGAACCCATTGATAATGTCATGGGGATGAT
>CY190587|A/American_black_duck/Maryland/07OS2482/2007|H6N8|4_1639
GCTGATCATAGCAATGGGTCTTTGGATGTGTTCAAATGGTTCAATGCAATGCAGGATATGTATATAATTAAGAAAAACAC
>CY079458|A/American_black_duck/Illinois/08OS2688/2008|H5N2|2_1701
GGGGACACACAAATTCAGACAAGGAGGTCATTCGAACTGAAAAAGTTGTGGGAACAAACCCGCTCAAAGGCAGGACTGTT
>KR534533-Zaire-ebolavirus-isolate-Ebola-virus/H.sapiens-wt/GIN/2014/Makona-Dalaba-1104,-partial-genome_1204
ATTCGGAGTCGCCACAGCCCACGGGAGCACCCTCGCAGGAGTAAATGTTGGAGAACAGTATCAACAGCTCAGAGAGGCAG
>CY079455|A/American_black_duck/Illinois/08OS2688/2008|H5N2|5_1024
TGGCATGCCACTCTGCAGCTTTTGAAGATTTGAGAGTGTCAAGCTTCATTAGAGGAACAAGAGTAGTCCCAAGAGGACAG
>KR006949-Zaire-ebolavirus-isolate-Ebola-virus/H.sapiens-wt/LBR/2014/Makona-LIBR0168,-partial-genome_3786
AGTCCCACCATCACCCAAGATTGTTCTTGGTTGGGTATGTGTTTTTCAGCTTCAAGATGGTAAAACACTTGGACTCAAAA
>KR534549-Zaire-ebolavirus-isolate-Ebola-virus/H.sapiens-wt/GIN/2014/Makona-Coyah-1333,-partial-genome_3050
TTATTGTCTTCAATGTAAAAGAAAAGCTGGCCTAACAAGATGACAACTAGAACAAAGGGCAAGGGCCATACTGTGGCCAC
>KR105208-Zaire-ebolavirus-isolate-Ebola-virus/H.sapiens-wt/SLE/2014/Makona-G3926.2,-partial-genome_14986
TATTGTTAGTGCATGGCCAAATGCATCCCGAATAAGCTGGACTGTCGGGGATGGAATCCCATACATTGGATCAAGGACAG
>CY138919|A/American_black_duck/New_Brunswick/00472/2010|H4N6|3_1197
GATGAGCCTGAGCAAAGATCACTAACAAGTTGGATTCAAAGTGAGTTCAACAAAGCTTGTGAACTGACTGACTCAAGTTG
>MF613946|A/American_black_duck/Alberta/307/2016|H4N8|2_2074
GCTGCAATCTATTTGAAAAATTCTTCCCTAGCAGTTCATACAGGAGGCCGGTTGGAATTTCCAGCATGGTGGAGGCCATG
>CY139557|A/American_black_duck/New_Brunswick/00998/2010|H12N6|1_945
TGCAAAGCAGCAATGGGCTTAAGGATTAGCTCATCCTTCAGCTTTGGCGGATTTACTTTCAAAAGAACAAGCGGGTCGTC
>KM251522|A/Anas_crecca/Hubei/Chenhu1623_5/2014|H5N6|2_549
CATTTCCAGAGAAAGAGAAGAGTAAGGGACAACATGACCAAGAAAATGGTAACGCAAAGAACAATCGGCAAGAAAAAACA
>HM570063|A/Anas_platyrhynchos/Belgium/12827/2007|H3N8|3_1386
GAAGGGAGTGTACATAAACACAGCTTTGTTGAATGCATCCTGTGCAGCCATGGATGACTTCCAACTGATTCCAATGATAA
>KR105269-Zaire-ebolavirus-isolate-Ebola-virus/H.sapiens-wt/SLE/2014/Makona-G4736.1,-partial-genome_1098
TTGCCGGACATGATGCCAACGATGCTGTGATTTCAAACTCAGTGGCTCAAGCTCGTTTTTCAGGTCTATTGATTGTCAAA
>CY190592|A/American_black_duck/Maryland/07OS2482/2007|H6N8|3_1134
GCACCAGAAAAAGTGGACTTTGAGGATTGCAAGGATGTTGGCGATCTAAAACAGTACGATAGCGATGAGCCAGAGCCTAG
>CY079459|A/American_black_duck/Illinois/08OS2688/2008|H5N2|1_930
GCTGTGGACATATGCAAAGCAGCAATGGGCTTAAGGATTAGTTCATCTTTCAGCTTTGGCGGATTCACTTTCAAAAGGAC
>KR534528-Zaire-ebolavirus-isolate-Ebola-virus/H.sapiens-wt/GIN/2014/Makona-Kindia-1047,-partial-genome_6893
CCTCACTAGAAAAATTCGCAGTGAAGAGTTGTCTTTCACAGCTGTATCAAACGGACCCAAAAACATCAGTGGTCAAAGTC
>MF046216|A/American_black_duck/Alberta/118/2016|H10N7|5_744
GGGAATGCTGAAATTGAAGATCTCATCTTTCTCGCACGGTCTGCTCTCATCCTAAGGGGATCAGTGGCTCATAAGTCCTG
>CY139436|A/American_black_duck/New_Brunswick/00946/2010|mixed|3_315
CAAGTTTCTCCCGGATTTATACGATTACAAAGAGAATCGTTTCCTTGAAATTGGAGTAACCAGGAGGGAGGTCCATATAT
>KP636486|A/Anas_platyrhynchos/Spain/1877/2009|H7N2|4_1550
AAGCAGCGGCTACAAAGATGTGATACTTTGGTTTAGCTTCGGGGCATCATGTTTCATACTTCTGGCCATTGCAATGGGCC
>AB684170|A/black_swan/Yamaguchi/1/2011|H5N1|2_61
CATTCCCTTATACTGGAGACCCTCCATACAGCCATGGAACAGGGACAGGGTACACTATGGACACAGTCAACAGAACACAC
>CY191281|A/American_black_duck/Maryland/13OS2956/2013|H11N9|2_63
ATAAGCACCACATTCCCGTACACTGGAGATCCTCCATACAGCCATGGAACAGGAACAGGATACACAATGGACACGGTCAA
>KU289744|A/American_black_duck/Delaware/A00870108/2010|H7N3|2_189
GAGACTGGAGCACCCCAACTTAACCCAATTGATGGACCACTGCCTGAAGACAATGAGCCAAGTGGATACGCACAAACGGA
>CY138774|A/American_black_duck/New_Brunswick/00344/2010|H7N7|3_2016
GTTCAGGCACTTAGGGATAACCTGGAACCTGGAACCTTCGATCTTGGAGGGCTATACGAGGCAATTGAGGAGTGCCTGAT
>CY079459|A/American_black_duck/Illinois/08OS2688/2008|H5N2|1_1612
CAATGATGTGGGAGATCAATGGTCCTGAATCAGTTTTGGTCAATACTTATCAGTGGATCATCAGAAATTGGGAAACTGTG
>AF086833-Ebola-virus---Mayinga,-Zaire,-1976,-complete-genome_2257
ACTTCCAACCGCACACCCACTGTCGCCCCACCGGCTCCCGTATACAGAGATCACTCTGAAAAGAAAGAACTCCCGCAAGA
>MF046479|A/American_black_duck/Alberta/307/2016|H4N8|6_1280
AAGGGGGAAGCCAGAAGAAAAGACTATATGGACCTCAAGTAGCTCCATTGTGATGTGTGGAGTAGACCATGAGATTGCCG
>KM251532|A/Anas_crecca/Hubei/Chenhu1623_5/2014|H5N6|1_868
GTGGAATAAGGATGGTGGACATCCTTAGGCAAAATCCAACTGAGGAACAAGCTGTGGATATATGCAGAGCAGCAATGGGT
>KU201725|A/American_green_winged_teal/Idaho/AH0011899/2015|H5N2|1_1426
GAGGAGTAAGAGTTAGTAAAATGGGAGTAGATGAATATTCCAGCACTGAGAGAGTGGTTGTAAGCATTGACCGTTTCTTG
>GU050319|A/avian/Hong_Kong/0719/2007|H5N1|6_1116
AACAAGATATAGTAGCAATAACTGATTGGTCAGGATATAGCGGGAGTTTTGTCCAGCATCCAGAACTGACAGGTTTAGAT
>KR006962-Zaire-ebolavirus-isolate-Ebola-virus/H.sapiens-wt/LBR/2015/Makona-LIBR1413,-partial-genome_13778
TTTTAAAATCTGTTGATACATTTGTACATTCAGGTTTTATCTATTTTGGAAAAAAACAATATTTGAATGGGGTCCAATTG
>GU050324|A/avian/Hong_Kong/0719/2007|H5N1|1_756
GGAGAAGTAAGAAATGACGATGTTGACCAGAGTTTGATCATTGCTGCCAGAAACATTGTTAGGAGAGCAACGGTATCAGC
>KT717297|A/Anser_fabalis/China/Anhui/L221/2014|H6N1|3_1575
TCTCTTACTGACCCGAGGCTGGAGCCACACAAGTGGGAAAAGTACTGTGTTCTCGAGATAGGAGACATGCTCCTACGAAC
>KM034551-Zaire-ebolavirus-isolate-Ebola-virus/H.sapiens-wt/SLE/2014/Makona-EM096,-complete-genome_18361
GATAATCAAAAAATTCACAACACAGCATGTGTGACATATTACTGCTGCAATGAGTCTAACGCAACATAATAAACTCCGCA
>CY079459|A/American_black_duck/Illinois/08OS2688/2008|H5N2|1_2046
CCAGATGAAGGCACAGCTGGAGTAGAGTCCGCTGTTTTGAGAGGATTCCTCATCTTGGGCAAAGAAGACAAGAGATATGG
>CY191032|A/American_black_duck/Maryland/11OS3898/2012|H2N1|3_1260
TTGACCGATTCAAGCTGGATAGAACTGGATGAAATCGGGGAAGATGTTGCTCCGATTGAACACATTGCAAGTATGAGGAG
>KR105267-Zaire-ebolavirus-isolate-Ebola-virus/H.sapiens-wt/SLE/2014/Makona-G4725.1,-partial-genome_17993
TGAGTTTAAGAAATTACCAGAGTTGATTAGTGTGTGCAATAGGTTCTATCATATCAGAGATTGTAATTGTGAAGAACGTT
>AB753217|A/African_Stonechat/Vietnam/8/2009|H9N2|4_126
ACTAACAGAAAACAATGTCCCTGTGACACATGCCAAAGAATTGCTCCACACAGAGCATAATGGGATGCTGTGTGCAACAA
>KP416281|A/chicken/Dongguan/1239/2014|mixed|5_372
AACGGAGAGGATGCAACTGCTGGTCTTACCCATCTGATGATATGGCATTCCAACCTGAATGATGCCACCTATCAGAGAAC
>AB239300|A/Bar_headed_Goose/Mongolia/1/05|H5N1|1_2108
AGGAGGACAAAAGATATGGACCAGCATTGAGCATCAATGAACTGAGCAATCTTGCAAAAGGGGAGAAAGCTAAAGTGCTG
>KR105330-Zaire-ebolavirus-isolate-Ebola-virus/H.sapiens-wt/SLE/2014/Makona-G5879.1,-partial-genome_14518
CGAAAAACAAACTTATTAATACCTTATTTCATGCATCGGCTGACTTCGAAGACGAAATGGTTTGTAAGTGGCTCTTATCA
>CY190689|A/American_black_duck/Maryland/08OS1725/2008|H8N4|2_1386
ATACAAGCAGGAGTAGATAGATTCTATAGGACCTGCAAGCTGGTAGGAATCAACATGAGCAAAAAGAAGTCTTACATAAA
>CY144577|A/American_black_duck/North_Carolina/1321373/2004|H3N2|2_930
CAAATGGAATGAAAATCAAAACCCTAGGATGTTTCTGGCAATGATAACATACATGACAAGAAACCAACCTGAATGGTTTA
>MF046216|A/American_black_duck/Alberta/118/2016|H10N7|5_1116
ACAATGGATTCCAGTACTCTTGAACTGAGGAGCAGATACTGGGCTATAAGAACAAGAAGCGGAGGAAACACTAACCAACA
>KM251522|A/Anas_crecca/Hubei/Chenhu1623_5/2014|H5N6|2_2013
CGTTCCATTCTCAACACAAGTCAAAGGGGAATTCTTGAGGATGAACAGATGTACCAAAAGTGCTGCAATCTATTCGAGAA
>KY561186|A/American_green_winged_teal/Mississippi/15OS8008/2015|H11N3|1_124
GACAAGAGAAGAACCCCGCACTCAGGATGAAATGGATGATGGCAATGAAATATCCAATCACAGCGGATAAGCGGATAATG
>KP636479|A/American_black_duck/Maine/44411/532/2008|H3N8|5_434
TGCCACATACCAGAGAACAAGGGCACTTGTGCGTACTGGGATGGATCCCAGGATGTGTTCTCTAATGCAAGGCTCAACTC
>KU201732|A/American_green_winged_teal/Idaho/AH0011899/2015|H5N2|8_128
AAGAGGAAGAGGCAGCACTCTTGGTCTGGACATCGAGACAGCTACTCGTGCGGGAAAGCAAATAGTGGAGCGGATTCTGG
>CY055177|A/aquatic_bird/India/NIV_17095/2007|H11N1|6_1330
CCTTTTGTGGTGTAAATAGTGACACTGTAGATTGGTCTTGGCCAGACGGTGCTGAGTTGCCATTCACCATTGACAAGTAG
>MF613886|A/American_black_duck/Alberta/118/2016|H10N7|2_1525
TGCCCAGCTTTGGAGTGTCTGGGATCAATGAATCTGCAGACATGAGCATTGGAGTAACAGTGATAAAGAACAATATGATC
>HM172474|A/bar_headed_goose/Qinghai/3/2005|H5N1|3_549
AGTAAGGGTCTATGGGATTCCTTTCGTCAATCCGAGAGAGGCGAAGAGACAATTGAAGAAAAATTTGAAATCACTGGAAC
>KU201728|A/American_green_winged_teal/Idaho/AH0011899/2015|H5N2|4_744
TTTCTTCTGGACAATTTTAAAACCGAATGATGCAATCCACTTTGAGAGTAATGGAAATTTCATTGCTCCAGAATATGCAT
>KR534538-Zaire-ebolavirus-isolate-Ebola-virus/H.sapiens-wt/GIN/2014/Makona-Conakry-1205,-partial-genome_12139
TACCACTGAACACACAAGGAATCCCCCATGCTGCTATAGATTGGTATCAGACATCAGTATTCAAAGAAGCGGTTCAAGGG
>KC357320|A/barn_swallow/Hong_Kong/1161/2010|H5N1|4_1260
AGGAGAATAGAGAATTTAAACAAGAAGATGGAAGACGGATTCCTAGATGTCTGGACTTATAATGCTGAACTCCTGGTTCT
>AB753221|A/African_Stonechat/Vietnam/8/2009|H9N2|7_66
CCTCAAAGCCGAGATCGCGCAGAGACTTGAGGATGTTTTTGCAGGGAAGAACACAGATCTTGAGGCTCTCATGGAATGGA
>KY751204|A/chicken/Anhui/AH272/2015|H7N9|3_2013
CTTAGGGATAATCTGGAACCTGGAACCTTCGATCTTGAGGGGCTATATGAAGCAATCGAGGAGTGCCTGATTAATGATCC
>KU646988|A/Anas_platyrhynchos/Belgium/24311pcs5/2012|H9N2|8_132
CGAGATCAGAAGTCCCTAAGAGGAAGAGGCAACACTCTTGGTCTGGACATCGAAACAGCTACTCGTGCAGGAAAGCAGAT
>KU881715|A/Anseriformes/Anhui/L167/2014|H1N1|7_66
GAGATCGCGCAGAGACTTGAAGATGTCTTTGCAGGGAAGAACACAGATCTCGAGGCTCTCATGGAATGGCTAAAGACAAG
>HM570064|A/Anas_platyrhynchos/Belgium/12827/2007|H3N8|2_372
TAACTCAAGGTCGCCAGACTTATGACTGGACACTGAATAGAAACCAACCAGCTGCAACTGCTTTGGCCAACACCATAGAG
>KM251522|A/Anas_crecca/Hubei/Chenhu1623_5/2014|H5N6|2_671
GAACACAATGACCAAGGATGTAGAAAGAGGCAAATTGAAGAGGCGAGCAATTGCAACACCCGGAATGCAAATCAGAGGAT
>KR105332-Zaire-ebolavirus-isolate-Ebola-virus/H.sapiens-wt/SLE/2014/Makona-G5982.1,-partial-genome_5490
CCGTCTACTAGAAGAGATACTTCTAATTGATCAATATACTAAAGGTGCTTTACACCATTGTCTCTTTTCTCTCTTAAATG
>CY097540|A/American_black_duck/Illinois/4119/2009|H8N4|2_189
GAGACTGGAGCACCCCAACTTAACCCAATCGACGGACCACTGCCCGAGGACAATGAGCCAAGTGGATATGCACAAACAGA
>CY138669|A/American_black_duck/New_Brunswick/00326/2010|H1N1|3_1197
GATGAGCCAGAGCCTAGATCGCTAGCAAGCTGGATCCAGAGTGAATTCAATAAGGCATGTGAACTGACCGATTCGAGCTG
>KM251462|A/Anas_crecca/Hubei/Chenhu1623_5/2014|H5N6|4_0
ATGGAGAAAATAGTGCTTCTTCTTGCAATAGTCAGCCTTGTTAAAAGTGATCAGATTTGCATTGGTTACCATGCAAACAA
>KU201727|A/American_green_winged_teal/Idaho/AH0011899/2015|H5N2|3_1281
ATAGGAGAAGATGTTGCTCCAATTGAGCACATTGCGAGTATGAGAAGAAACTACTTCACAGCGGAAGTGTCTCATTGCAG
>CY128555|A/American_black_duck/New_Brunswick/03554/2009|H4N6|1_1317
TTGAGACACTTCCAAAAGGATGCCAAAGTGCTTTTCCAGAACTGGGGAATTGAACCCATTGACAATGTAATGGGAATGAT
>AF086833-Ebola-virus---Mayinga,-Zaire,-1976,-complete-genome_14762
CATCAACAATAATACAGAGACACCGGTTTTGGACAGACTGAGGAAAATAACATTGCAAAGGTGGAGCCTATGGTTTAGTT
>KP759625-Zaire-ebolavirus-isolate-Ebolavirus/H.sapiens-wt/SLE/2014/Makona-J0170,-partial-genome_18544
TTTGTGTAAAATAAGAGATTAGGTGTAATAACTTCAACATTTTTGTCTAGTAAGCTACTATTCCATTCAGAATGATAAAA
>KP636486|A/Anas_platyrhynchos/Spain/1877/2009|H7N2|4_1603
TCATACTTCTGGCCATTGCAATGGGCCTTGTCTTCATATGTGTGAAGAATGGAAACATGCGGTGCACTATTTGTATATAA
>AF086833-Ebola-virus---Mayinga,-Zaire,-1976,-complete-genome_15067
CATTCGTGTCAGTGGCAGTCAAGAAACATATTGTTAGTGCATGGCCGAACGCATCCCGAATAAGCTGGACTATCGGGGAT
>KJ426485|A/chicken/Anhui/02/2008|H9N2|4_1603
TTGTGATTGCAATGGGGTTTGCTGCCTTCTTGTTCTGGGCCATGTCCAATGAATCTTGCAGATGCAACATTTGTATATAA
>KU646950|A/Anas_platyrhynchos/Belgium/17330cls42/2013|H5N2|2_1769
GGTATCAGATGGAGGACCAAACCTATACAACATTCGGAATCTCCACATCCCAGAGGTCTGCTTGAAGTGGGAACTAATGG
>AF086833-Ebola-virus---Mayinga,-Zaire,-1976,-complete-genome_8479
TTTAAACAGTGAGTGGAGACAACTTTTAAATGGAAGCTTCATATGAGAGAGGACGCCCACGAGCTGCCAGACAGCATTCA
>KX714449|A/American_green_winged_teal/Alaska/137916/2009|H3N8|3_756
AAGTGAACGCCAGAATTGAGCCATTTCTGAAGACAACACCACGCCCTCTCAGATTACCTGATGGGCCTCCCTGCTCTCAG
>CY128761|A/American_black_duck/New_Brunswick/02375/2007|H4N8|5_640
ATAGGAATTTCTGGAGAGGTGAAAATGGACGGAGAACGAGAATTGCTTACGAAAGAATGTGCAACATCCTCAAGGGGAAA
>KP759622-Zaire-ebolavirus-isolate-Ebolavirus/H.sapiens-wt/SLE/2014/Makona-J0162,-partial-genome_8357
TCTTAAATGGAAGCTTCATATGAGAGAGGACGCCCCCGGGCTGCCAGACAGCATTCAAGGGATGGACACGACCACCATGT
>CY133280|A/American_black_duck/Wisconsin/10OS3949/2010|H7N8|2_1134
AGCATTGATCTAAAATATTTCAATGAGTCAACAAGAAAGAAAATAGAGAAGATAAGGCCTCTTCTAATAGATGGTACAGC
>KU646987|A/Anas_platyrhynchos/Belgium/24311pcs5/2012|H9N2|7_909
AAGAGTATCGGCAGGAACAGCAGAGTGCTGTGGATGTTGACGATGGTCATTTTGTCAACATAGAGCTGGAGTAGAAACAA
>CY079455|A/American_black_duck/Illinois/08OS2688/2008|H5N2|5_320
CTACAGGAGGAGAGATGGGAAATGGATGAGAGAACTGATCCTATATGATAAAGAGGAGATCAGAAGGATTTGGCGTCAAG
>KM251502|A/Anas_crecca/Hubei/Chenhu1623_5/2014|H5N6|8_434
CACAGAAGAAGGAGCAATTGTGGGAGAAATCTCACCATTACCTTCTCTTCCAGGACATACTGGCGAGGATGTCAAAAATG
>KM233118-Zaire-ebolavirus-isolate-Ebola-virus/H.sapiens-wt/SLE/2014/Makona-NM042.3,-complete-genome_8174
TTAAGAAAAAGGTAATCTTTCGATTATCTTTAGTCTTCATCCTTGATTCTACAATCATGACAGTTGTCTTTAATGAAAAA
>AB753221|A/African_Stonechat/Vietnam/8/2009|H9N2|7_330
GACATTTCATGGAGCAAAAGAAGTTGCACTCAGTTACTCAACTGGTGCGCTTGCTAGCTGCATGGGTCTCATATACAACA
>KT699057|A/Anser_fabalis/Anhui/L139/2014|H9N2|5_620
GAGAGGCGAAAATGGAAGAAGAACAAGAGTTGCATACGAGAGGATGTGCAACATCCTCAAAGGGAAATTCCAAACAGCAG
>CY097541|A/American_black_duck/Illinois/4119/2009|H8N4|1_1764
GTCCCTAAAGCAGCCAGAGGTCAGTACAGTGGATTCGTGAGGACACTATTCCAGCAGATGCGGGATGTGCTTGGAACTTT
>KX121187|A/bean_goose/Hubei/SZY200/2016|H11N9|3_0
ATGGTAGACTTTGTGCGACAATGCTTCAATCCAATGATTGTCGAGCTTGCGGAAAAGGCAATGAGAGAATATGGGGAAGA
>KR534580-Zaire-ebolavirus-isolate-Ebola-virus/H.sapiens-wt/GIN/2014/Makona-Conakry-1128,-partial-genome_11909
AAAAATGTGGGTGCTCAAGAAGACTGTGTTGATGACCACTTTCAAGAAAAAATCTTATCTTCAGTTCAGGGCAATGAATT
>KU289740|A/American_black_duck/Delaware/A00870108/2010|H7N3|6_0
TGCGAGATGAATCCAAATCAGAAGATAATAACAATCGGGGTAGTGAATACCACTCTGTCAACAATAGCCCTTCTCATTGG
>KM251502|A/Anas_crecca/Hubei/Chenhu1623_5/2014|H5N6|8_496
GCGAGGATGTCAAAAATGCAATTGGCGTCCTCATCGGAGGACTTGAATGGAATGATAACACAGTTCGGGTCTCTGAAATT
>KM245333|A/Anthropoides_virgo/Baicheng/219/2013|H9N2|2_124
CAGTCAACAGAACACACAAATACTCAGAAAAAGGAAAGTGGGCAACGAACACAGAGACTGGAGCACCCCAACTCAATCCG
>KC464599|A/brambling/Beijing/16/2012|H9N2|5_558
GGAACAATGGTGATGGAACTGATTCGGATGATAAAACGAGGGATCAACGACCGGAATTTCTGGAGGGGCGAAAATGGAAG
>KU201732|A/American_green_winged_teal/Idaho/AH0011899/2015|H5N2|8_448
TCACAGAAGAAGGAGCAATTGCGGGAGAAATCTCACCATTACCTTCTCTTCCAGGACATACTGATGAGGATGTCAAAACT
>CY139332|A/American_black_duck/New_Brunswick/00867/2010|H5N2|3_1386
ATAATGAAGGGAGTATACATAAACACAGCCTTACTCAATGCTTCTTGTGCTGCAATGGATGATTTTCAGCTGATCCCAAT
>KR534528-Zaire-ebolavirus-isolate-Ebola-virus/H.sapiens-wt/GIN/2014/Makona-Kindia-1047,-partial-genome_6954
AACATCAGTGGTCAAAGTCCGGCGCGAACTTCTTCCGACTCAGAGACCAACACAACAAATGAAGACCACAAAATCATGGC
>AF086833-Ebola-virus---Mayinga,-Zaire,-1976,-complete-genome_12871
CAGATAGGAATCTAACACCGGGTCTTAATTCTTATATCAAAAGAAATCAATTCCCTCCGTTGCCAATGATTAAAGAACTA
>CY079454|A/American_black_duck/Illinois/08OS2688/2008|H5N2|6_0
GGAGTGAAAATGAATCCAAATCAGAAGATAATAACAATTGGTTCCGTCTCTCTAACCATTGCAACAGTATGTTTCCTTAT
>KU289738|A/American_black_duck/Delaware/A00870108/2010|H7N3|4_1575
GACATAATCTTATGGTTTAGCTTCGGGGCATCATGTTTTCTTCTTCTAGCCATTGCAATGGGATTGGTTTTCATTTGCAT
>KX598624|A/chicken/Guangdong/SIC28/2014|H9N2|3_1403
TTTGCTCACTGCATCTTGTGCAGCCATGGATGACTTTCAACTGATCCCAATGATAAGTAAATGCAGAACCAAAGAAGGAA
>AF086833-Ebola-virus---Mayinga,-Zaire,-1976,-complete-genome_1403
TTTTCCCTCAACTATCGGCAATTGCACTCGGAGTCGCCACAGCACACGGGAGTACCCTCGCAGGAGTAAATGTTGGAGAA
>CY166900|A/American_black_duck/Wisconsin/11OS3191/2011|H6N1|5_1280
AAACCTCCCCTTTGAGAGAGCAACCATCATGGCGGCATTTACAGGAAACACTGAAGGCAGAACTTCAGACATGAGAACTG
>KX215351|A/chicken/Bhutan/933/2012|H5N1|5_0
AGCAAAAGCAGGGTAAATAATCACTCACCGAGTGACATCAACAATATGGCGTCTCAAGGCACCAAACGATCTTATGAACA
>MF046281|A/American_black_duck/Alberta/307/2016|H4N8|4_1260
CAAGACTTGGAGAAGTATGTTGAAGACACAAAGATTGACCTGTGGTCTTACAATGCTGAATTGCTGGTGGCATTAGAAAA
>CY128763|A/American_black_duck/New_Brunswick/02375/2007|H4N8|3_378
ACACGGAGGGAGGTCCACATATACTACCTAGAAAAAGCCAACAAGATAAAATCCGAGAAGACACACATTCACATTTTCTC
>AB753215|A/African_Stonechat/Vietnam/8/2009|H9N2|2_558
ACATTTCCAGAGAAAGAGGAGAGTGAGGGACAACATGACCAGGAAAATGGTCACACAGAGAACAATAGGAAAGAAAAAAC
>KM251532|A/Anas_crecca/Hubei/Chenhu1623_5/2014|H5N6|1_1240
TCCGAGGCGATCTAAATTTCGTAAACAGAGCAAACCAAAGATTAAATCCCATGCATCAACTCCTGAGACATTTTCAAAAG
>KR732560|A/bar_headed_goose/Mongolia/X53/2009|H5N1|2_1178
GAAAAAGAAAATTGAGAAGATAAGACCTCTATTAATAGATGGTACAGCCTCATTGAGCCCTGGAATGATGATGGGTATGT
>GQ907291|A/bar_headed_goose/Mongolia/143/2005|H12N3|3_2079
AATTGAGGAGTGCCTGATTAACGATCCCTGGGTTTTGCTTAATGCGTCTTGGTTTAACTCCTTCCTCACACATGCATTGA
>KM251492|A/Anas_crecca/Hubei/Chenhu1623_5/2014|H5N6|5_62
TGCTACTGAAATCAGGGCATCTGTTGGAAGAATGATTAGTGGCATTGGGAGGTTCTACATACAGATGTGCACAGAACTCA
>MF613935|A/American_black_duck/Alberta/118/2016|H10N7|1_372
TTGAAACACGGAACCTTTGGCCCTGTACACTTCAGAAACCAAGTTAAGATAAGACGGAGGGTCGACATAAACCCTGGCCA
>CY097537|A/American_black_duck/Illinois/4119/2009|H8N4|5_256
GAAACAAATATCTGGAGGAGCATCCCAGTGCTGGGAAAGATCCCAAGAAAACTGGAGGTCCAATCTACAGGAGAAGAGAT
>KR534558-Zaire-ebolavirus-isolate-Ebola-virus/H.sapiens-wt/GIN/2014/Makona-Coyah-1436,-partial-genome_14823
GCTTTAACCCAAATAACTTGCACAGTTGATTTAGCACAGATCCTGAGGGAATATTCATGGGCACATATCTTAGAGGGGAG
>CY133880|A/American_wigeon/California/2423/2010|H6N1|5_128
GGTTGGTGGAATCGGGAGATTCTACATACAGATGTGCACTGAACTCAAACTCAGTGAGCATGAAGGGAGACTAATCCAAA
>AB753217|A/African_Stonechat/Vietnam/8/2009|H9N2|4_1134
GGCAGCAGATAGAGACTCAACCCAAAAGGCAATTGATAAAATAACATCCAAAGTGAATAACATAGTCGACAAAATGAACA
>CY139344|A/American_black_duck/New_Brunswick/00878/2010|H4N9|4_1575
TACAAGGACATCATTCTCTGGATTTCCTTTTCCATATCATGCTTTTTATTCGTTGCACTACTTTTAGCCTTTATTTTGTG
>KT717305|A/Anser_fabalis/China/Anhui/L256/2014|H6N1|3_1098
AAATGGGCACTTGGTGAGAATATGGCACCAGAGAAAGTAGACTTTGAGGACTGCAAAGATGTTAGCGATCTAAAACAGTA
>AF086833-Ebola-virus---Mayinga,-Zaire,-1976,-complete-genome_5551
TTAATTGATCAATATACTAAAGGTGCTTTACACCATTGTCTTTTTTCTCTCCTAAATGTAGAACTTAACAAAAGACTCAT
>KM657857|A/chicken/Aguascalientes/IA13/2010|H5N2|2_2236
AGATCATGAAGACCTGTTCCACCATTGAAGAGCTCAGACGGCTGAAATAGTGAATTTAGCTTGTCCTTCATGAAAAAATG
>CY079459|A/American_black_duck/Illinois/08OS2688/2008|H5N2|1_310
ATAGGAATGGACCAACAACTAGTGCAGTTCATTATCCAAAGGTGTATAAAACTTATTTCGAAAAAGTCGAAAGGTTGAAA
>CY139417|A/American_black_duck/New_Brunswick/00914/2010|mixed|3_945
AAAACATTTTTCGGCTGGAAAGAGCCTAACATAATCAAACCACATGAGAAAGGCATAAACCCCAATTACCTCCTGGCTTG
>CY079455|A/American_black_duck/Illinois/08OS2688/2008|H5N2|5_640
ATCGGAATTTCTGGAGAGGCGAAAATGGGCGGAGGACAAGAATTGCTTATGAGAGAATGTGCAACATCCTCAAAGGGAAG
>KM251522|A/Anas_crecca/Hubei/Chenhu1623_5/2014|H5N6|2_1464
ACATTTGAATTCACTAGCTTTTTCTACCGTTATGGATTCGTAGCCAATTTCAGTATGGAGCTGCCCAGTTTTGGAGTGTC
>AF086833-Ebola-virus---Mayinga,-Zaire,-1976,-complete-genome_6100
TTGGGTAATTATCCTTTTCCAAAGAACATTTTCCATCCCACTTGGAGTCATCCACAATAGCACATTACAGGTTAGTGATG
>KP636484|A/Anas_platyrhynchos/Spain/1877/2009|H7N2|2_2074
GCTGCAGTCTATTCGAGAAATTCTTCCCCAGTAGTTCATACAGAAGGCCAGTTGGAATTTCCAGCATGGTGGAGGCCATG
>AB753219|A/African_Stonechat/Vietnam/8/2009|H9N2|6_256
TCAAAACCACAATGTCAAATTACAGGGTTCGCTCCTTTCTCAAAGGACAACTCAATTAGGCTTTCTGCAGGTGGGGATAT
>CY045304|A/American_black_duck/New_Brunswick/19347/2006|H4N6|7_455
AGCAGATTGCTGATTCCCAGCACCGGTCTCACAGACAAATGGTGACAACAACCAACCCACTAATCAGGCACGAGAACAGA
>MF046281|A/American_black_duck/Alberta/307/2016|H4N8|4_1386
GAAAGAGTTAGGCGCCAACTAAGAGAGAATGCTGAGGACAAAGGAAATGGATGTTTTGAAATTTTCCATCAGTGTGACAA
>KR105279-Zaire-ebolavirus-isolate-Ebola-virus/H.sapiens-wt/SLE/2014/Makona-G4942.1,-partial-genome_4485
TATATTGCCTACTGCTCCTCCTGAATATATGGAGGCCATATACCCGGCCAGGTCAAATTCAACAATTGCTAGGGGTGGCA
>KY551283|A/American_green_winged_teal/AH0003731/2015|H7N3|3_1098
AAGTGGGCACTTGGTGAAAACATGGCACCAGAGAAAGTAGACTTTGAGGACTGCAAAGATGTTAGCGATCTAAGGCAGTA
>KU289782|A/American_green_winged_teal/Mississippi/A00468514/2009|H7N7|8_726
GAAGAGGTGCGACATAGACTAAAGATTACGGAGAATAGTTTTGAACAAATAACATTTATGCAAGCCTTACAACTACTGCT
>KP636475|A/American_black_duck/Maine/44411/532/2008|H3N8|1_62
CAAGACCACTGTGGACCATATGGCCATAATCAAAAAATACACATCAGGAAGACAAGAGAAGAACCCCGCACTCAGAATGA
>CY079459|A/American_black_duck/Illinois/08OS2688/2008|H5N2|1_1860
AAACTTCTCCCCTTTGCTGCTGCTCCACCAGAACAAAGTAGGATGCAATTCTCCTCCTTGACTGTGAATGTAAGGGGATC
>AF086833-Ebola-virus---Mayinga,-Zaire,-1976,-complete-genome_15433
TGAGTAATTCAGCAACGCGATTGATTGTTTCTACAAACACTTTAGGTGAGTTTTCAGGAGGTGGCCAGTCTGCACGCGAC
>GU050324|A/avian/Hong_Kong/0719/2007|H5N1|1_1827
GACGTACTGGGGACATTTGATACTGTCCAGATAATAAAGCTGCTACCATTTGCAGCAGCACCACCGGAGCAGAGCAGAAT
>HM570064|A/Anas_platyrhynchos/Belgium/12827/2007|H3N8|2_992
CAACCTGAATGGTTTAGAAATGTCTTGAGCATTGCCCCCATAATGTTCTCAAACAAAATGGCGAGATTAGGAAAAGGATA
>KT699056|A/Anser_fabalis/Anhui/L139/2014|H9N2|4_1426
TCGAGCTATACCACAAATGTGATGACCAATGCATGGAGACAATTCGGAACGGGACCTACAACAGAAGGAAGTATCAAGAG
>KT699056|A/Anser_fabalis/Anhui/L139/2014|H9N2|4_930
TTTGGAAACTGCTCAAAATACATTGGCATAAAGAGTCTCAAACTTGCAGTTGGTCTGAGGAATGTGCCTTCTAGATCTAG
>KU318986|A/chicken/China/028/2014|H7N9|1_930
TGCAAGGCAGCAATGGGTCTAAGGATCAGTTCATCCTTCAGCTTTGGAGGTTTCACATTTAAAAGGACAAGTGGGTCATC
>KU289738|A/American_black_duck/Delaware/A00870108/2010|H7N3|4_1626
ATTGCAATGGGATTGGTTTTCATTTGCATAAAGAATGGAAACATGCGGTGCACTATTTGTATATAATTTGAGAAAAACAC
>MF613886|A/American_black_duck/Alberta/118/2016|H10N7|2_1891
TTGTCAGCCACAAAGAAATAGAGTCTGTGAACAATGCTGTGGTGATGCCAGCTCATGGCCCGGCCAAGAGCATGGAATAT
>KR653236-Zaire-ebolavirus-isolate-Ebola-virus/H.sapiens-wt/SLE/2014/Makona-20143753,-partial-genome_854
GAAGAGGAAACGACTGAAGCTAATGCCGGTCAGTTCCTCTCCTTTGCAAGTCTATTCCTTCCGAAATTGGTAGTAGGAGA
>AB753215|A/African_Stonechat/Vietnam/8/2009|H9N2|2_1116
AGCGGAAATGCTCGCAACTATTGACCTGAAATACTTCAACAAATCAACAAGAGAGAAAATCGAGAAAATAAGACCTCTAC
>KX979579|A/bewicks_swan/Netherlands/8/2009|H6N8|1_0
AGCAAAAGCAGGTCAAATATATTCAATATGGAGAGAATAAAAGAGCTAAGAGATCTGATGTCGCAGTCTCGCACTCGCGA
>KM251522|A/Anas_crecca/Hubei/Chenhu1623_5/2014|H5N6|2_854
CGTGAGGAAGATGATGACCAACTCACAGGATACTGAACTCTCCTTTACAATTACTGGGGACAATACAAAATGGAATGAGA
>KU050825|A/chicken/Zhejiang/110144/2015|H6N6|8_576
CGAGTCTCTGAAACTCTACAGAGATTCGCTTGGAGAAGCAGTAATGAGGATGGGAGACTTCCACTCCCTCCAAAATAGGA
>KR006943-Zaire-ebolavirus-isolate-Ebola-virus/H.sapiens-wt/LBR/2014/Makona-LIBR0067,-partial-genome_4315
AATATATGGATTCCATATACCCTGCCAGGTCAAATTCAACAATTGCTAGGGGTGGCAACAGCAATACAGGCTTCCTGACA
>CY047017|A/American_green_winged_teal/California/28855/2007|H7N3|2_567
AAAGAAAAAGAAGAGTAAGGGACAACATGACCAAGAAAATGGTCACACAAAGAACAATAGGAAAGAAGAAGCAGAGATTA
>KU311561|A/duck/CaMau/0237/2015|H5N1|3_2081
AATTAATGATCCCTGGGTTTTGCTTAATGCATCCTGGTTCAACTCCTTCCTCACACATGCACTGAAATAGTTGTGGCATT
>KU201727|A/American_green_winged_teal/Idaho/AH0011899/2015|H5N2|3_549
AATAGGGGTCTGTGGGATTCCTTTCGTCAATCTGAGAGAGGCGAAGAGACAATTGAAGAAAGGTTTGAAATCACAGGAAC
>MG051189|A/chicken/Anhui/AH326/2016|H9N2|5_1116
GCAATGGACTCCAACACTCTTGAACTGAGAAGTAGATATTGGGCTATAAGAACCAGAAGTGGAGGGAACACCAACCAACA
>KU646949|A/Anas_platyrhynchos/Belgium/17330cls42/2013|H5N2|1_186
ATAATGGAGATGATCCCTGAAAGAAATGAGCAAGGTCAGACTCTTTGGAGCAAAACAAATGATGCTGGATCGGACAGAGT
>HM570064|A/Anas_platyrhynchos/Belgium/12827/2007|H3N8|2_1550
TCTGGAATCAATGAATCGGCTGACATGAGCATTGGGGTTACAGTGATAAAGAACAATATGATAAACAATGACCTTGGACC
>KU289841|A/American_green_winged_teal/Utah/A00461135/2009|H7N1|1_1178
AGACGAGCAGTCAATTGCTGAAGCAATAATTGTGGCCATGGTATTCTCACAAGAGGACCGCATGATTAAAGCAGTTCGGG
>KX160194|A/chicken/Ningxia/2/2012|H5N1|7_896
GGGCCTTCTACGGGAGGGGTACCTGAGTCTATGAGGGAAGAATACCGGCAGGAACAGCAGAGTGCTGTGGATGTTGACGA
>KT699053|A/Anser_fabalis/Anhui/L139/2014|H9N2|1_2046
ACAGCAGGAGTGGAATCTGCAGTATTGAGGGGATTTCTGATTCTGGGCAAAGAAGACAAGAGATATGGGCCAGCATTGAG
>CY190591|A/American_black_duck/Maryland/07OS2482/2007|H6N8|8_396
TCATACTGAAAGCAAATTTCAGTGTGATCTTTGATCGGCTGGAGACACTAATACTACTCAGAGCTTTCACTGAAGAAGGA
>KR105262-Zaire-ebolavirus-isolate-Ebola-virus/H.sapiens-wt/SLE/2014/Makona-G4683.1,-partial-genome_8418
TGGTAAAAAAGTCAATAGAAATTTAAACAGTGAGTGCAGACAACTCTTAAATGGAAGCTTCATATGAGAGAGGACGCCCC
>CY129195|A/American_black_duck/New_Brunswick/02481/2007|mixed|4_1612
ATGGATTTCCTTTGCCATATCATGCTTTTTGCTGTGTGTTGTTCTACTGGGATTCATCATGTGGGCCTGCCAGAGAGGCA
>KT699057|A/Anser_fabalis/Anhui/L139/2014|H9N2|5_558
GGGACGATGGTGATGGAGCTGATTCGGATGATAAAACGAGGGATAAACGACCGGAATTTCTGGAGAGGCGAAAATGGAAG
>KY751203|A/chicken/Anhui/AH271/2015|H7N9|3_1342
CAGAGGTGTCCCACTGCAGAGCTACTGAGTATATAATGAAGGGAGTGTACATAAATACAGCTTTGCTCAATGCATCTTGT
>HM172223|A/chicken/Fujian/1/2007|H5N1|5_620
GAGAGGCGAAAATGGGAGAAGAACAAGGATGGCATATGAGAGAATGTGCAACATCCTCAAAGGGAAATTCCAAACAGCAG
>KJ568318|A/American_green_winged_teal/Ohio/13OS2094/2013|H6N8|1_1488
AAGCATCGACCGATTTTTAAGAGTTCGAGACCAACGGGGGAACGTACTATTGTCACCAGAAGAAGTCAGCGAGACGCAAG
>KU289740|A/American_black_duck/Delaware/A00870108/2010|H7N3|6_1348
GACTAGACAATGAACCTGGATCGGGAAATTGGCCGGATGGTTCTAACATTGGGTTTATGCCCAAGTAATAGAAAAAAGCA
>AB239305|A/Bar_headed_Goose/Mongolia/1/05|H5N1|7_65
AAGCCGAGATCGCGCAGAAACTTGAAGATGTCTTTGCAGGAAAGAACACCGATCTCGAGGCTCTCATGGAGTGGCTAAAG
>AF086833-Ebola-virus---Mayinga,-Zaire,-1976,-complete-genome_1464
AGGAGTAAATGTTGGAGAACAGTATCAACAACTCAGAGAGGCTGCCACTGAGGCTGAGAAGCAACTCCAACAATATGCAG
>MF613666|A/American_black_duck/Alberta/96/2016|H3N6|2_1098
CAGATACCGGCAGAAATGCTAGCAAGTATTGATCTGAAATATTTCAATGAATCAACAAGAAAGAAAATAGAGAAAATAAG
>KM251522|A/Anas_crecca/Hubei/Chenhu1623_5/2014|H5N6|2_732
GGAATGCAAATCAGAGGATTCGTGTACTTCGTTGAAACACTAGCGAGGAGTATTTGTGAGAAACTTGAGCAATCTGGCCT
>KT699059|A/Anser_fabalis/Anhui/L139/2014|H9N2|7_650
AACAGTCGGGACTCACCCTAACTCCAGTACAGGTCTAAAGGATGATCTTATTGAAAATTTGCAGGCTTACCAAAACCGGA
>HM570064|A/Anas_platyrhynchos/Belgium/12827/2007|H3N8|2_1736
AAGAAGCTGTGGGAGCAGACCCGTTCAAAGGCAGGGCTGTTGGTATCAGATGGAGGACCAAACCTATACAACATTAGGAA
>AF086833-Ebola-virus---Mayinga,-Zaire,-1976,-complete-genome_13359
ATGGTAGTTACGGAACGTGAGCAAAAAGAAAGCTTATTGCATCAAGCATCATGGCACCACACAAGTGATGATTTTGGTGA
>AB753217|A/African_Stonechat/Vietnam/8/2009|H9N2|4_1071
TTGGTCAGGACTAGTTGCTGGTTGGTATGGATTCCAGCATTCAAATGACCAAGGGGTTGGTATGGCAGCAGATAGAGACT
>KR653224-Zaire-ebolavirus-isolate-Ebola-virus/H.sapiens-wt/SLE/2014/Makona-20146553,-partial-genome_11224
CTTACAAAAACCAGGACTCAGAATCCCTCAAATAAGAGATTCCAAGACAACATCATAGAATTGCTTTATTATATATTAAT
>KM076702|A/Anser_fabalis/China/HuBS428/2014|H9N2|2_630
AGAACAATAGGGAAGAAAAAACAAAGGCTGAACAAAAGGAGCTACCTAATAAGAGCACTGACATTGAACACAATGACAAA
>KY751236|A/chicken/Anhui/AH271/2015|H7N9|2_1464
ACATTCGAATTCACAAGCTTTTTCTACCGCTATGGATTCGTAAGTAATTTCAGTATGGAGTTGCCCAGTTTTGGAGTGTC
>CY139388|A/American_black_duck/New_Brunswick/00906/2010|H10N7|5_320
CTACAGGAGGAGAGATGGGAAATGGGTGAGAGAACTGATCCTATATGACAAAGAAGAGATCAGAAGAATTTGGCGTCAGG
>AB753217|A/African_Stonechat/Vietnam/8/2009|H9N2|4_1512
GAAGTATCAAGAGGAATCAAAATTAGAAAGACAGAAAATAGAGGGGGTCAAGCTGGAATCTGAAGGAACTTACAAAATCC
>KR653238-Zaire-ebolavirus-isolate-Ebola-virus/H.sapiens-wt/SLE/2014/Makona-20144192,-partial-genome_16592
GATCCACATGATGGCACTGAACGGAGTCTAGTCCTGCAAATGGGCCATGAAATAAAAAGAACGACAATTCCACAAGAGAA
>KT699060|A/Anser_fabalis/Anhui/L139/2014|H9N2|8_660
GAAATGGAGAGAACAATTAAGCCAGAAGTTCGAAGAAATAAGATGGTTGATTGAAGAAGTACGACATAGGTTAAAGATTA
>MF613666|A/American_black_duck/Alberta/96/2016|H3N6|2_305
CTTTGAAAACTCGTGTCTTGAAACGATGGAAGTTGTCCAACAAACAAGAGTGGACAAACTGACTCAAGGTCGTCAGACCT
>CY129065|A/American_black_duck/New_Brunswick/02650/2007|H3N2|5_1024
TGGCATGTCATTCTGCAGCATTTGAAGATCTGAGAGTGTCAAGCTTCATCAGAGGAACAAGAGTGGTCCCAAGGGGGCAA
>AB753214|A/African_Stonechat/Vietnam/8/2009|H9N2|1_1798
GTAAGGATGCTATTCCAGCAGATGCGTGATGTGCTGGGGACATTTGACACTGTCCAAATAATAAAGCTATTACCATTTGC
>AB185914-West-Nile-virus-gene-for-polyprotein-precursor-protein,-complete-cds,-isolate:-6-LP_10919
AACAGCATATTGACACCTGGGATAGACTAGGAGATCCTCTGCTCTGCACAACCAGCCACACGGCACAGTGCGCCGACAAT
>AB753214|A/African_Stonechat/Vietnam/8/2009|H9N2|1_1054
AACCTTCAAACATTGAAAATAAGAGTACATGAAGGATATGAGGAATTCACAATGGTCGGGCGAAGAGCAACAGCCATTCT
>CY097541|A/American_black_duck/Illinois/4119/2009|H8N4|1_1890
CCAGAACAAAGTAGGATGCAGTTCTCCTCCTTGACTGTGAATGTGCGGGGATCCGGAATGAGAATACTAGTAAGGGGCAA
>CY191278|A/American_black_duck/Maryland/13OS2956/2013|H11N9|5_768
AGAAATCCTGGGAATGCTGAAATTGAAGATCTCATTTTCTTGGCACGGTCTGCACTCATCCTGAGAGGATCAGTGGCTCA
>CY079459|A/American_black_duck/Illinois/08OS2688/2008|H5N2|1_1798
TGAGAACACTGTTTCAGCAGATGCGGGATGTGCTTGGAACTTTCGACACTGTTCAGATAATAAAACTTCTCCCCTTTGCT
>KR653238-Zaire-ebolavirus-isolate-Ebola-virus/H.sapiens-wt/SLE/2014/Makona-20144192,-partial-genome_3172
TCGGGCTGGATCTCTGAGCAGCTAATGACCGGAAGGATTCCTGTAAACGACATCTTCTGCGATATTGAGAACAATCCAGG
>GU050319|A/avian/Hong_Kong/0719/2007|H5N1|6_372
ACAAGCACTCCAACGGGACTGTCAAAGACAGAAGCCCTCACAGAACATTAATGAGTTGTCCTGTGGGTGAGGCTCCCTCC
>AB239301|A/Bar_headed_Goose/Mongolia/1/05|H5N1|2_186
CAGAGACTGGAGCACCCCAACTCAACCCGATTGATGGACCACTACCTGAGGATAATGAGCCCAGTGGTTATGCACAAACA
>CY097541|A/American_black_duck/Illinois/4119/2009|H8N4|1_63
CGCGAGATACTCACCAAAACCACTGTGGACCACATGGCTATAATCAAAAAGTACACATCAGGGAGGCAAGAGAAGAACCC
>CY138045|A/American_black_duck/New_Brunswick/00464/2010|H4N6|4_882
TAGTAAGTGCCACACCGACAGGGGTTCAATCACTACCACTAAACCCTTTCAGAACATCTCGAGAATATCAATCGGGGACT
>CY138931|A/American_black_duck/New_Brunswick/00476/2010|mixed|2_1612
AACAATGACCTTGGACCAGCAACAGCTCAAATGGCTCTTCAGCTGTTCATCAAGGATTACCGATACACGTACCGGTGCCA
>CY187141|A/American_green_winged_teal/Wisconsin/12OS4536/2012|H11N9|2_1922
CAATGCTGTGGTGATGCCAGCTCATGGCCCAGCCAAGAGTATGGAATATGATGCTGTTGCCACCACTCACTCCTGGATCC
>KP286615|A/black_chicken/Jiangxi/10136/2014_mixed_|mixed|2_793
AACTTGAGCAATCCGGCCTCCCTGTCGGAGGGAATGAGAAGAAGGCTAAATTGGCAAATGTTGTGAGGAAGATGATGACT
>MF613719|A/American_black_duck/Alberta/307/2016|H4N8|3_183
ATCGTGGAATCTGGCGATCCAAATGCACTCCTAAAACACCGATTTGAAATAATTGAAGGGAGAGACCGCACTATGGCCTG
>KU881721|A/Anseriformes/Anhui/L259/2014|H1N1|5_434
TGCTACATACCAGAGAACAAGAGCTCTCGTGCGTACTGGAATGGACCCCAGAATGTGCTCTCTGATGCAAGGATCAACTC
>AB753215|A/African_Stonechat/Vietnam/8/2009|H9N2|2_124
ACCATGGACACAGTCAACAGAACACATCAATACTCAGAAAAGGGAAAGTGGACAACGAACACAGAGACTGGAGCACCCCA
>KP286629|A/black_chicken/Jiangxi/10139/2014_mixed_|mixed|1_1798
TCCAGCAGATGCGTGACGTACTGGGAACATTCGACACTGTCCAAATAATAAAGCTATTACCATTTGCAGCAGCCCCGCCG
>KY751270|A/chicken/Anhui/AH275/2015|H7N9|1_1116
ATTCTAAGGAAAGCAACCAGAAGGCTGATTCAACTGATAGTGAGTGGGAAAGACGAGCAATCAGTCGCCGAGGCAATCAT
>KR006940-Zaire-ebolavirus-isolate-Ebola-virus/H.sapiens-wt/LBR/2014/Makona-LIBR0058,-partial-genome_305
CAGTGTATCAAGTAAACATTCTTGAGGAAATTTGTTAACTTATCATACAGGCCTTTGAAGCTGGTGTTGATTTTCAAGAG
>AB753215|A/African_Stonechat/Vietnam/8/2009|H9N2|2_682
AACACAATGACAAAGGATGCTGAAAGAGGCAAGTTGAAAAGGAGGGCAATTGCAACACCCGGGATGCAAATCAGAGGATT
>CY190689|A/American_black_duck/Maryland/08OS1725/2008|H8N4|2_1071
GGATACATGTTCGAAAGCAAGAGCATGAAGCTTCGAACACAGATACCGGCAGAAATGCTAGCAAATATTGACCTGAAATA
>KY551283|A/American_green_winged_teal/AH0003731/2015|H7N3|3_488
TGATGAAGAGAGCAGAGCAAGGATCAAAACCAGGCTGTTCACTATAAGGCAAGAAATGGCCAGTAGGGGTCTATGGGATT
>AF086833-Ebola-virus---Mayinga,-Zaire,-1976,-complete-genome_2379
GGACAGTGACAACACCCAGTCAGAACACTCTTTTGAGGAGATGTATCGCCACATTCTAAGATCACAGGGGCCATTTGATG
>KU201725|A/American_green_winged_teal/Idaho/AH0011899/2015|H5N2|1_1674
ATTGTGAAGATTCAATGGTCTCAAGACCCCACGATGCTGTACAATAAGGTGGAGTTTGAACCGTTCCAATCCTTGGTACC
>KT338348|A/American_green_winged_teal/Alaska/306/2014|H3N3|3_1891
AGGCTCCATTGGGAAGGTGTGCAGAACATTACTAGCAAAATCTGTGTTCAACAGCCTATATGCATCACCACAACTCGAGG
>KP636475|A/American_black_duck/Maine/44411/532/2008|H3N8|1_1054
TGAAAATAAGGGTACATGAGGGGTATGAAGAATTCACAATGGTTGGAAGAAGAGCAACGGCTATTCTCAGAAAGGCAACC
>MF046265|A/American_black_duck/Alberta/118/2016|H10N7|3_854
GGATGCTCTGAAGCTTAGCATTGAAGACCCAAGTCATGAGGGCGAGGGGATACCGCTGTATGATGCAATCAAATGCATGA
>KR534538-Zaire-ebolavirus-isolate-Ebola-virus/H.sapiens-wt/GIN/2014/Makona-Conakry-1205,-partial-genome_14152
TGAGAATCTTGCAATATCATCACCTCGGATTTAATAAAGGTTTTGACCTTGGACAGTTAACACTCGGTAAACCTCTGGAT
>CY135462|A/American_green_winged_teal/Interior_Alaska/9BM3595R1/2009|H10N7|1_1890
CCAGAACAAAGTAGGATGCAGTTCTCCTCTCTGACTGTAAATGTGAGAGGATCAGGAATGAGAATACTGGTAAGAGGCAA
>KY005854|A/chicken/Anhui/MZ33/2016|H5N6|3_1830
TTCTTTGAAAACAAATCAGAAACATGGCCAATTGGAGAGTCACCTAGAGGAGTGGAGGAAGGTTCCATCGGGAAGGTGTG
>MF613886|A/American_black_duck/Alberta/118/2016|H10N7|2_732
GGAATGCAAATCAGAGGGTTTGTGTACTTTGTTGAAACATTAGCGAGGAGCATTTGTGAGAAGCTTGAGCAATCTGGACT
>CY078920|A/American_wigeon/Interior_Alaska/7MP1726/2007|H3N8|3_819
TTACCGGAAGGGCCCCCCTGCTCTCAGCGGTCGAAATTTCTGCTGATGGATGCTCTGAAGCTTAGCATTGAAGACCCAAG
>KY551283|A/American_green_winged_teal/AH0003731/2015|H7N3|3_183
ATTGTAGAATCTGGTGATCCAAATGCATTATTGAAACACCGATTTGAGATAATTGAAGGGAGAGACCGAACAATGGCCTG
>KY751077|A/chicken/Anhui/AH284/2015|H7N9|7_65
CGAGATTGCGCAGAGACTTGAAGATGTTTTTGCAGGGAAGAACGCAGATCTCGAGGCTCTCATGGAGTGGATAAAGACAA
>CY139448|A/American_black_duck/New_Brunswick/00951/2010|mixed|2_1386
TACAAGCAGGAGTAGACAGATTCTATAGAACTTGCAAGCTGGTCGGAATCAACATGAGCAAAAAGAAGTCCTATATGAAT
>AF086833-Ebola-virus---Mayinga,-Zaire,-1976,-complete-genome_8723
TCCGACCTTGAAAAAAGGATTTTTGTGTGACAGTAGTTTTTGCAAAAAAGATCACCAGTTGGAGAGTTTAACTGATAGGG
>KU646953|A/Anas_platyrhynchos/Belgium/17330cls42/2013|H5N2|5_576
GCAGTAAAGGGGGTCGGAACGATGGTGATGGAACTAATTCGGATGATAAAACGAGGGATTAATGATCGGAATTTCTGGAG
>AB753217|A/African_Stonechat/Vietnam/8/2009|H9N2|4_1260
ACTTAACATGATCAATAATAAGATTGATGATCAAATCCAAGACATATGGGCATATAATGCAGAATTGCTAGTTCTGCTTG
>CY186811|A/American_green_winged_teal/Ohio/12OS2334/2012|mixed|2_1071
GGATACATGTTCGAAAGTAAGAGTATGAAGCTTCGAACACAGATACCGGCAGAAATGCTAGCAAGCATTGATCTGAAATA
>KU289745|A/American_black_duck/Delaware/A00870108/2010|H7N3|1_1736
GGAATTCGAGCCATTCCAGTCTCTGGTCCCTAAGGCAGCCAGAGGTCAGTACAGTGGGTTCGTGAGGACGCTATTCCAGC
>AF086833-Ebola-virus---Mayinga,-Zaire,-1976,-complete-genome_17690
CCCATACTGGCTAAGTCATTTAACTCAGTATGCTGACTGTGAGTTACATTTAAGTTATATCCGCCTTGGTTTTCCATCAT
>KM251492|A/Anas_crecca/Hubei/Chenhu1623_5/2014|H5N6|5_1178
AGGGAACACCAACCAGCAGAGGGCATCTGCAGGGCAGATCAGCGTTCAACCCACTTTCTCGGTGCAGAGAAACCTTCCCT
>MF046479|A/American_black_duck/Alberta/307/2016|H4N8|6_640
TCAATTCCTGGGCAGGAGATATTCTAAGAACTCAGGAATCATCATGCACTTGCATTCAAGGTGAATGTTATTGGGTAATG
>KT717263|A/Anser_fabalis/China/Anhui/L63/2014|H6N2|1_1054
TGAAAATAAGAGTGAATGAAGGATATGAGGAATTCACAATGGTTGGGCGAAGAGCGACAGCCATTCTAAGGAAAGCAACC
>AF086833-Ebola-virus---Mayinga,-Zaire,-1976,-complete-genome_14640
TTATCATCAACTCCTGTTATGAGTCGTTTTGCGGCCGATATCTTTTCACGCACGCCGAGCGGGAAGCGATTGCAAATTCT
>AB753216|A/African_Stonechat/Vietnam/8/2009|H9N2|3_1512
GGATTCATTATAAAAGGGAGATCTCATTTGAGGAATGATACCGACGTGGTAAACTTTGTAAGTATGGAATTTTCCCTTAC
>KU646953|A/Anas_platyrhynchos/Belgium/17330cls42/2013|H5N2|5_128
GGTTGGTGGAATTGGGAGGTTTTACATACAGATGTGCACTGAACTCAAACTCAGCGACTATGAAGGAAGACTGATCCAGA
>AF086833-Ebola-virus---Mayinga,-Zaire,-1976,-complete-genome_7625
CCTGGATACCATATTTCGGGCCAGCAGCCGAGGGAATTTACATAGAGGGGCTAATGCACAATCAAGATGGTTTAATCTGT
>GU050317|A/avian/Hong_Kong/0719/2007|H5N1|4_1488
TGAATGCATGGAAAGTGTAAGAAACGGAACGTATGACTACCCGCAGTATTCAGAAGAAGCAAGATTAAAAAGAGAGGAAA
>AB753217|A/African_Stonechat/Vietnam/8/2009|H9N2|4_1008
AAATGTGCCTTCTAGATCTAGTAGAGGACTATTCGGGGCCATAGCAGGATTCATAGAGGGAGGTTGGTCAGGACTAGTTG
>CY079452|A/American_black_duck/Illinois/08OS2688/2008|H5N2|4_1612
TCAACAGTGGCGAGTTCCCTAGCACTGGCAATCATGATAGCTGGTCTATCTTTTTGGATGTGCTCCAATGGATCATTGCA
>CY079458|A/American_black_duck/Illinois/08OS2688/2008|H5N2|2_1134
AATATTGATCTGAAATATTTCAATGAGTCAACAAAGAAGAAAATAGAGAAGATAAGGCCTCTTCTGATAGATGGTACAGC
>KT699059|A/Anser_fabalis/Anhui/L139/2014|H9N2|7_715
CTTACCAAAACCGGATGGGAGTGCAACTGCAGCGGTTCAAGTGATCCTCTCGTTGTTGCAGCTAACATTATTGGGATATT
>KU201725|A/American_green_winged_teal/Idaho/AH0011899/2015|H5N2|1_0
ATGGAGAGAATAAAAGAACTAAGAGATCTAATGTCTCAATCCCGCACTCGCGAGATACTAACAAAAACCACTGTGGACCA
>CY079457|A/American_black_duck/Illinois/08OS2688/2008|H5N2|3_1134
GCACCAGAAAAAGTGGACTTTGAGGATTGCAAGGACATTGGCGATCTAAAGCAGTATGATAGTGATGAGCCAGAGCCTAG
>CY079459|A/American_black_duck/Illinois/08OS2688/2008|H5N2|1_1984
ACAATAAGGCCACTAAGAGGCTTACAGTTCTCGGAAAAGATGCAGGTGCGTTGACCGAAGATCCAGATGAAGGCACAGCT
>CY166392|A/American_green_winged_teal/Illinois/11OS4814/2011|H3N8|2_1323
TGGGATGGGCTCCAATCCTCTGATGACTTTGCTCTCATAGTGAATGCCCCGAATCATGAGGGGATACAAGCAGGAGTAGA
>AF086833-Ebola-virus---Mayinga,-Zaire,-1976,-complete-genome_11773
ATGTACCAGTGGCGACATTGCCCATAGATTTCATAGTCCCAGTTCTTCTCAAGGCACTGTCAGGCAATGGATTCTGTCCT
>KY550885|A/American_green_winged_teal/Indiana/AH0029607/2015|H7N3|1_1054
ACCTTCAAACATTGAAAATAAGAGTACATCAGGGGTATGAAGAGTTCACGATGGTTGGAAGAAGAGCAACGGCCATTCTC
>AB753214|A/African_Stonechat/Vietnam/8/2009|H9N2|1_930
AGCTGTGGATATATGCAAAGCAGCAATGGGTCTAAGGATCAGTTCATCCTTCAGCTTTGGAGGATTCACTTTCAAAAGGA
>KR006953-Zaire-ebolavirus-isolate-Ebola-virus/H.sapiens-wt/LBR/2014/Makona-LIBR0333,-partial-genome_18239
ATAAACTCCGCACTCTTTATAATTAAGCTTTAACGATAGGTCTGGGCTCATATTGTTATTTTTATAGTAATGTTGTATTA
>MF040673|A/Anser_cygnoides/Hubei/FW44/2016|H5N8|5_620
GAGAGGCGAAAATGGACGGAGAACAAGGATTGCATATGAGAGAATGTGCAATATCCTCAAAGGGAAATTCCAAACAGCAG
>KM251502|A/Anas_crecca/Hubei/Chenhu1623_5/2014|H5N6|8_310
AGAAAGTGGTGGGTTCCCTTTGCATCAAAATGGACCAGGCAATAATGGATAAAACCATCATACTGAAAGCAAACTTCAGT
>CY079458|A/American_black_duck/Illinois/08OS2688/2008|H5N2|2_126
ACCATGGACACAGTCAACAGAACACACCAATATTCAGAAAAGGGGAAATGGACAACCAACACAGAGACTGGAGCACCCCA
>MF613884|A/American_black_duck/Alberta/96/2016|H3N6|6_448
ATGACAGAAGCCCATTTAGGGCATTAATAAGTTGGGAAATGGGGCAAGCACCGAGTCCATACAATGTCAGAGTAGAATGT
>KU289743|A/American_black_duck/Delaware/A00870108/2010|H7N3|3_315
AAACCCAAGTTCCTCCCGGATTTATACGATTACAAGGAGAATCGTTTCATTGAAATTGGAGTAACCAGGAGGGAAGTCCA
>AF086833-Ebola-virus---Mayinga,-Zaire,-1976,-complete-genome_14579
TATTAATACCTTATTTCATGCGTCAGCTGACTTCGAAGACGAAATGGTTTGTAAATGGCTATTATCATCAACTCCTGTTA
>KR534580-Zaire-ebolavirus-isolate-Ebola-virus/H.sapiens-wt/GIN/2014/Makona-Conakry-1128,-partial-genome_11848
GTTCTTAGATGAAATTATTAAGTACACAATGCAAGATGCTCTCTTCCTGAAATTTTTTCTCAAAAATGTGGGTGCTCAAG
>CY128490|A/American_black_duck/New_Brunswick/03530/2009|H4N6|2_1498
TCTATCGCTATGGATTTGTAGCCAATTTTAGCATGGAGTTGCCCAGCTTTGGAGTGTCTGGGATCAATGAATCTGCAGAC
>CY079459|A/American_black_duck/Illinois/08OS2688/2008|H5N2|1_1364
TGAACCCATTGACAATGTAATGGGAATGATCGGAATACTACCTGACATGACCCCAAGTACTGAGATGTCGCTGAGGGGGA
>KF735646|A/barn_swallow/Hong_Kong/1161/2010|H5N1|8_630
CCAAATCAGAAACGGAAACTGGCGAGAGCAATTGAGTCAGAAGTTTGAAGAAATAAGGTGGCTGATTGAAGAAGTACGAC
>CY138645|A/American_black_duck/New_Brunswick/00321/2010|H1N1|3_945
CTTTTTCGGCTGGAAAGAGCCCAACATAATCAAACCACATGAAAAGGGCATAAATCCTAACTATCTTCTGGCTTGGAAGC
>CY129155|A/American_black_duck/New_Brunswick/02491/2007|H3N8|3_441
CACATTCACATCTTCTCATTTACAGGAGAAGAAATGGCCACCAAAGCAGACTACACCCTTGACGAAGAAAGCAGAGCAAG
>MF613774|A/American_black_duck/Alberta/307/2016|H4N8|1_1240
TTCGAGGTGATCTGAATTTTGTCAATAGGGCGAACCAGCGGCTGAACCCAATGCATCAGCTCTTGAGGCACTTCCAAAAG
>CY138772|A/American_black_duck/New_Brunswick/00344/2010|H7N7|5_384
ATTTGGCGTCAAGCGAATAACGGGGAAGACGCAACCGCTGGTCTAACCCATATGATGATCTGGCATTCCAATCTGAATGA
>MF613914|A/American_black_duck/Alberta/118/2016|H10N7|8_132
GGAAGAGGCAGCACTCTTGGTCTGGACATCGAAACGGCCACTCGTGCTGGAAAACAGATAGTGGAGAGGATTCTGGAGGA
>KR817083-Zaire-ebolavirus-isolate-Ebola-virus/H.sapiens-wt/GIN/2014/Makona-EM_000934,-partial-genome_3660
TAAAGATGAGACTGTCCCTCAAAGTGTTAGGGAGGCATTCAACAATCTAGACAGTACCACTTCACTAACTGAGGAAAATT
>KR105220-Zaire-ebolavirus-isolate-Ebola-virus/H.sapiens-wt/SLE/2014/Makona-G4235.1,-partial-genome_4011
TTCAAGATGGTAAAACACTTGGACTCAGAATTTGAGCCAATCTCTTTTCCCTCCGAAAGAGGCAACTAATAGCAGAGGCT
>MF613774|A/American_black_duck/Alberta/307/2016|H4N8|1_1674
ACTGTAAAAATTCAATGGTCGCAGGATCCCACAATGTTGTATAATAAGATGGAATTCGAGCCATTTCAGTCTCTGGTCCC
>HM006731|A/bar_headed_goose/Mongolia/X53/2009|H5N1|3_1798
TTGAGAGCATGATTGAGGCTGAATCTTCTGTCAAAGAGAAGGACATGACCAAGGAATTCTTTGAAAACAAATCAGAAACA
>KP636475|A/American_black_duck/Maine/44411/532/2008|H3N8|1_930
TGCAAGGCAGCAATGGGACTGAGGATTAGCTCATCTTTCAGCTTCGGCGGATTCACTTTCAAAAGGACAAGTGGATCGTC
>CY077005|A/black_headed_gull/Sweden/1/2005|H13N8|3_2046
GGAACATTTGATCTTGGAGGGTTATATGAAGCAATTGAGGAGTGCCTGATTAATGATCCCTGGGTTTTGCTTAATGCATC
>AF086833-Ebola-virus---Mayinga,-Zaire,-1976,-complete-genome_14884
AAATAACTTGCACAGTTGATTTAGCACAGATTCTGAGGGAATATTCATGGGCTCATATTTTAGAGGGAAGACCTCTTATT
>MF613719|A/American_black_duck/Alberta/307/2016|H4N8|3_1525
CTCATTTGAGGAATGATACTGATGTAGTGAATTTTGTGAGCATGGAGTTTTCTCTTACTGATCCTAGACTAGAACCACAT
>CY191030|A/American_black_duck/Maryland/11OS3898/2012|H2N1|5_1024
TGGCATGTCACTCTGCTGCATTTGAAGATTTGAGAGTGTCAAGCTTCATCAGAGGAACAAGAGTAGTCCCAAGAGGACAA
>CY138045|A/American_black_duck/New_Brunswick/00464/2010|H4N6|4_819
CAAACTCAACAGTCAAAAGAAGAGCACAATCCTGAATACTGCGGTTCCTATAGGATCCTGCGTTAGTAAGTGCCACACCG
>KY551283|A/American_green_winged_teal/AH0003731/2015|H7N3|3_1525
CCCATTTAAGAAATGACACCGATGTGGTAAACTTTGTGAGCATGGAATTCTCTCTTACTGACCCGAGGCTGGAACCACAC
>CY139152|A/American_black_duck/New_Brunswick/00616/2010|H3N8|8_660
CAAAGCAGAAACGGAAAATGGCGAGAACAATTGAGTCAGAAGTTTGAAGAGATAAGGTGGCTGATTGAGGAAGTACGACA
>CY190592|A/American_black_duck/Maryland/07OS2482/2007|H6N8|3_1449
TTTCAGCTGATTCCAATGATAAGCAAATGTAGGACAAAAGAAGGAAGACGGAAAACAAACCTGTACGGGTTCATCATAAA
>LC274953|A/black_swan/Aichi/2312T003/2016|H5N6|7_858
GCCTTAAATACGGTTTGAAAAGAGGGCCTTCTACGGAAGGAGTACCGGAGTCTATGAGGGAAGAGTACCGGCAGGAACAG
>KU289740|A/American_black_duck/Delaware/A00870108/2010|H7N3|6_260
CAAGTCTCCACTACCGCTGTGCCCCTTCAGAGGATTCTTCCCTTTTCACAAGGACAATGCAATACGACTGGGTGAGAACA
>KR105313-Zaire-ebolavirus-isolate-Ebola-virus/H.sapiens-wt/SLE/2014/Makona-G5640.1,-partial-genome_6039
CATTCTTTCTTTGGGTAATTATCCTTTTCCAAAGAACATTCTCCATCCCGCTTGGAGTTATCCACAATAGTACATTACAG
>KM245334|A/Anthropoides_virgo/Baicheng/219/2013|H9N2|7_390
ATATACAACAGGATGGGGACAGTAACCGCAGAAGGGGCTCTTGGATTAGTATGTGCCACTTGTGAGCAGATTGCTGACGC
>EU500850|A/American_black_duck/NB/2538/2007|H7N3|2_1550
GCCCAGCTTCGGGGTGTCTGGGATTAATGAATCTGCAGACATGAGCATTGGAGTAACAGTGATAAAGAACAACATGATAA
>MF046479|A/American_black_duck/Alberta/307/2016|H4N8|6_448
GGAGCCCCTACAGAACTCTAATGAGTGTAGAAATAGGGCAATCACCCAATGTGTACCAGGCAAGGTTTGAGGCAGTAGCG
>CY079454|A/American_black_duck/Illinois/08OS2688/2008|H5N2|6_504
CCATTTCACTTGGGAACCAAACAAGTGTGCATAGCATGGTCCAGCTCAAGTTGCCATGATGGGAAAGCATGGTTACACGT
>KM251522|A/Anas_crecca/Hubei/Chenhu1623_5/2014|H5N6|2_1708
CGAGGAGATCATTCGAGCTGAAGAAGCTATGGGAACAAACCCGTTCAAAGGCAGGACTCTTGGTCTCAGATGGAGGACCA
>KY751138|A/chicken/Anhui/AH272/2015|H7N9|5_930
CAGGTCTTTAGTCTCATTAGACCAAATGAGAACCCAGCACATAAAAGCCAACTAGTGTGGATGGCATGCCACTCTGCAGC
>AF086833-Ebola-virus---Mayinga,-Zaire,-1976,-complete-genome_6649
TGCAACGGAGGACCCGTCTAGTGGCTACTATTCTACCACAATTAGATATCAGGCTACCGGTTTTGGAACCAATGAGACAG
>AB523765|A/bar_headed_goose/Mongolia/X53/2009|H5N1|2_1488
GAGCTTTTTTTACCGCTATGGATTTGTAGCCAATTTCAGTATGGAGCTGCCCAGTTTTGGAGTGTCTGGAATTAATGAAT
>CY139345|A/American_black_duck/New_Brunswick/00878/2010|H4N9|7_528
AATCAGACACGAGAACAGAATGGTACTGGCCAGCACTACGGCTAAGGCCATGGAGCAAATGGCAGGGTCAAGTGAGCAAG
>MF613886|A/American_black_duck/Alberta/118/2016|H10N7|2_1098
CAAATACCGGCAGAAATGCTAGCAAGCATTGATCTGAAGTACTTCAATGAGTCAACAAGAAAGAAAATAGAGAAAATAAG
>EU086257|A/bird/Guangxi/62/2005|H9N2|3_620
AACAATTGAAGAAAGATTTGAAATCACAGGAACCATGCGCAGGCTTGCTGACCAAAGTCTCCCACCGAACTTCACCAGCC
>MF046265|A/American_black_duck/Alberta/118/2016|H10N7|3_244
GAGATCGTACTATGGCCTGGACAGTAGTGAACAGTATTTGCAACACCACAGGGGTTGAAAAACCCAAGTTTCTMCCGGAT
>KY551283|A/American_green_winged_teal/AH0003731/2015|H7N3|3_1342
CAGAAGTATCCCATTGCAGGGCTACTGAATACATAATGAAGGGAGTGTACATAAACACAGCCCTGCTGAATGCATCCTGT
>MF046265|A/American_black_duck/Alberta/118/2016|H10N7|3_122
CTTGGAAGTGTGTTTCATGTATTCAGATTTCCATTTCATTGATGAACGGGGTGAGTCGATAATTGTGGAGTCTGGCGATC
>KX714383|A/American_green_winged_teal/Alaska/103781/2008|H3N6|1_62
CCAGAACAACTGTGGACCACATGGCCATAATCAAAAAATACACATCGGGAAGGCAAGAGAAGAACCCCGCACTCAGGATG
>MF046202|A/American_black_duck/Alberta/96/2016|H3N6|5_124
AGATGTGCACTGAACTCAAACTCAGTGACTATGAAGGGAGACTGATCCAAAACAGCATAACCATAGAGAGAATGGTTCTC
>AB239301|A/Bar_headed_Goose/Mongolia/1/05|H5N1|2_434
GCTTTGGCCAACACTATAGAAATCTTCAGATCGAACGGTCTAACAGCCAATGAATCGGGACGGCTAATAGATTTCCTCAA
>CY139448|A/American_black_duck/New_Brunswick/00951/2010|mixed|2_1071
GATACATGTTCGAAAGTAAGAGCATGAAACTTCGAACGCAAATACCGGCAGAAATGCTAGCAAGTATTGATCTGAAATAT
>KU201725|A/American_green_winged_teal/Idaho/AH0011899/2015|H5N2|1_1116
ATTCTAAGGAAAGCAACTAGAAGGCTGATTCAGTTGATAGTAAGTGGAAGAGACGAACAATCAATCGCCGAAGCAATCAT
>KT699053|A/Anser_fabalis/Anhui/L139/2014|H9N2|1_1674
ACTGTAAAGATTCAATGGTCCCAAGATCCTACAATGCTATACAATAAGATGGAATTTGAACCCTTTCAATCCCTAGTGCC
>MF613666|A/American_black_duck/Alberta/96/2016|H3N6|2_122
CACAGTCAACAGGACACATCAATATTCAGAAAAGGGGAAATGGACAACAAACACAGAGACTGGAGCACCTCAACTCAACC
>KP759603-Zaire-ebolavirus-isolate-Ebolavirus/H.sapiens-wt/SLE/2014/Makona-J0140,-partial-genome_8662
CACCTAAAGACATATGTCCGACCTTGAAAAAAGGGTTTTTGTGTGACAGTAGTTTTTGCAAAAAAGACCACCAGTTAGAA
>GU050324|A/avian/Hong_Kong/0719/2007|H5N1|1_1386
ATGGGGATGATCGGAATATTACCTGACATGACTCCCAGCACAGAAATGTCACTGAGAGGAGTAAGAGTTAGTAAAATGGG
>KP286454|A/black_chicken/Jiangxi/10129/2014|H5N6|5_744
GGGAATGCTGAAATTGAGGATCTTATTTTTCTGGCACGGTCTGCACTCATCCTGAGAGGATCAGTGGCCCATAAGTCCTG
>AF086833-Ebola-virus---Mayinga,-Zaire,-1976,-complete-genome_9699
TTTCATGACTTACTAATGATCTCTTAAAATATTAAGAAAAACTGACGGAACATAAATTCTTTATGCTTCAAGCTGTGGAG
>AY705240-Eastern-equine-encephalitis-virus-strain-Georgia-97,-complete-genome_4819
AACTATGCAATGACTGCAGAGCGAGTTTACAGATTACGTATGGCAAAGAATGAACAATTCGCAGTTTGTTCGTCCTTTCA
>AY705240-Eastern-equine-encephalitis-virus-strain-Georgia-97,-complete-genome_5917
ATGAAGGCAATCACCGTTGAGCGTCTACTGCAGGGGATAGGCTCATACCTCTCTGCAGAACCGCAACCAGTTGAATGCTA
>AY705240-Eastern-equine-encephalitis-virus-strain-Georgia-97,-complete-genome_2135
TTGCGTACGAGAGTTTAAAAACACGTCCTGCTGCACCACACAAAGTGCCTACCATCGGAGTTTATGGAGTCCCAGGTTCC
>AY705240-Eastern-equine-encephalitis-virus-strain-Georgia-97,-complete-genome_6283
ACGCTCCAGAATGTACTAGCAGCAGCCACGAAACGGAATTGCAATGTCACTCAAATGAGGGAACTTCCAGTGTTGGATTC
>AY705240-Eastern-equine-encephalitis-virus-strain-Georgia-97,-complete-genome_4941
CAGTAAACCTGTGATATTCTCTGGCACTGTACCCCCGGCCATACATCCAAGAAAATTCGCATCTGTGACAGTGGAAGACA
>AY705240-Eastern-equine-encephalitis-virus-strain-Georgia-97,-complete-genome_2196
TTATGGAGTCCCAGGTTCCGGAAAGTCTGGTATAATCAAAAGCGCTGTTACCAAACGTGATCTGGTGGTCAGTGCAAAGA
>AY705240-Eastern-equine-encephalitis-virus-strain-Georgia-97,-complete-genome_5978
CGCAACCAGTTGAATGCTACAAAGTCACCTATCCTGCTCCCATGTATTCAAGTACTGCAAGCAACAGCTTTTCATCAGCA
>AY705240-Eastern-equine-encephalitis-virus-strain-Georgia-97,-complete-genome_10370
ACACAGGCACTGTTCAGGCAATGGTGAACATAACTTATGGGAGCGTCAGCTGGAGATCTGCAGATGTCTACGTCAATGGT
>AY705240-Eastern-equine-encephalitis-virus-strain-Georgia-97,-complete-genome_4880
CAGTTTGTTCGTCCTTTCACTTACCGAAATACAGGATTACAGGGGTTCAGAAAATTCAATGCAGTAAACCTGTGATATTC
>AY705240-Eastern-equine-encephalitis-virus-strain-Georgia-97,-complete-genome_10065
TTATGCACCCGTTCACCTACAGATACAGCTGGTTAATACCAGGATAATTCCATCAACTAACCTGGAGTACATCACCTGCA
>AY705240-Eastern-equine-encephalitis-virus-strain-Georgia-97,-complete-genome_366
CAAATGTATTGCCTCTAAGGCCGCGGACCTGCTAACAGTAATGTCGACGCCTGACGCTGAGACACCCTCGTTATGCATGC
>AY705240-Eastern-equine-encephalitis-virus-strain-Georgia-97,-complete-genome_5673
GCACTCGAATTGACGGTACGAAGCGGGCGCGTACATTTTCTCATCCGAGACGGGACAAGGGCACCTGCAACAAAAATCTA
>AY705240-Eastern-equine-encephalitis-virus-strain-Georgia-97,-complete-genome_305
CAGAAGACCCTGACAGACTCTACCGCTACGCAGACAAGCTTAGAAAGAGTGATGTCACTGACAAATGTATTGCCTCTAAG
>AY705240-Eastern-equine-encephalitis-virus-strain-Georgia-97,-complete-genome_10004
ACACAGCAGTGATGCCGAACAAGGTGGGGATCCCGTATAAAGCTTTAGTCGAACGCCCAGGTTATGCACCCGTTCACCTA
>AY705240-Eastern-equine-encephalitis-virus-strain-Georgia-97,-complete-genome_244
GCGCCTGTAAGGCACACGCATTCCAAACATAAGTACCACTGCATTTGCCCAATGAAGAGCGCAGAAGACCCTGACAGACT
>AY705240-Eastern-equine-encephalitis-virus-strain-Georgia-97,-complete-genome_427
ACACCCTCGTTATGCATGCACACTGACTCAACTTGCAGGTACCACGGCTCCGTGGCCGTATATCAGGATGTATATGCAGT
>AY705240-Eastern-equine-encephalitis-virus-strain-Georgia-97,-complete-genome_5795
TCCATGAGAAATTTTACGCCCCGCGCCTCGATCTCGAGCGTGAGAAGCTGTTGCAGAAGAAACTACAATTGTGTGCTTCT
>AY705240-Eastern-equine-encephalitis-virus-strain-Georgia-97,-complete-genome_5856
ACTACAATTGTGTGCTTCTGAAGGTAATCGGAGCAGGTATCAGTCTCGTAAAGTAGAGAACATGAAGGCAATCACCGTTG
>AY705240-Eastern-equine-encephalitis-virus-strain-Georgia-97,-complete-genome_10248
TTACCCATTCATGTGGGGAGGAGCCTACTGCTTCTGCGACACCGAAAACACCCAGATGAGCGAGGCGTATGTAGAGCGCT
>CY011054|A/blue_winged_teal/Ohio/908/2002|H3N2|2_930
GAAAATCAGAACCCTAGAATGTTCCTGGCAATGATAACATACATAACAAGAAACCAACCTGAATGGTTTAGGAATGTCTT
>AY705240-Eastern-equine-encephalitis-virus-strain-Georgia-97,-complete-genome_5734
CACCTGCAACAAAAATCTACGCGGCAATGCAAACTCCAGTATCCAATCCTGGAGCGTTCCGTCCATGAGAAATTTTACGC
>AY705240-Eastern-equine-encephalitis-virus-strain-Georgia-97,-complete-genome_2257
CTGGTGGTCAGTGCAAAGAAAGAAAATTGCATGGAAATCATTAAAGACGTCAAACGTATGCGCGGCATGGACATCGCCGC
>AY705240-Eastern-equine-encephalitis-virus-strain-Georgia-97,-complete-genome_10553
ATAATTACGACTTTCCTGAGTACGGCACCGGCAAAGCAGGCTCTTTTGGAGACCTGCAATCACGCACATCAACCAGCAAC
>AY705240-Eastern-equine-encephalitis-virus-strain-Georgia-97,-complete-genome_1769
ACCCGTTAGCTGAGCAAGTGCTCGTGATGACTCACAAAGGGCGCGCAGGACGATACAAGGTAGAGCCATACCACGGTAGA
>AY705240-Eastern-equine-encephalitis-virus-strain-Georgia-97,-complete-genome_1342
CCTGGGACTCAAACTATCAAGAAGGTGCCCGCCGTATTCAATTCCTTTGTCATCCCACAACCAACCAGCTATGGGCTTGA
>AY705240-Eastern-equine-encephalitis-virus-strain-Georgia-97,-complete-genome_1281
CCTAGTCATGGGCTGCTGCTGGGCTTTCAAAACTCACAAGATCACATCCATTTACAAGAGACCTGGGACTCAAACTATCA
>AY705240-Eastern-equine-encephalitis-virus-strain-Georgia-97,-complete-genome_10492
CCACTGTCATCTGCGTGGTCCCCATTCGATAACAAGGTGGTGGTTTATGGGCATGAAGTGTATAATTACGACTTTCCTGA
>AY705240-Eastern-equine-encephalitis-virus-strain-Georgia-97,-complete-genome_6161
ACGGAGCATCCTGCTGTTTAGATACTGCCACCTTTTGCCCAGCCAAATTAAGGAGCTTTCCAAAGAAGCACAGTTATTTG
>AY705240-Eastern-equine-encephalitis-virus-strain-Georgia-97,-complete-genome_2379
CGTCGACACACTGTACATAGACGAGGCATTCGCTTGCCATGCAGGGACCCTGCTAGCACTTATTGCCATCGTCAAGCCAA
>AY705240-Eastern-equine-encephalitis-virus-strain-Georgia-97,-complete-genome_1830
AGAGCCATACCACGGTAGAGTTATCGTCCCTAGTGGTACAGCTATACCAATCCCCGATTTCCAGGCTCTGAGTGAAAGTG
>AY705240-Eastern-equine-encephalitis-virus-strain-Georgia-97,-complete-genome_10919
CTTATGCCTCCGATTTCGGTGGTATAGCCACCGTTGCCTACAAATCCAGTAAAGCAGGAAACTGTCCAATTCATTCTCCA
>AY705240-Eastern-equine-encephalitis-virus-strain-Georgia-97,-complete-genome_1464
GAAGGCACCCGCTCCAATTATTACTGAGGCCGACGTTGCACACCTTAAAGGCCTGCAGGATGAAGCTGAAGCCGTGGCTG
>CY190688|A/American_black_duck/Maryland/08OS1725/2008|H8N4|3_1638
CTTGAAATAGGGGACATGCTCCTACGGACTGCAATAGGCCAAGTGTCGAGACCCATGTTTCTATATGTGAGGACCAATGG
>AY705240-Eastern-equine-encephalitis-virus-strain-Georgia-97,-complete-genome_1586
AGGTCGACAAGGAGACCGTAGAGGCTGACATCGACCTGATCATGCAGGAGGCAGGAGCAGGCAGCGTGGAGACACCTAGA
>AY705240-Eastern-equine-encephalitis-virus-strain-Georgia-97,-complete-genome_11346
ACAGGCAGTGTATAAGGCTGTCTTACTAAACACTAAATTCACCCTAGTTCGATGTACTTCCGAGCTATGGTGACGGTGGT
>AY705240-Eastern-equine-encephalitis-virus-strain-Georgia-97,-complete-genome_6222
AAAGAAGCACAGTTATTTGCGGCCTGAGATACGATCAGCAGTGCCATCACCGATTCAAAACACGCTCCAGAATGTACTAG
>AY705240-Eastern-equine-encephalitis-virus-strain-Georgia-97,-complete-genome_2318
GCGGCATGGACATCGCCGCCCGCACAGTGGATTCGGTGCTGCTAAATGGGGTAAAACACTCCGTCGACACACTGTACATA
>AY705240-Eastern-equine-encephalitis-virus-strain-Georgia-97,-complete-genome_4636
ACTAGGTTTCATCAAACTGCCAAAGACATAGCTGAAATTTACGCTATGTGGCCTAACAAGCAAGAAGCAAACGAGCAGAT
>AY705240-Eastern-equine-encephalitis-virus-strain-Georgia-97,-complete-genome_4026
AGCACCTGCGTATAGAGTGGTGCGCGGCGACATAACAAAGAGCAATGATGAGGTTATTGTTAACGCGGCGAACAACAAAG
>AY705240-Eastern-equine-encephalitis-virus-strain-Georgia-97,-complete-genome_3965
ATAGGCTGAGTGTTGTGTTAAACAACATATACCAAGGGTCAACTCAACATGAAGCTGGCAGAGCACCTGCGTATAGAGTG
>AY705240-Eastern-equine-encephalitis-virus-strain-Georgia-97,-complete-genome_2013
GAAAAGCACTGAGACAGACTCTGAGTACGTATTTGACATCGACGCAAAGAAGTGCGTGAAGAAAGGGGATGCCGGACCAA
>AY705240-Eastern-equine-encephalitis-virus-strain-Georgia-97,-complete-genome_4758
TAAGTGTCCAGTTGAAGAGTCGGAGGCCTCTTCCCCCCCTCACACCATCCCGTGTCTGTGCAACTATGCAATGACTGCAG
>AY705240-Eastern-equine-encephalitis-virus-strain-Georgia-97,-complete-genome_2074
AAAGGGGATGCCGGACCAATGTGCCTGGTCGGCGAATTAGTAGACCCGCCATTCCACGAATTTGCGTACGAGAGTTTAAA
>AY705240-Eastern-equine-encephalitis-virus-strain-Georgia-97,-complete-genome_6039
CAACAGCTTTTCATCAGCAGAAGTGGCCGTCAAAGTCTGCAACCTAGTACTGCAAGAGAATTTTCCCACCGTAGCCAGCT
>AY705240-Eastern-equine-encephalitis-virus-strain-Georgia-97,-complete-genome_2440
ATTGCCATCGTCAAGCCAAAGAAAGTTGTATTGTGTGGAGATCCGAAACAATGCGGCTTCTTTAACATGATGTGTCTAAA
>AY705240-Eastern-equine-encephalitis-virus-strain-Georgia-97,-complete-genome_3843
CTCTGCAGTCGCCCGCTCATTCAGGTTCTCACGTGTGTGCCAGCCGAAGTGTGCCTGGGAAAACACTGAGGTCGCGTTCG
>AY705240-Eastern-equine-encephalitis-virus-strain-Georgia-97,-complete-genome_4270
CAGAAATTGTCTGAAGTGTACATGGACATTGCCAGAATTATCAACAACGAGAGGTTTACTAAAGTCTCCATTCCGTTGTT
>AY705240-Eastern-equine-encephalitis-virus-strain-Georgia-97,-complete-genome_1891
CAGGCTCTGAGTGAAAGTGCAACCATAGTATTTAACGAACGGGAGTTCGTTAACCGTTACTTACACCACATTGCCGTTAA
>AY705240-Eastern-equine-encephalitis-virus-strain-Georgia-97,-complete-genome_4697
AAGAAGCAAACGAGCAGATTTGCTTATACGTGTTGGGAGAGAGTATGAACAGCATCCGCTCTAAGTGTCCAGTTGAAGAG
>AY705240-Eastern-equine-encephalitis-virus-strain-Georgia-97,-complete-genome_4331
AAGTCTCCATTCCGTTGTTATCTACCGGCATCTACGCAGGTGGTAAGGACAGGGTTATGCAATCGCTGAACCATTTATTT
>AY705240-Eastern-equine-encephalitis-virus-strain-Georgia-97,-complete-genome_4087
AACGCGGCGAACAACAAAGGGCAACCAGGTGGCGGTGTGTGTGGCGCCCTTTACAGGAAGTGGCCTGGAGCTTTTGATAA
>AY705240-Eastern-equine-encephalitis-virus-strain-Georgia-97,-complete-genome_1952
TACACCACATTGCCGTTAACGGAGGGGCACTGAATACAGATGAAGAGTACTACAAGGTTGTGAAAAGCACTGAGACAGAC
>AY705240-Eastern-equine-encephalitis-virus-strain-Georgia-97,-complete-genome_10431
AGATGTCTACGTCAATGGTGAAACTCCCGCGAAAATAGGAGATGCCAAACTCATCATAGGTCCACTGTCATCTGCGTGGT
>AY705240-Eastern-equine-encephalitis-virus-strain-Georgia-97,-complete-genome_2806
GGGGTATACGCAGTGCGCTACAAGGTCAATGAGAACCCACTATACGCACAGACATCTGAGCATGTGAATGTATTACTTAC
>AY705240-Eastern-equine-encephalitis-virus-strain-Georgia-97,-complete-genome_2745
GATTGACTACAAGAACCACGAGATCATGACTGCAGCGGCCTCACAGGGGCTTACTAGAAAAGGGGTATACGCAGTGCGCT
>AY705240-Eastern-equine-encephalitis-virus-strain-Georgia-97,-complete-genome_2867
ATGTGAATGTATTACTTACACGCACTGAAAAACGTATAGTATGGAAGACTTTGGCCGGTGACCCTTGGATCAAGACGTTG
>AY705240-Eastern-equine-encephalitis-virus-strain-Georgia-97,-complete-genome_2928
CCCTTGGATCAAGACGTTGACAGCATCGTATCCGGGTAATTTCACCGCCACACTGGAAGAATGGCAAGCTGAGCATGACG
>AY705240-Eastern-equine-encephalitis-virus-strain-Georgia-97,-complete-genome_5429
CCGTGGACTTAATCACGTTTGACAGCGTTGCAGAGATTTTGGAGGATTTCAGTCGTTCGCCGTTTCAATTTTTGTCTGAA
>AY705240-Eastern-equine-encephalitis-virus-strain-Georgia-97,-complete-genome_5490
GTTTCAATTTTTGTCTGAAATCAAACCTATTCCTGCACCTCGTACCCGAGTTAATAACATGAGCCGCAGCGCAGACACGA
>AY705240-Eastern-equine-encephalitis-virus-strain-Georgia-97,-complete-genome_9821
GGGCAGACGACACCTTGCAAGTGCTGAATTATCTGTGGAACAACAATCAAAACTTTTTCTGGATGCAGACGCTTATCCCA
>AY705240-Eastern-equine-encephalitis-virus-strain-Georgia-97,-complete-genome_7198
GGAGTAAAGGCACCGTACTTTTGCGGAGGGTTCATCGTAGTCGATCAGATCACAGGAACTGCGTGCAGAGTCGCCGACCC
>AY705240-Eastern-equine-encephalitis-virus-strain-Georgia-97,-complete-genome_7137
GATGGCAGAGCGGTGCGCCACGTGGTTGAACATGGAAGTGAAGATCATCGATGCAGTAGTCGGAGTAAAGGCACCGTACT
>AY705240-Eastern-equine-encephalitis-virus-strain-Georgia-97,-complete-genome_6588
GGTTACACCCGGGACAAAACATACTGAAGAAAGACCAAAAGTTCAGGTGATACAGGCAGCTGATCCACTTGCAACCGCCT
>AY705240-Eastern-equine-encephalitis-virus-strain-Georgia-97,-complete-genome_10736
ACAAAGGGGCACCGTTGAACGACGTAGCCCCGTTTGGCTGTTCGATTGCCCTGGAGCCGCTCCGTGCAGAAAATTGTGCA
>AY705240-Eastern-equine-encephalitis-virus-strain-Georgia-97,-complete-genome_6649
GATCCACTTGCAACCGCCTACCTATGTGGTATACATCGAGAGCTTGTGCGCAGGTTGAACGCAGTGCTGCTACCGAACAT
>CY138046|A/American_black_duck/New_Brunswick/00464/2010|H4N6|7_462
ATGTGAGCAGATTGCTGATTCCCAGCATCGGTCTCATAGACAGATGGTGACAACAACCAACCCACTGATCAGACATGAGA
>AY705240-Eastern-equine-encephalitis-virus-strain-Georgia-97,-complete-genome_6893
ATCAGGCACTGTTAAACCTAATTGAAGCAGCCTTTGGGAACATAACATCTGTGCACTTACCAACAGGCACCCGATTTAAG
>AY705240-Eastern-equine-encephalitis-virus-strain-Georgia-97,-complete-genome_10858
TTCACCAGAATATCTGAAACACCGACAGTCTCAGACCTGGAATGCAAAATTACGGAGTGTACTTATGCCTCCGATTTCGG
>AY705240-Eastern-equine-encephalitis-virus-strain-Georgia-97,-complete-genome_10797
CCGTGCAGAAAATTGTGCAGTGGGAAGCATCCCTATATCTATAGATATACCCGACGCGGCTTTCACCAGAATATCTGAAA
>MF046216|A/American_black_duck/Alberta/118/2016|H10N7|5_992
GGCATGCCACTCTGCGGCATTTGAAGATCTGAGAGTCTCAAGCTTCATCAGAGGAACAAGAGTAGTCCCAAGAGGACAAC
>AY705240-Eastern-equine-encephalitis-virus-strain-Georgia-97,-complete-genome_3599
GCCCAAGCCCACAATGTACATATAAAGCGGAACTGGACCTGGGCATTCCTGCCGCTTTAGGCAAATATGACATCATTTTT
>AY705240-Eastern-equine-encephalitis-virus-strain-Georgia-97,-complete-genome_3660
CAAATATGACATCATTTTTATTAACGTGAGGACTCCCTACCGACACCACCATTACCAACAGTGCGAGGACCATGCGATCC
>AY705240-Eastern-equine-encephalitis-virus-strain-Georgia-97,-complete-genome_3721
TGCGAGGACCATGCGATCCACCACAGCATGCTTACCAGAAAAGCAGTGGACCATTTGAACAAAGGCGGTACGTGCATCGC
>AY705240-Eastern-equine-encephalitis-virus-strain-Georgia-97,-complete-genome_7747
ACTTTGAAACAACGAGCACCTAACCCTCCAGCAGGACCGCCCGCCAAACGCAAGAAGCCTGCGCCCAAGCCTAAGCCTGC
>AY705240-Eastern-equine-encephalitis-virus-strain-Georgia-97,-complete-genome_3294
CCCAGGTCCAAACATGTATGGTTTGTGCATGCGCACTGCTAAAGAACTTGCACGTCGGTATCCTTGTATTCTGAAAGCCG
>AY705240-Eastern-equine-encephalitis-virus-strain-Georgia-97,-complete-genome_3355
CCTTGTATTCTGAAAGCCGTGGATACAGGTAGAGTGGCTGACGTTCGCACAGACACTATCAAAGACTATAACCCGCTAAT
>AY705240-Eastern-equine-encephalitis-virus-strain-Georgia-97,-complete-genome_9638
ACAGATACCCGTTAACCACAATTATCGGGTTATGCACCTGTGTGGCTATCATCATGGTCTCTTGTGTCACATCCGTGTGG
>AY705240-Eastern-equine-encephalitis-virus-strain-Georgia-97,-complete-genome_7381
ATTGGCATCACTGAAGAGCTGGTGAAAGCAGTTGAATCACGCTACGAGGTGAACTACGTGTCACTAATCATCACAGCGTT
>AY705240-Eastern-equine-encephalitis-virus-strain-Georgia-97,-complete-genome_6527
TACAGCCATTGCATGAGATACCAATGGATAGATTCGTGATGGACCTTAAACGGGATGTCAAGGTTACACCCGGGACAAAA
>AY705240-Eastern-equine-encephalitis-virus-strain-Georgia-97,-complete-genome_3782
AAGGCGGTACGTGCATCGCATTGGGCTATGGGACTGCGGACAGAGCCACCGAGAACATTATCTCTGCAGTCGCCCGCTCA
>AY705240-Eastern-equine-encephalitis-virus-strain-Georgia-97,-complete-genome_4575
CTTGGCAGGTAGACCTGGTTATTCAACCACCGAGGGCAAGGTGTATTCGTACCTAGAGGGGACTAGGTTTCATCAAACTG
>AY705240-Eastern-equine-encephalitis-virus-strain-Georgia-97,-complete-genome_7442
CACTAATCATCACAGCGTTGACTACATTAGCATCTTCAGTTAGCAACTTTAAACACATAAGAGGTCACCCCATAACCCTC
>AY705240-Eastern-equine-encephalitis-virus-strain-Georgia-97,-complete-genome_8357
CAGAGGGGTCAGAGCCATGGTCGCTCGCCACTGTCATGTGCGTCCTGGCCAATATCACGTTTCCATGTGATCAACCACCC
>AY705240-Eastern-equine-encephalitis-virus-strain-Georgia-97,-complete-genome_8113
ACCCTCCAGTACACCAGTGACAAGCCTCCTGGCTTTTATAACTGGCATCATGGAGCTGTGCAGTATGAGAACAACAGGTT
>AY705240-Eastern-equine-encephalitis-virus-strain-Georgia-97,-complete-genome_1525
GAAGCTGAAGCCGTGGCTGAGGCTGAAGCCGTACGTGCAGCACTACCTCCACTTCTGCCGGAGGTCGACAAGGAGACCGT
>AF086833-Ebola-virus---Mayinga,-Zaire,-1976,-complete-genome_2074
ACAATCCACCACGCCAGTGCGCCACTCACGGACAATGACAGAAGAAATGAACCCTCCGGCTCAACCAGCCCTCGCATGCT
>AY705240-Eastern-equine-encephalitis-virus-strain-Georgia-97,-complete-genome_2562
GAGTATTTCTCGGCGATGCACTAAGACAGTGACATCCATCGTTTCCACCCTGTTCTATGATAAACGGATGAGAACTGTCA
>AY705240-Eastern-equine-encephalitis-virus-strain-Georgia-97,-complete-genome_9333
TGTGCCTGTTAAGGCCAAGTGCATCGCCACGCTGGCACCGGAGCCTCTAGTTGAGCACAAACACCGCACCCTGATTTTAC
>AY705240-Eastern-equine-encephalitis-virus-strain-Georgia-97,-complete-genome_9394
CACCGCACCCTGATTTTACACCTGCACCCGGACCATCCGACCTTGCTGACGACCAGGTCACTTGGAAGTGATGCAAATCC
>AY705240-Eastern-equine-encephalitis-virus-strain-Georgia-97,-complete-genome_8418
TCCATGTGATCAACCACCCTGCATGCCATGCTGTTATGAAAAGAATCCACACGAAACACTCACCATGCTGGAACAGAATT
>AY705240-Eastern-equine-encephalitis-virus-strain-Georgia-97,-complete-genome_8052
GAAGAAGGCCAGCATATATGACCTTGAGTACGGTGATGTGCCACAATGCATGAAATCAGATACCCTCCAGTACACCAGTG
>AY705240-Eastern-equine-encephalitis-virus-strain-Georgia-97,-complete-genome_8235
ACCTATTCTTGACAACAAAGGTAGAGTCGTCGCAATTGTCCTGGGTGGAGTCAACGAAGGATCCAGGACGGCTCTATCAG
>AY705240-Eastern-equine-encephalitis-virus-strain-Georgia-97,-complete-genome_9516
AGTCACCGGAGAAGGGTTGGAGTATACCTGGGGAAACCATCCACCAAAAAGAGTATGGGCTCAAGAGTCAGGAGAAGGGA
>AY705240-Eastern-equine-encephalitis-virus-strain-Georgia-97,-complete-genome_9577
CAAGAGTCAGGAGAAGGGAACCCACATGGATGGCCGCACGAAGTGGTAGTCTATTACTACAACAGATACCCGTTAACCAC
>AY705240-Eastern-equine-encephalitis-virus-strain-Georgia-97,-complete-genome_8174
AGTATGAGAACAACAGGTTCACCGTACCACGAGGGGTCGGTGGAAAGGGCGACAGCGGGAGACCTATTCTTGACAACAAA
>AY705240-Eastern-equine-encephalitis-virus-strain-Georgia-97,-complete-genome_9211
ACCTGCACGGATGTCAAACAATGCAGGGCTTACCTGATTGACAACAAGAAATGGGTGTACAACTCTGGAAGACTGCCTCG
>AY705240-Eastern-equine-encephalitis-virus-strain-Georgia-97,-complete-genome_9455
TTGGAAGTGATGCAAATCCAACTCGACAATGGATTGAGCGACCAACAACTGTCAATTTCACAGTCACCGGAGAAGGGTTG
>AY705240-Eastern-equine-encephalitis-virus-strain-Georgia-97,-complete-genome_9272
ACTCTGGAAGACTGCCTCGAGGAGAGGGCGACACTTTTAAAGGAAAACTTCATGTGCCCTTTGTGCCTGTTAAGGCCAAG
>AY705240-Eastern-equine-encephalitis-virus-strain-Georgia-97,-complete-genome_8296
TCCAGGACGGCTCTATCAGTGGTGACATGGAACCAAAAGGGGGTTACAGTCAAAGATACACCAGAGGGGTCAGAGCCATG
>AY705240-Eastern-equine-encephalitis-virus-strain-Georgia-97,-complete-genome_915
CAGTCCTGGGATTTACGGGAAAGTGGATAATCTTGCTTCGACCATGCACCGAGAGGGATTCTTAAGTTGCAAGGTTACAG
>AY705240-Eastern-equine-encephalitis-virus-strain-Georgia-97,-complete-genome_3538
AAAACCGTACTAGTAGTGGGCACACCTATGAACATACCAGGAAAGAGAGTCGAGACACTAGGCCCAAGCCCACAATGTAC
>AY705240-Eastern-equine-encephalitis-virus-strain-Georgia-97,-complete-genome_976
TTAAGTTGCAAGGTTACAGATACGTTAAGAGGGGAGAGGGTCTCTTTTCCCGTGTGTACGTACGTGCCAGCGACACTGTG
>AY705240-Eastern-equine-encephalitis-virus-strain-Georgia-97,-complete-genome_793
AGAATACTGTTACGCAGTTGGCATCTACCTAATGTTTTTCATCTAAAAGGTAAAACTAGCTTTACAGGCAGATGTAACAC
>AY705240-Eastern-equine-encephalitis-virus-strain-Georgia-97,-complete-genome_732
GAAATTACAACCCACCAATAAAGTAATATTTTCTGTGGGGTCAACTATTTATACTGAAGAGAGAATACTGTTACGCAGTT
>AY705240-Eastern-equine-encephalitis-virus-strain-Georgia-97,-complete-genome_854
TTACAGGCAGATGTAACACTATCGTCAGCTGCGAAGGTTACGTTGTCAAGAAGATTACGCTCAGTCCTGGGATTTACGGG
>AY705240-Eastern-equine-encephalitis-virus-strain-Georgia-97,-complete-genome_8662
ATAGAAGAAGTCAGAGGGGATGCGCATGCAGGAGTCATCCGCATCCAGACATCAGCTATGTTCGGTCTGAAGACGGATGG
>AY705240-Eastern-equine-encephalitis-virus-strain-Georgia-97,-complete-genome_8479
ACCATGCTGGAACAGAATTACGACAGCCGAGCCTATGATCAGCTGCTCGATGCCGCTGTGAAATGTAATGCTAGGAGAAC
>AY705240-Eastern-equine-encephalitis-virus-strain-Georgia-97,-complete-genome_8540
AATGTAATGCTAGGAGAACCAGGAGAGATTTGGACACTCATTTCACCCAGTATAAGTTGGCACGCCCGTATATTGCTGAT
>GU050319|A/avian/Hong_Kong/0719/2007|H5N1|6_434
GTGGGTGAGGCTCCCTCCCCATATAACTCAAGGTTTGAGTCTGTTGCTTGGTCAGCAAGTGCTTGCCATGATGGCACCAG
>KU289740|A/American_black_duck/Delaware/A00870108/2010|H7N3|6_845
TTCCTGCTATGTGGACATTGATGTTTACTGTATATGTAGGGACAATTGGAAGGGTTCTAACAGACCTTGGATGAGAATCA
>AY705240-Eastern-equine-encephalitis-virus-strain-Georgia-97,-complete-genome_1037
ACGTGCCAGCGACACTGTGCGACCAGATGACCGGGATACTGGCGACTGACGTCAGTGTCGATGACGCCCAGAAGCTGCTG
>AY705240-Eastern-equine-encephalitis-virus-strain-Georgia-97,-complete-genome_8601
ACGCCCGTATATTGCTGATTGCCCTAACTGTGGGCATAGTCGGTGCGACAGCCCTATAGCTATAGAAGAAGTCAGAGGGG
>AY705240-Eastern-equine-encephalitis-virus-strain-Georgia-97,-complete-genome_7259
CGTGCAGAGTCGCCGACCCCCTGAAGAGACTGTTTAAGCTAGGTAAGCCGCTTCCACTGGACGATGACCAGGACGTCGAC
>AY705240-Eastern-equine-encephalitis-virus-strain-Georgia-97,-complete-genome_1098
TGACGCCCAGAAGCTGCTGGTTGGGCTCAACCAGCGAATTGTCGTCAATGGCAGAACACAACGTAACACAAATACCATGC
>AY705240-Eastern-equine-encephalitis-virus-strain-Georgia-97,-complete-genome_6100
TTTCCCACCGTAGCCAGCTATAACATAACGGATGAGTATGATGCCTATCTTGATATGGTGGACGGAGCATCCTGCTGTTT
>AY705240-Eastern-equine-encephalitis-virus-strain-Georgia-97,-complete-genome_8967
TAGAGAGAAATACCGTCACCCACCTGAACATGGAGTTGAATTACCGTGTAACCGTTACACTCACAAGCGTGCAGACCAAG
>CY138045|A/American_black_duck/New_Brunswick/00464/2010|H4N6|4_126
CTTGACTGATGACCAAATAGAGGTTGTCGCTGCCCAGGAATTAGTGGAATCGCAACATCTACCGGAGTTGTGTCCTAGCC
>AY705240-Eastern-equine-encephalitis-virus-strain-Georgia-97,-complete-genome_8784
GAAATCAATAAAGATCGACAACCTGCATGTGCGCACCTCAGCCCCTTGTTCCCTCGTGTCGCACCACGGCTATTACATCT
>AY705240-Eastern-equine-encephalitis-virus-strain-Georgia-97,-complete-genome_8845
CACCACGGCTATTACATCTTGGCTCAATGCCCACCAGGGGACACGGTTACAGTTGGGTTTCACGACGGGCCTAACCGCCA
>AY705240-Eastern-equine-encephalitis-virus-strain-Georgia-97,-complete-genome_122
AGATAGAAGCAACGCAGGTCACTGACAATGACCATGCTAATGCTAGGGCGTTTTCGCACCTAGCTACTAAGCTCATTGAG
>AY705240-Eastern-equine-encephalitis-virus-strain-Georgia-97,-complete-genome_61
GTTGACTTAGACGCAGACAGCCCATTCGTCAAGTCACTGCAAAGATGCTTTCCACATTTTGAGATAGAAGCAACGCAGGT
>AY705240-Eastern-equine-encephalitis-virus-strain-Georgia-97,-complete-genome_183
AGCTACTAAGCTCATTGAGGGAGAAGTGGATACAGACCAGGTGATCCTGGATATCGGGAGCGCGCCTGTAAGGCACACGC
>AY705240-Eastern-equine-encephalitis-virus-strain-Georgia-97,-complete-genome_6954
AACAGGCACCCGATTTAAGTTCGGGGCAATGATGAAATCCGGGATGTTTTTGACACTCTTTATTAATACTGTTGTCAATA
>AY705240-Eastern-equine-encephalitis-virus-strain-Georgia-97,-complete-genome_8906
ACGACGGGCCTAACCGCCATACGTGCACAGTTGCCCATAAGGTAGAATTCAGGCCAGTGGGTAGAGAGAAATACCGTCAC
>KM251522|A/Anas_crecca/Hubei/Chenhu1623_5/2014|H5N6|2_793
AACTTGAGCAATCTGGCCTCCCAGTCGGAGGGAATGAGAAGAAAGCTAAACTGGCAAACGTCGTGAGGAAGATGATGACC
>AY705240-Eastern-equine-encephalitis-virus-strain-Georgia-97,-complete-genome_549
ACGAACTATCTATTGGATCGGGTTCGATACTACACCGTTCATGTATAAGAACATGGCAGGCGCCTACCCTACATACAACA
>AY705240-Eastern-equine-encephalitis-virus-strain-Georgia-97,-complete-genome_488
ATCAGGATGTATATGCAGTGCATGCACCGACTTCCATTTACTACCAGGCGCTGAAAGGTGTACGAACTATCTATTGGATC
>AY705240-Eastern-equine-encephalitis-virus-strain-Georgia-97,-complete-genome_671
GGCTGGGTAGTTCAGACTTGCACGAAAAGAGTTTCGGAAAAGTATCCATTATGAGGAAGAAGAAATTACAACCCACCAAT
>AY705240-Eastern-equine-encephalitis-virus-strain-Georgia-97,-complete-genome_610
GCCTACCCTACATACAACACTAATTGGGCCGATGAAAGTGTGTTGGAAGCCAGAAATATAGGGCTGGGTAGTTCAGACTT
>AY705240-Eastern-equine-encephalitis-virus-strain-Georgia-97,-complete-genome_9150
GAAATACTACTGCAAGTGTCCAGATGTACGAGAGGGAATTACCAGCAGCGACCATACAACCACCTGCACGGATGTCAAAC
>AY705240-Eastern-equine-encephalitis-virus-strain-Georgia-97,-complete-genome_6832
AAAAGCGAGGACGATGCTATCGCCATGTCTGCTCTAATGATTCTTGAAGACCTAGGAGTTGATCAGGCACTGTTAAACCT
>AY705240-Eastern-equine-encephalitis-virus-strain-Georgia-97,-complete-genome_8723
TCGGTCTGAAGACGGATGGAGTCGATTTGGCCTACATGAGTTTCATGAACGGCAAAACGCAGAAATCAATAAAGATCGAC
>AY705240-Eastern-equine-encephalitis-virus-strain-Georgia-97,-complete-genome_9089
ACTCTCTCCTTAGCATCCACAGTGCCAAGGTGAAAATTACGGTACCGAGCGGCGCCCAAGTGAAATACTACTGCAAGTGT
>AY705240-Eastern-equine-encephalitis-virus-strain-Georgia-97,-complete-genome_9943
TTTTGCTGTGGGCCGGCTTTTTTACTTGTCTGCGGCGCCTTGGGCGCCGCAGCGTACGAACACACAGCAGTGATGCCGAA
>MF613801|A/American_black_duck/Alberta/96/2016|H3N6|3_732
AAGCTTTCTCAAATGTCAAAAGAAGTGAACGCCAGAATTGAACCATTCTTGAAGACAACACCACGCCCACTCAGATTACC
>AY705240-Eastern-equine-encephalitis-virus-strain-Georgia-97,-complete-genome_7869
AAAACGTAAACCTAAACCAGGCAAACGACAGCGAATGTGTATGAAGCTAGAGTCAGATAAAACGTTTCCGATCATGTTGA
>AY705240-Eastern-equine-encephalitis-virus-strain-Georgia-97,-complete-genome_6405
CGATGAGTACTGGGACTTCTACAAGACAAACCCGATAAGACTCACCGCAGAAAATGTTACTCAGTATGTTACTAAGTTAA
>CY196292|A/American_green_winged_teal/Interior_Alaska/11BM03897/2011|H3N8|2_1798
ATATCCGGAATCTCCACATTCCGGAAGTTTGCCTGAAATGGGAGCTAATGGATGAAGACTATCAGGGAAGGCTTTGTAAC
>AY705240-Eastern-equine-encephalitis-virus-strain-Georgia-97,-complete-genome_5368
CCGTCACCTCCAAGTCAGGATAGTAGACCTTCCACCCCATCTGCAAGTGGTTCACACACGTCCGTGGACTTAATCACGTT
>AY705240-Eastern-equine-encephalitis-virus-strain-Georgia-97,-complete-genome_1220
GGGCGCGGGAACACCGCGCAGACCTGGAGGACGAAAAAGGGCTAGGGGTACGGGAACGTTCCCTAGTCATGGGCTGCTGC
>AY705240-Eastern-equine-encephalitis-virus-strain-Georgia-97,-complete-genome_5612
CGCAGCCACCTGGCGTCGCCAGGGCCATATCGGCAGCGGAATTTGACGAGTTTGTGCGGAGGCACTCGAATTGACGGTAC
>AY705240-Eastern-equine-encephalitis-virus-strain-Georgia-97,-complete-genome_1159
CGTAACACAAATACCATGCAGAATTATCTATTACCAGTGGTCGCCCAGGCGTTCTCGCGGTGGGCGCGGGAACACCGCGC
>CY129325|A/American_black_duck/New_Brunswick/02527/2007|H4N6|1_248
CAAAACAAACGATGCCGGCTCAGACCGAGTAATGGTATCACCTCTGGCTGTGACATGGTGGAATAGGAACGGACCAACAA
>KM251485|A/Anas_crecca/Hubei/Chenhu1623_5/2014|H5N6|6_1333
TTGTAGCTCTCTGTGGATCCAGGGAGCGATTGGGATCATGGTCCTGGCATGATGGTGCTGAAATCATCTACTTTAAGTAG
>KX714383|A/American_green_winged_teal/Alaska/103781/2008|H3N6|1_558
AAAGGAGAAGAAAGAAGAACTCCAGGACTGCAAAATCGCCCCTTTGATGGTCGCATACATGCTAGAAAGAGAGTTGGTCC
>AY705240-Eastern-equine-encephalitis-virus-strain-Georgia-97,-complete-genome_10675
GCTGGTATCGTGCACACACCTTTCACCCAGGCGCCCTCTGGCTTCGAACGATGGAAAAGGGACAAAGGGGCACCGTTGAA
>GU050324|A/avian/Hong_Kong/0719/2007|H5N1|1_819
AGAGCAACGGTATCAGCGGATCCACTGGCATCACTGCTGGAGATGTGTCACAGCACACAAATTGGAGGGATAAGGATGGT
>MF613884|A/American_black_duck/Alberta/96/2016|H3N6|6_320
AATAGGGGAGGATGCCCACATCCTTGTCACAAGAGAACCATATCTCTCATGTGGACCACATGAGTGCAGAATGTTTGCCC
>AY705240-Eastern-equine-encephalitis-virus-strain-Georgia-97,-complete-genome_2989
TGGCAAGCTGAGCATGACGCTATCATGGCGAAAATACTTGAGACACCAGCTAGCAGCGACGTTTTCCAAAATAAAGTAAA
>KP416461|A/chicken/Dongguan/1693/2014|mixed|2_1758
GCGGGACTGCTGGTTTCAGATGGAGGGCCAAACCTGTACAATATTCGGAACCTCCACATCCCAGAGGTCTGCTTGAAATG
>AY705240-Eastern-equine-encephalitis-virus-strain-Georgia-97,-complete-genome_4453
CTAGATAAGCAATGGGAGTCAAGAATAAAGGAAGCTATCACTCGGAAGGAAAGCGTTGAAGAGCTTACTGAGGATGACAG
>CY138963|A/American_black_duck/New_Brunswick/00484/2010|H3N8|2_1550
TATCTGGAATTAATGAATCTGCCGACATGAGCATTGGAGTAACAGTGATAAAAAACAACATGATAAACAATGACCTTGGA
>AY705240-Eastern-equine-encephalitis-virus-strain-Georgia-97,-complete-genome_6466
CAGTATGTTACTAAGTTAAAGGGACCCAAAGCAGCTGCCCTTTTTGCGAAAACGCATAACTTACAGCCATTGCATGAGAT
>CY129268|A/American_black_duck/New_Brunswick/02485/2007|H11N9|1_744
TCCAGGAGGAGAAGTGAGAAATGATGATGTAGACCAGAGCTTAATTATCGCTGCCAGGAACATAGTAAGAAGAGCAACAG
>AY705240-Eastern-equine-encephalitis-virus-strain-Georgia-97,-complete-genome_11041
GAGAGCGGATCATTTACATTCCACTTCTCCACTGCAAACATCCATCCTGCTTTTAAGCTGCAGGTCTGCACCAGTGCAGT
>KT717287|A/Anser_fabalis/China/Anhui/L180/2014|H6N2|1_992
AAGAACAAGTGGATCATCCGTCAAGAAGGAAGAGGAAGTGCTTACAGGCAACCTTCAAACATTGAAAATAAGAGTACATG
>AY705240-Eastern-equine-encephalitis-virus-strain-Georgia-97,-complete-genome_3904
AACACTGAGGTCGCGTTCGTGTTTTTCGGCAAGGACAACGGCAACCATCTCCAAGATCAAGATAGGCTGAGTGTTGTGTT
>AF086833-Ebola-virus---Mayinga,-Zaire,-1976,-complete-genome_7198
ACCCATAATACACCCGTGTATAAACTTGACATCTCTGAGGCAACTCAAGTTGAACAACATCACCGCAGAACAGACAACGA
>AY705240-Eastern-equine-encephalitis-virus-strain-Georgia-97,-complete-genome_1647
CAGCGTGGAGACACCTAGACGACACATCAAGGTCACGACGTACCCAGGAGAAGAAATGATCGGCTCGTACGCAGTGCTTT
>AY705240-Eastern-equine-encephalitis-virus-strain-Georgia-97,-complete-genome_11407
GAGCTATGGTGACGGTGGTGCATAATGCCGCCGATGCAGTGCATAAGGCTGCTATATTACCAAATTATAACACTAAGGGC
>AY705240-Eastern-equine-encephalitis-virus-strain-Georgia-97,-complete-genome_3172
TATTCGCCTGAGATGGCCTTAAACTTTTTCTGCACCAGATTCTTTGGCGTCGACATCGACAGCGGGTTGTTCTCCGCGCC
>KM609796|A/chicken/Beijing/0512/2013|H9N2|3_806
AAGAACAACACCACGCCCTCTCAGATTGCCTAATGGGCCTCCCTGCTCTCAGCGGTCGAAATTCTTGCTGATGGATGCCT
>AY705240-Eastern-equine-encephalitis-virus-strain-Georgia-97,-complete-genome_5002
TCTGTGACAGTGGAAGACACTCCGGTGGTCCAACCTGAAAGGTTGGTGCCTAGGCGACCTGCACCGCCTGTGCCCGTACC
>CY079457|A/American_black_duck/Illinois/08OS2688/2008|H5N2|3_1764
CTTCTTCAATCTCTTCAACAGATTGAGAGCATGATTGAGGCTGAGTCTTCTGTCAAAGAAAAGGACATGACTAAGGAGTT
>KR105247-Zaire-ebolavirus-isolate-Ebola-virus/H.sapiens-wt/SLE/2014/Makona-G4415.1,-partial-genome_5185
TCCAACCAAAAATATCATGGGTATCGAAGTGCCAGAAACTCTGGTCCACAAGCTGACCGGCAAGAAGGTGACCTCCAAAA
>AY705240-Eastern-equine-encephalitis-virus-strain-Georgia-97,-complete-genome_3233
GCGGGTTGTTCTCCGCGCCAACTGTTCCGCTGACTTACACCAATGAACACTGGGATAATAGCCCAGGTCCAAACATGTAT
>AY705240-Eastern-equine-encephalitis-virus-strain-Georgia-97,-complete-genome_4514
AGCTTACTGAGGATGACAGACCAGTTGACATTGAACTGGTACGGGTGCACCCGTTGAGCAGCTTGGCAGGTAGACCTGGT
>KR817103-Zaire-ebolavirus-isolate-Ebola-virus/H.sapiens-wt/GIN/2015/Makona-EM_004555,-partial-genome_15616
AGGTACCAGCTCAGTACTTAACATACACATCCACATTGGATTTAGATTTAACAAGATACCGAGAAAATGAATTGATTTAT
>KT717287|A/Anser_fabalis/China/Anhui/L180/2014|H6N2|1_682
ACATTGAGGTATTGCATTTGACTCAAGGGACCTGCTGGGAACAGATGTACACTCCAGGAGGAGAAGTGAGAAATGACGAT
>AY705240-Eastern-equine-encephalitis-virus-strain-Georgia-97,-complete-genome_7686
GCCCTTTAGGCCACCACTTGCAGCTCAAATTGAGGACCTGAGACGTTCTATTGCTAACCTGACTTTGAAACAACGAGCAC
>AY705240-Eastern-equine-encephalitis-virus-strain-Georgia-97,-complete-genome_7991
TGTTTAAACCGCTGCACGTAGAAGGCAGAATAGACAATGAGCAACTGGCCGCTATCAAGCTGAAGAAGGCCAGCATATAT
>GU050319|A/avian/Hong_Kong/0719/2007|H5N1|6_310
CATCTCATGCTCCCACTTGGAATGCAGAACTTTCTTTTTGACTCAGGGAGCCTTGCTGAATGACAAGCACTCCAACGGGA
>KU289743|A/American_black_duck/Delaware/A00870108/2010|H7N3|3_1638
CTTGAAATAGGGGACATGCTCCTGCGGACTTCAATAGGCCAAATATCGAGACCCATGTTCTTGTATGTGAGGACCAATGG
>AY705240-Eastern-equine-encephalitis-virus-strain-Georgia-97,-complete-genome_9760
CTAGCCCCGAACGCTCAAGTCCCGATACTCCTGGCGTTACTTTGCTGCATTAAGCCGACGAGGGCAGACGACACCTTGCA
>KU646953|A/Anas_platyrhynchos/Belgium/17330cls42/2013|H5N2|5_384
AGAATCTGGCGTCAAGCGAACAATGGAGAAGACGCAACTGCTGGTCTCACTCACCTGATGATCTGGCATTCCAATCTAAA
>KF735645|A/barn_swallow/Hong_Kong/1161/2010|H5N1|6_512
GATAATTGGAATTTCTGGTCCAGACAATGGGGCTGTGGCGGTATTGAAATACAATGGCATAATAACAGACACTATCAAGA
>CY138931|A/American_black_duck/New_Brunswick/00476/2010|mixed|2_620
TAGGAAAGAAGAAGCAGAGGCTAAACAAGAGAAGCTATCTAATAAGAGCACTGACACTGAACACAATGACAAAGGACGCT
>AY705240-Eastern-equine-encephalitis-virus-strain-Georgia-97,-complete-genome_1403
CAACCAGCTATGGGCTTGATATAGGATTGCGTCGCCGAATTAAGATGCTATTCGACGCAAAGAAGGCACCCGCTCCAATT
>KR006957-Zaire-ebolavirus-isolate-Ebola-virus/H.sapiens-wt/LBR/2014/Makona-LIBR0505,-partial-genome_228
ATCACAAAATTTTGAGTATGGATTCTTGTCCTCAGAAAGTCTGGATGACGCCGAGTCTCACTGAATCTGACATGGATTAC
>AY705240-Eastern-equine-encephalitis-virus-strain-Georgia-97,-complete-genome_7076
CCCCTTGCGCAGCATTTATCGGCGACGACAACATCGTGAAAGGGGTTACATCTGACGCGCTGATGGCAGAGCGGTGCGCC
>KM251522|A/Anas_crecca/Hubei/Chenhu1623_5/2014|H5N6|2_1525
TGCCCAGTTTTGGAGTGTCTGGAATTAATGAGTCGGCCGACATGAGCATTGGCGTTACAGTGATAAAGAACAATATGATA
>CY139392|A/American_black_duck/New_Brunswick/00906/2010|H10N7|1_992
ATTCACTTTTAAAAGAACAAGTGGATCGTCAGTCAAAAGAGAAGAGGAAGTGCTTACGGGCAACCTTCAAACATTAAAAA
>KR817124-Zaire-ebolavirus-isolate-Ebola-virus/H.sapiens-wt/GIN/2014/Makona-EM_074684,-partial-genome_1037
TGGTGATTTTCCGTTTGATGCGAACAAACTTTTTGATCAAATTTCTTCTAATACACCAAGGGATGCACATGGTTGCCGGA
>GU050324|A/avian/Hong_Kong/0719/2007|H5N1|1_630
ATGTTGGAAAGGGAACTGGTCCGCAAACCCAGATTCCTACCGGTAGCAGGCGGAACAAGCAGTGTGTACATTGAGGTACT
>CY138047|A/American_black_duck/New_Brunswick/00464/2010|H4N6|6_558
CATGACGGCATCTCGAGAATGTCAATCTGCATGTCAGGACCTAATAACAATGCTTCGGCAGTGGTCTGGTACAAGGGAAG
>CY143491|A/American_green_winged_teal/Interior_Alaska/10BM07573R0/2010|H3N8|1_1638
CCTGAGTCGGTATTGGTCAATACTTATCAGTGGATCATCAGAAACTGGGAAACTGTGAAAATTCAATGGTCACAGGATCC
>KX714449|A/American_green_winged_teal/Alaska/137916/2009|H3N8|3_126
TAGAAGTCTGTTTCATGTATTCGGATTTCCACTTTATTGATGAAAGAGGCGAATCAATAATTGTAGAATCTGGCGATCCA
>KT699055|A/Anser_fabalis/Anhui/L139/2014|H9N2|3_1525
CTCATTTGAGGAATGATACCGATGTGGTGAACTTTGTGAGTATGGAATTTTCCCTTACCGACCCAAGGTTGGAACCACAT
>AY705240-Eastern-equine-encephalitis-virus-strain-Georgia-97,-complete-genome_10187
GTGCCACTCAATGCACCTCCAAACCCCATCCTGACTATCAGTGTCAGGTGTTTACAGGTGTTTACCCATTCATGTGGGGA
>KT699056|A/Anser_fabalis/Anhui/L139/2014|H9N2|4_744
CAAACACTGCGAATAAAATCTGATGGGAATCTAATAGCTCCATGGTATGGACACATTCTTTCAGGAGAGAGCCACGGAAG
>CY138045|A/American_black_duck/New_Brunswick/00464/2010|H4N6|4_1008
GAGGAACATCCCTGAGAAGGCAACCAGAGGTCTGTTTGGTGCAATTGCTGGCTTTATAGAGAATGGCTGGCAAGGACTAA
>AY705240-Eastern-equine-encephalitis-virus-strain-Georgia-97,-complete-genome_2501
TTAACATGATGTGTCTAAAAGTGCATTTTAACCACGAGATATGCACAGAAGTGTATCACAAGAGTATTTCTCGGCGATGC
>AY705240-Eastern-equine-encephalitis-virus-strain-Georgia-97,-complete-genome_7320
CGATGACCAGGACGTCGACAGGCGCAGAGCTCTGCATGATGAAGCGGCACGTTGGAACAGAATTGGCATCACTGAAGAGC
>KP286614|A/black_chicken/Jiangxi/10136/2014_mixed_|mixed|1_620
GGAGAGAGAACTGGTTCGCAAAACAAGGTTTCTACCAGTAGCTGGAGGGACAAGCAGTGTGTATATCGAAGTGTTGCATT
>KR817076-Zaire-ebolavirus-isolate-Ebola-virus/H.sapiens-wt/GIN/2014/Makona-EM_000500,-partial-genome_15555
GATATCCAGTATAATCGTGCTCACCTACATCTAACTAAGTGTTGCACCCGGGAGGTACCAGCTCAGTACTTAACATACAC
>AY705240-Eastern-equine-encephalitis-virus-strain-Georgia-97,-complete-genome_0
ATAGGGTACGGTGTAGAGGCAACCACCCTATTTCCACCTATCCAAAATGGAGAAAGTTCATGTTGACTTAGACGCAGACA
>CY139435|A/American_black_duck/New_Brunswick/00946/2010|mixed|3_434
GAAGACACACATTCACATTTTCTCATTCACTGGAGAGGAAATGGCCACCAAAGCAGACTACACCCTTGATGAAGAAAGCA
>KY751038|A/chicken/Anhui/AH271/2015|H7N9|4_0
ATGAACACTCAAATCCTGGTATTCGCTCTGATTGCGATCATTCCAACAAATGCAGACAAAATCTGCCTCGGACATCATGC
>KY751038|A/chicken/Anhui/AH271/2015|H7N9|4_1426
GCTTTGAAATATTTCACAAGTGTGATGATGACTGTATGGCCAGTATTAGAAATAACACCTATGATCACAGAAAATACAGG
>KY751039|A/chicken/Anhui/AH272/2015|H7N9|4_434
TGCATGTAGGAGATCAGGATCTTCATTCTATGCAGAAATGAAATGGCTCCTGTCAAACACAGATAATGCTGCATTCCCGC
>AY705240-Eastern-equine-encephalitis-virus-strain-Georgia-97,-complete-genome_3477
TGTCACACATAGATACACTGGGAACGGTGATTACTCCCAGCTAGTGACCAAGATGACCGGAAAAACCGTACTAGTAGTGG
>AB753216|A/African_Stonechat/Vietnam/8/2009|H9N2|3_2016
CAGGCGCTTAGGGATAACCTGGAACCTGGAACCTTTGATCTTGGAGGGCTATATGAAGCAATCGAGGAGTGCCTGATTAA
>AB753221|A/African_Stonechat/Vietnam/8/2009|H9N2|7_594
AAGTGAACAGGCAGCAGAAGCCATGGAAGTCGCAAGTCAGGCTAGGCAAATGGTGCAGGCTATGAGAACAGTCGGGACTC
>CY139388|A/American_black_duck/New_Brunswick/00906/2010|H10N7|5_1152
ATGGACTCCAGTACTCTTGAACTAAGGAGCAGATACTGGGCTATAAGGACAAGGAGTGGAGGAAACACTAATCAACAGAG
>CY191032|A/American_black_duck/Maryland/11OS3898/2012|H2N1|3_1638
CTTGAGGTGGGGGATATGCTCCTGAGGACTGCAATAGGCCAAGTATCAAGGCCCATGTTCCTGTATGTTAGAACCAACGG
>KU289743|A/American_black_duck/Delaware/A00870108/2010|H7N3|3_882
AGCATTGAGGACCCGAGCCATGAAGGCGAGGGGATACCGCTGTATGATGCGATCAAATGCATGAAGACCTTTTTCGGCTG
>KY284512|A/American_black_duck/Ohio/16OS0658/2016|H7N3|2_1116
TTAGCAAGCATTGATCTGAAGTACTTCAATGAGTCAACAAGGAAGAAAATAGAAAAGATAAGACCTCTTCTAATAGATGG
>AB753218|A/African_Stonechat/Vietnam/8/2009|H9N2|5_64
AGATGGAAACTGGTGGAGAACGCCAGAATGCTACTGAGATCAGAGCATCTGTTGGAAGAATGGTTAGTGGCATTGGGAGA
>MF613935|A/American_black_duck/Alberta/118/2016|H10N7|1_1240
TTAGAGGTGACCTGAACTTTGTCAATAGGGCGAACCAGCGGCTAAACCCAATGCATCAACTCTTGAGACACTTCCAAAAG
>AB753214|A/African_Stonechat/Vietnam/8/2009|H9N2|1_1302
TATGCATCAACTCCTGAGGCATTTCCAAAAGGATGCAAAGGTGCTGTTCCAAAACTGGGGAATTGAACCCATTGACAATG
>MF613774|A/American_black_duck/Alberta/307/2016|H4N8|1_1178
AATTGCTGAAGCAATAATTGTGGCCATGGTATTCTCACAAGAGGATTGCATGATTAAGGCAGTTCGAGGTGATCTGAATT
>MF613886|A/American_black_duck/Alberta/118/2016|H10N7|2_1220
GATGATGGGCATGTTCAACATGCTGAGTACAGTTTTGGGAGTTTCGATTCTAAATCTAGGGCAAAAGAGGTATACCAAAA
>KX714449|A/American_green_winged_teal/Alaska/137916/2009|H3N8|3_252
GAACAATGGCCTGGACAGTGGTGAATAGTATCTGCAACACCACAGGAGTCGATAAGCCTAAATTCCTCCCAGATTTGTAT
>AB753214|A/African_Stonechat/Vietnam/8/2009|H9N2|1_868
AGTACACAAATTGGCGGGATAAGGATGGTGGACATCCTTAGACAAAACCCAACAGAAGAACAAGCTGTGGATATATGCAA
>AY705240-Eastern-equine-encephalitis-virus-strain-Georgia-97,-complete-genome_3416
AAGACTATAACCCGCTAATAAATGTGGTACCCTTGAATAGAAGACTCCCACACTCATTGGTTGTCACACATAGATACACT
>CY128981|A/American_black_duck/New_Brunswick/03511/2009|H4N6|1_504
ATGGAAGTCGTTTTCCCAAATGAAGTGGGAGCGAGGATACTAACCTCGGAGTCACAACTGACGATAACAAAAGAAAAGAA
>KT717264|A/Anser_fabalis/China/Anhui/L63/2014|H6N2|2_1302
ACATACTGGTGGGATGGACTCCAATCCTCTGATGACTTCGCTCTCATAGTGAATGCACCGAATCATGAAGGAATACAAGC
>EU026098|A/avian/NY/118353_1/2001|H7N2|5_640
TCGGAATTTCTGGAGAGGCGAAAATGGACGGAGAACAAGAATTGCTTACGAAAGAATGTGCAACATTCTCAAGGGGAAAT
>CY139557|A/American_black_duck/New_Brunswick/00998/2010|H12N6|1_1071
AAAATAAGAGTACATGAAGGATATGAAGAGTTCACAATGGTTGGAAGAAGAGCAACAGCCATCCTCAGGAAGGCAACCAG
>KU289740|A/American_black_duck/Delaware/A00870108/2010|H7N3|6_1235
TGTCAAAACCAAGGACTGTTTTCAGCCCTGTTTTTATGTTGAGCTTATACGAGGGAGGCCCAACAAGAATGATGATGTCT
>AB753214|A/African_Stonechat/Vietnam/8/2009|H9N2|1_372
AAAGGTCGAAAGGCTAAAACATGGAACCTTCGGCCCCGTTCACTTCCGAAACCAGGTTAAAATACGCCGCAGGGTTGACA
>CY079457|A/American_black_duck/Illinois/08OS2688/2008|H5N2|3_378
ACACGGAGAGAGGTTCATATATATTACCTAGAGAAAGCCAACAAGATAAAATCTGAAAAGACACACATTCACATCTTTTC
>GU050336|A/avian/Hong_Kong/2372/2007|H5N1|5_558
CTCCCGAGGAGATCTGGAGCTGCCGGTGCAGCAGTGAAGGGGGTAGGGACAATGGTGATGGAGCTGATTCGGATGATAAA
>KR817138-Zaire-ebolavirus-isolate-Ebola-virus/H.sapiens-wt/GIN/2014/Makona-EM_075931,-partial-genome_793
CGCCTTGAGGAATTGCTGCCGGCAGTATCTAGTGGGAGAAACATTAAGAGAACACTTGCTGCCATGCCGGAAGAGGAGAC
>KR105342-Zaire-ebolavirus-isolate-Ebola-virus/H.sapiens-wt/SLE/2014/Makona-G6060.1,-partial-genome_5551
TGCTTTACACCATTGTCTCTTTTCTCTCCTAAACGTAGAGCTTAACAAAAGACTCATAATATACCTGTTTTTAAAAGATT
>KX714427|A/American_green_winged_teal/Alaska/137884/2009|H1N1|5_992
GGCATGTCACTCTGCAGCATTTGAAGATCTGAGAGTGTCAAGCTTCATCAGAGGAACAAGAGTGGTTCCAAGAGGACAAC
>AF086833-Ebola-virus---Mayinga,-Zaire,-1976,-complete-genome_18361
ATATACTATATTTAGCCTCTCTCCCTGCGTGATAATCAAAAAATTCACAATGCAGCATGTGTGACATATTACTGCCGCAA
>CY190587|A/American_black_duck/Maryland/07OS2482/2007|H6N8|4_896
ACTATTGCAGGAGTCCTAAGGACCAATAAAACATTTCAGAATGTGAGTCCTCTGTGGATAGGAGAATGCCCCAAATATGT
>AY705240-Eastern-equine-encephalitis-virus-strain-Georgia-97,-complete-genome_10309
GAGGCGTATGTAGAGCGCTCGGAAGAGTGCTCTATCGATCACGCAAAAGCTTATAAAGTACACACAGGCACTGTTCAGGC
>KP636475|A/American_black_duck/Maine/44411/532/2008|H3N8|1_1116
ATTCTCAGAAAGGCAACCAGGAGATTGATCCAGCTAATAGTAAGTGGGAGGGATGAGCAGTCAATTGCTGAGGCAATAAT
>KT338348|A/American_green_winged_teal/Alaska/306/2014|H3N3|3_1830
AGTTCTTTGAAAACAAATCAGAAACATGGCCGATTGGAGAATCACCCAAAGGGGTGGAGGAAGGCTCCATTGGGAAGGTG
>KU201728|A/American_green_winged_teal/Idaho/AH0011899/2015|H5N2|4_1426
CTTAGGGATAATGCAAAGGAGCTGGGTAATGGTTGTTTCGAGTTCTATCACAAATGTGATAACGAATGTATGGAGAGCGT
>KT717239|A/Anser_fabalis/China/Anhui/S104/2014|H6N2|1_2108
GTATGGACCAGCATTGAGTATCAATGAACTGAGCAATCTTGCGAAAGGGGAGAAAGCTAATGTGCTGATAGGGCAAGGAG
>CY129054|A/American_black_duck/New_Brunswick/02725/2007|H3N8|4_1660
GGGATTCATCATGTGGGCCTGCCAGAGAGGCAATATTAGATGCAACATTTGCATTTGAGTATACTAATAATTAAAAACAC
>KT717279|A/Anser_fabalis/China/Anhui/L144/2014|H6N1|1_1984
CCAAGAGGCTCACAGTCCTTGGAAAGGATGCAGGTGCATTGACAGAAGATCCAGATGAGGGAACAGCAGGAGTGGAATCC
>CY079457|A/American_black_duck/Illinois/08OS2688/2008|H5N2|3_882
AGCATCGAAGACCCGAGTCACGAGGGAGAGGGTATACCACTATACGATGCAATCAAATGCATGAAGACATTTTTCGGCTG
>KF113528-Zaire-ebolavirus-isolate-Kelle-1-NP-protein-(NP),-VP35-protein-(VP35),-VP40-protein-(VP40),-GP-protein-(GP),-VP30-protein-(VP30),-VP24-protein-(VP24),-and-L-protein-(L)-genes,-complete-cds_6954
TTCACAGCTGTATCAAACGGAGCCAAAGACATCAGTGGTCAGAGTCCGGCGCGAACTTCTTCCGACCCAGAGACCTACAC
>KJ568030|A/American_green_winged_teal/Wisconsin/13OS3462/2013|H3N8|1_248
ATGCTGGCTCAGACCGAGTGATGGTATCACCTCTGGCCGTGACATGGTGGAATAGGAATGGACCAACAACTAGTACAGTT
>CY179817|A/black_duck/Alabama/748/1975|H6N2|2_1953
GCTCATGGCCCAGCCAAGAACATGGAATATGATGCTGTTGCTACTACACACTCCTGGATCCCTAAGAGAAACCGCTCCAT
>CY167180|A/American_green_winged_teal/Mississippi/12OS191/2012|H5N3|3_1512
TATGGGTTCATAATAAAGGGAAGATCTCATTTGAGGAATGATACTGATGTAGTGAACTTCGTGAGCATGGAGTTTTCCCT
>CY191281|A/American_black_duck/Maryland/13OS2956/2013|H11N9|2_1008
TTTAGGAATGTCTTGAGCATTGCACCCATAATGTTCTCAAACAAAATGGCAAGACTAGGGAAAGGGTACATGTTCGAAAG
>KR534551-Zaire-ebolavirus-isolate-Ebola-virus/H.sapiens-wt/GIN/2014/Makona-Conakry-1340,-partial-genome_183
TAAACTCTGCAGGGTGATCCAATAACCTTAATAGCAACATTATTGTTAAAGGACAGCATTAGTTCACAGTCAAACAAGCA
>KP636486|A/Anas_platyrhynchos/Spain/1877/2009|H7N2|4_248
ATGTGACCAATTCCTAGAATTTTCTGCCGATTTAATTATTGAGAGGCGGGAAGGAAGTGATGTCTGTTATCCTGGGAAAT
>KP636475|A/American_black_duck/Maine/44411/532/2008|H3N8|1_496
TTGTCTTCCCAAATGAAGTAGGAGCTAGAATACTAACGTCGGAGTCACAGCTGACAATAACGAAAGAGAAGAAAGAAGAG
>KU201728|A/American_green_winged_teal/Idaho/AH0011899/2015|H5N2|4_868
ATGGAGTATGGCCACTGCAACACCAAATGTCAAACTCCAATAGGGGCGATAAACTCTAGCATGCCATTCCACAATATACA
>KU201725|A/American_green_winged_teal/Idaho/AH0011899/2015|H5N2|1_1736
GTTCCAATCCTTGGTACCTAAAGCTGCCAGAGGCCAATACAGTGGATTTGTGAGAACACTGTTCCAACAAATGCGTGACG
>AB239302|A/Bar_headed_Goose/Mongolia/1/05|H5N1|3_124
GCACACACTTGGAGGTCTGTTTCATGTATTCGGATTTTCACTTTATTGATGAACGGAGTGAATCAATAATTGTAGAATCT
>KP636480|A/American_black_duck/Maine/44411/532/2008|H3N8|6_384
ACGTTCTTTCTTACTCAAGGTTCCCTACTCAACGACAAACATTCTAATGGCACAGTGAAAGACCGGAGCCCCTATAGAAC
>CY138853|A/American_black_duck/New_Brunswick/00424/2010|H3N8|5_320
AGGAGGAGAGATGGGAAATGGATGAGAGAATTAATCCTGTATGACAAAGAGGAGATCAGAAGGATTTGGCGTCAAGCGAA
>CY129364|A/American_black_duck/New_Brunswick/02525/2007|H3N8|2_630
AAGAAGAAGCAGAGATTAAACAAGAGAAGCTATCTAATAAGAGCATTGACACTGAACACAATGACAAAAGACGCTGAGAG
>KP636475|A/American_black_duck/Maine/44411/532/2008|H3N8|1_620
AGAAAGAGAGTTAGTCCGCAAAACAAGATTCCTCCCAGTGGCTGGTGGGACAAGCAGTGTCTATATTGAGGTGTTGCATT
>AY705240-Eastern-equine-encephalitis-virus-strain-Georgia-97,-complete-genome_1708
GGCTCGTACGCAGTGCTTTCTCCACAAGCGGTCCTTAACAGCGAGAAGCTCGCTTGTATTCACCCGTTAGCTGAGCAAGT
>AY705240-Eastern-equine-encephalitis-virus-strain-Georgia-97,-complete-genome_6710
CAGTGCTGCTACCGAACATCCACACTTTGTTTGACATGTCTGCAGAAGATTTTGATGCTATCATTGCCGAACACTTCCAA
>CY125655|A/American_black_duck/Nova_Scotia/02317/2007|H4N6|7_264
GAACGGGGATCCAAACAACATGGACAGAGCGGTCAAACTGTACAGGAAGCTAAAAAGGGAAATAACATTCCATGGGGCAA
>KY751274|A/chicken/Anhui/AH284/2015|H7N9|1_310
CAACAACAAGTACAGTCCATTATCCAAAGGTCTACAAAACCTATTTTGAGAAGGTCGAAAGGCTAAAACATGGAACCTTT
>GQ202043|A/chicken/Hebei/Y2/2009|H9N2|3_1464
AGCAGGACCAAAGAAGGAAGACGGAAAACAAACCTATATGGATTCATTGTAAAAGGAAGATCTCATTTGAGGAATGATAC
>KU201728|A/American_green_winged_teal/Idaho/AH0011899/2015|H5N2|4_1364
AGAGAACTCTAGATTTCCATGACTCAAATGTCAAGAACCTTTACGACAAAGTCCGACTACAGCTTAGGGATAATGCAAAG
>AF086833-Ebola-virus---Mayinga,-Zaire,-1976,-complete-genome_13054
CATGCTGGGATGCAGTATTCGAGCCTAATGTTCTAGGATATAATCCACCTCACAAATTTAGTACTAAACGTGTACCGGAA
>KR653227-Zaire-ebolavirus-isolate-Ebola-virus/H.sapiens-wt/SLE/2014/Makona-20140134,-partial-genome_18178
GTTCGATTGAATAACCGTGCATAGTATTTTTATACTTGTAAAGGTTGGTTATCAACATACAGATTATAAAAAACTCATAA
>CY138045|A/American_black_duck/New_Brunswick/00464/2010|H4N6|4_630
TAAGAACAACCCTGGAAGAGTGACCGTCTCTACCAAAACTAGTCAAACAAGTGTGGTGCCAAATATTGGCAGTAGACCAT
>AF086833-Ebola-virus---Mayinga,-Zaire,-1976,-complete-genome_12322
TCAACACAACTCTAATCTCAAAAATAGCAGAGATTGAGGATCCAGTTTGTTCTGATTATCCCAATTTTAAGATTGTGTCT
>EF492407|A/avian/Israel/584/2005|H9N2|1_2222
GAAACGGGACTCCAGCATACTTACTGACAGCCAGACAGCGACCAAAAGAATTCGAATGGCCATCAATTAGTGTCGAATTG
>KU881721|A/Anseriformes/Anhui/L259/2014|H1N1|5_930
CAAGTTTTCAGTCTCATTAGACCAAATGAGAATCCAGCACATAAGAGTCAATTGGTATGGATGGCATGCCATTCTGCAGC
>KY551283|A/American_green_winged_teal/AH0003731/2015|H7N3|3_854
GGATGCTCTTAAATTAAGCATCGAAGACCCGAGCCATGAGGGAGAAGGTATACCGCTATATGATGCAATCAAATGCATGA
>MF613719|A/American_black_duck/Alberta/307/2016|H4N8|3_427
CACACATTCATATCTTTTCATTCACTGGGGAAGAAATGGCTACTAAAGCAGACTACACCCTTGATGAAGAAAGTAGAGCG
>KU646982|A/Anas_platyrhynchos/Belgium/24311pcs5/2012|H9N2|2_1953
GCCCATGGCCCAGCCAAGAGCATGGAATATGATGCTGTTGCGACTACACATTCATGGATTCCTAAGAGGAACCGTTCCAT
>CY020966|A/blue_winged_teal/Ohio/101/1993|H11N9|7_66
CTCAAAGCCGAGATCGCGCAGAGACTTGAAGATGTCTTTGCAGGGAAGAACACTGATCTTGAGGCACTCATGGAGTGGCT
>HM570059|A/Anas_platyrhynchos/Belgium/12827/2007|H3N8|7_325
GATAACATTCCATGGAGCTAAAGAAGTTGCACTCAGCTACTCAACCGGTGCACTTGCCAGTTGTATGGGTCTCATATACA
>KU289744|A/American_black_duck/Delaware/A00870108/2010|H7N3|2_1512
TTTGTAGCCAACTTCAGCATGGAGTTGCCTAGCTTTGGGGTGTCTGGGATCAACGAATCTGCAGACATGAGCATTGGAGT
>KM251522|A/Anas_crecca/Hubei/Chenhu1623_5/2014|H5N6|2_122
CACAGTCAACAGAACACACCAATATTCAGAAAAGGGGGAGTGGACAACAAACACAGAGACCGGAGCACCCCAACTTAACC
>CY097164|A/American_coot/Illinois/3405/2009|H10N3|3_1764
CTTCTCCAATCTCTTCAACAGATTGAAAGCATGATTGAGGCCGAGTCTTCTGTCAAAGAGAAGGACATGACTAAAGAATT
>AY705240-Eastern-equine-encephalitis-virus-strain-Georgia-97,-complete-genome_9028
CACAAGCGTGCAGACCAAGGACACTATGTTGAGATGCATCAACCAGGACTAGTTGCCGACCACTCTCTCCTTAGCATCCA
>AY705240-Eastern-equine-encephalitis-virus-strain-Georgia-97,-complete-genome_5307
TCACGCCAGTCAAGGATCACTGTGGAGCATACCCAGTATCACCGGATCTGAAACCCGTGCTCCGTCACCTCCAAGTCAGG
>CY138772|A/American_black_duck/New_Brunswick/00344/2010|H7N7|5_960
CAAGTCTTCAGTCTTATCAGACCAAATGAAAATCCAGCACACAAAAGTCAGCTGGTGTGGATGGCATGTCATTCTGCAGC
>KR732524|A/bar_headed_goose/Mongolia/X53/2009|H5N1|4_378
GAAACACCTATTGAGCAGGATAAACCATTTTGAGAAAATACAGATCATCCCCAAAGATTCTTGGTCAGATCATGAAGCCT
>KT717291|A/Anser_fabalis/China/Anhui/L180/2014|H6N2|5_1008
GCATTTGAGGACCTGAGAGTCTCAAGTTTCATCAGAGGGACAAGAGTGGTCCCAAGAGGACAACTATCCACCAGAGGAGT
>CY129064|A/American_black_duck/New_Brunswick/02650/2007|H3N2|6_1240
GTTGAAGGCAAAAGCTGCATCAATAGGTGTTTTTATGTGGAGTTAATAAGAGGGAGGCCACAGGAGACCAGGGTATGGTG
>AB239300|A/Bar_headed_Goose/Mongolia/1/05|H5N1|1_0
AAATATATTCAATATGGAGAGAATAAAGGAATTAAGAGATCTAATGTCACAGTCCCGCACTCGCGAGATACTAACAAAAA
>CY138146|A/black_headed_gull/Iceland/713/2010|H16N3|7_0
TAGATGTTGAAAGATGAGTCTTCTAACCGAGGTCGAAACGTATGTTCTCTCTATCATTCCATCAGGCCCCCTCAAAGCCG
>CY129325|A/American_black_duck/New_Brunswick/02527/2007|H4N6|1_1798
TGAGGACACTATTCCAGCAGATGCGGGATGTGCTTGGAACGTTTGACACTGTTCAGATAATAAAACTTCTCCCCTTTGCT
>MF040671|A/Anser_cygnoides/Hubei/FW44/2016|H5N8|3_1037
AGATATTGAAAATGAGGAGAAAATTCCAAAAACAAAGAACATGAAGAAAACAAGTCAATTGAAGTGGGCACTTGGTGAGA
>KX297740|A/aquatic_bird/Korea/w44/2005|H7N3|4_744
AATGATACAGTCACTTTCAGTTTCAATGGGGCCTTCATAGCTCCAGACCGTGCAAGCTTCCTGAGAGGAAAATCTATGGG
>KY550822|A/American_green_winged_teal/California/AH0079678/2016|H7N3|1_2142
ATCAATGAACTGAGCAATCTTGCAAAAGGAGAGAAGGCTAATGTGTTAATAGGGCAAGGAGACGTAGTGTTGGTAATGAA
>AY705240-Eastern-equine-encephalitis-virus-strain-Georgia-97,-complete-genome_5124
GACGACCAGTATACAATCACTAGGGGAGGATCAAAGCGCATCTGCTTCTAGCGGAGCTGAAATCTCTGTAGACCAGGTTT
>KR732524|A/bar_headed_goose/Mongolia/X53/2009|H5N1|4_693
CCAGAGATTGGTACCAAAAATAGCCACTAGATCCAAAATAAACGGGCAAAGTGGCAGGATAGATTTCTTCTGGACAATTT
>AF086833-Ebola-virus---Mayinga,-Zaire,-1976,-complete-genome_4514
TATATGGAGGCCATATACCCTGTCAGGTCAAATTCAACAATTGCTAGAGGTGGCAACAGCAATACAGGCTTCCTGACACC
>CY139417|A/American_black_duck/New_Brunswick/00914/2010|mixed|3_1134
GCACCAGAGAAAGTAGACTTTGATGATTGCAAAGATGTTAGTGATCTCAAACAGTATGACAGCGATGAGCCAGAACCTAG
>KM245332|A/Anthropoides_virgo/Baicheng/219/2013|H9N2|5_248
CAGTGCAGGAAAGGACCCTAAGAAAACTGGAGGTCCAATTTACAGGAGGAGAGACGGAAAATGGGTGAGAGAGCTGATCT
>KY751038|A/chicken/Anhui/AH271/2015|H7N9|4_1302
GCTGAACTCTTGGTAGCAATGGAGAACCAGCATACAATTGATCTGGCTGATTCAGAAATGGACAAACTGTACGAACGAGT
>MF629993|A/chicken/Fujian/SD005/2015|H7N9|8_64
TTGCAGACCAAGAAAAGGGTGATGCCCCATTTCTAGACCGGCTTTGCCGAGATCAGAAGTCCCTGAGAGGAAGAAGCAGC
>KY751038|A/chicken/Anhui/AH271/2015|H7N9|4_1240
AGCAAATCGGTAATGTGATAAATTGGACCAGAGATTCTATAACAGAAGTGTGGTCATACAATGCTGAACTCTTGGTAGCA
>KR817106-Zaire-ebolavirus-isolate-Ebola-virus/H.sapiens-wt/GIN/2015/Makona-EM_004589,-partial-genome_427
TAGTTTAAAGACAAATTGCTCGGAATCACAAAATTCCGAGTATGGATTCTCGTCCTCAGAAGGTCTGGATGACGCCGAGT
>KP636484|A/Anas_platyrhynchos/Spain/1877/2009|H7N2|2_122
CACAGTCAACAGAACACATCAATACTCAGAGAAGGGAAAGTGGACAACAAATACAGAGACCGGAGCACCCCAACTCAACC
>KR534567-Zaire-ebolavirus-isolate-Ebola-virus/H.sapiens-wt/GIN/2014/Makona-Nzeerekore-1622,-partial-genome_13725
TTTAAGTTGCTTTCAGCTGTGATGGGTGACAATCAGTGCATTACCGTTTTATCAGTCTTCCCCTTAGAGACTGATGCAGG
>CY190587|A/American_black_duck/Maryland/07OS2482/2007|H6N8|4_256
CCTATTGCTTGGTGATCAAAGCTGGTCATATATAGTGGAAAGGCCTACTGCTCAAAATGGGATTTGCTACCCAGGAACTT
>MF960027|A/chicken/Guangdong/GD1602/2016|H5N6|2_976
CAAGAAACCAGCCAGAATGGTTTAGAAATGTCTTAAGCATTGCTCCTATAATGTTCTCGAACAAGATGGCGAGATTGGGA
>KX714372|A/American_green_winged_teal/Alaska/103773/2008|H3N8|6_0
AGTTTAAAATGAATCCAAATCAGAAAATAATAACCATTGGGTCAATATCCTTAGGATTGGTAGTCCTTAATATTCTCCTA
>HM570064|A/Anas_platyrhynchos/Belgium/12827/2007|H3N8|2_1054
GAGATTAGGAAAAGGATACATGTTTGAAAGTAAGAGCATGAAACTACGGACACAAATACCGGCAGAAATGCTTGCAAACA
>KR817152-Zaire-ebolavirus-isolate-Ebola-virus/H.sapiens-wt/GIN/2014/Makona-EM_076534,-partial-genome_15860
ATAATTCGTCTACAGACCCAATTAGCAGTGGAGAAACAAGATCGTTCACTACCCATTTCTTAACTTATCCCAAAATAGGA
>AB753215|A/African_Stonechat/Vietnam/8/2009|H9N2|2_186
AGAGACTGGAGCACCCCAACTCAATCCGATTGATGGGCCATTGCCTGAGGACAACGAGCCGAGTGGGTATGCACAAACGG
>KR006949-Zaire-ebolavirus-isolate-Ebola-virus/H.sapiens-wt/LBR/2014/Makona-LIBR0168,-partial-genome_4503
TCATAATATCTACATCTTTGACTCAACTACGGCCGCCATCATGCTTGCTTCATATACTATCACCCATTTCGTCAAGGCAA
>HM570059|A/Anas_platyrhynchos/Belgium/12827/2007|H3N8|7_390
TGGGTCTCATATACAACAGGATGGGAACGGTGACCACAGAAGTGGCTTTTGGCCTGGTATGTGCCACCTGTGAGCAGATT
>AB753214|A/African_Stonechat/Vietnam/8/2009|H9N2|1_620
TGGCATACATGTTGGAGAGAGAACTGGTTCGCAAAACCAGATTCCTACCAGTAGTTGGCGGGACAAGCAGTGTGTATATC
>MF613935|A/American_black_duck/Alberta/118/2016|H10N7|1_682
ACATTGAGGTGCTGCATTTGACCCAGGGGACATGCTGGGAGCAGATGTACACTCCGGGAGGAGAAGTGAGGAACGATGAT
>KU646954|A/Anas_platyrhynchos/Belgium/17330cls42/2013|H5N2|6_1302
AGAGACTAGAGTATGGTGGACCTCAAACAGTATTGTCGTATTTTGTGGCACTTCAGGTACTTATGGAACAGGCTCATGGC
>KU289784|A/American_green_winged_teal/Mississippi/A00468514/2009|H7N7|2_1798
CGGATGGAGGACCAAATCTATACAATATCCGGAATCTCCACATTCCGGAAGTCTGCTTAAAATGGGAGCTAATGGACGAA
>KX979779|A/bewicks_swan/Netherlands/6/2006|H1N1|2_0
AGCAAAAGCAGGCAAACCATTTGAATGGATGTCAATCCGACTTTACTTTTCTTAAAGCCAGCGCAAAATGCTATAAGCAC
>MF613719|A/American_black_duck/Alberta/307/2016|H4N8|3_1403
TTTGCTCAATGCTTCTTGTGCGGCAATGGATGATTTTCAGCTGATCCCAATGATAAGCAAATGCAGAACCAAAGAAGGGC
>KU201727|A/American_green_winged_teal/Idaho/AH0011899/2015|H5N2|3_1464
TGCAGAACCAAAGAAGGAAGACGGAAGACAAATTTATATGGGTTCATTATAAAAGGAAGATCCCATTTGAGGAATGATAC
>CY020888|A/black_duck/Maryland/415/2001|H7N3|5_512
CAGGATGTGTTCTCTGATGCAAGGCTCAACTCTTCCGAGGAGGTCTGGAGCTGCTGGAGCAGCAGTGAAAGGGGTTGGAA
>CY129364|A/American_black_duck/New_Brunswick/02525/2007|H3N8|2_945
AATCAGAACCCTAGAATGTTTCTGGCAATGATAACTTACATAACAAGAAATCAACCTGAATGGTTTAGGAATGTTTTGAG
>KP286615|A/black_chicken/Jiangxi/10136/2014_mixed_|mixed|2_1708
CGAGGAGAGCATTCGAGCTGAAGAAGCTATGGGAGCAGACCCGTTCTAAGGCAGGACTGTTGGTTTCAGATGGAGGGCCA
>AY705240-Eastern-equine-encephalitis-virus-strain-Georgia-97,-complete-genome_10614
ACGCACATCAACCAGCAACGATCTGTACGCAAACACCAACTTGAAGCTACAACGACCCCAGGCTGGTATCGTGCACACAC
>AB684119|A/chicken/Aichi/T1/2011|H5N1|5_0
ATGGTGTCCCAAGGCACCAAACGATCTTATGAACAGATGGAAACTGGTGGAGAGCGCCAGAATGCTACGGAGATCAGGGC
>MF613935|A/American_black_duck/Alberta/118/2016|H10N7|1_1054
TGAAAATAAGAGTACATGAGGGGTATGAAGAGTTCACAATGGTTGGGAGAAGGGCAACGGCCATTCTCAGGAAAGCAACC
>KF113528-Zaire-ebolavirus-isolate-Kelle-1-NP-protein-(NP),-VP35-protein-(VP35),-VP40-protein-(VP40),-GP-protein-(GP),-VP30-protein-(VP30),-VP24-protein-(VP24),-and-L-protein-(L)-genes,-complete-cds_13176
ACGCGCAAAAACTCGAGTATCTACTACCACAATACCGGAATTTTTCTTTCTCATTGAAAGAGGAAGAGTTGAATGTAGGT
>KU201739|A/American_green_winged_teal/Oregon/AH0012403/2015|H5N2|7_715
CCTACCAGAACCGAATGGGAGTGCAGATGCAGCGATTCAAGTGATCCTCTTGTTGTTGCCGCAAATATCATTGGGATCCT
>AF086833-Ebola-virus---Mayinga,-Zaire,-1976,-complete-genome_8235
CATAAACAAGGTTTGACATCAATCTAGTTATCTCTTTGAGAATGATAAACTTGATGAAGATTAAGAAAAAGGTAATCTTT
>CY144578|A/American_black_duck/North_Carolina/1321373/2004|H3N2|1_1860
ATAAAACTTCTCCCCTTTGCTGCTGCTCCACCAGAACAAAGTAGGATGCAGTTCTCCTCCTTGACTGTGAACGTGAGAGG
>HM570064|A/Anas_platyrhynchos/Belgium/12827/2007|H3N8|2_434
TTGGCCAACACCATAGAGGTCTTCAGATCGAACGGTCTGACAGCCAATGAATCGGGGAGACTAATAGATTTCCTCAAGGA
>CY136048|A/American_green_winged_teal/Interior_Alaska/10BM06728R0/2010|H4N6|3_1449
TTTCAGCTGATCCCAATGATAAGCAAATGCAGAACCAAAGAAGGGCGGAGGAAGACGAATCTGTATGGGTTCATAATTAA
>CY190587|A/American_black_duck/Maryland/07OS2482/2007|H6N8|4_1088
ATAGATGGGTGGTATGGCTATCACCATGAAAATTCTCAAGGCTCAGGATATGCAGCAGACAAAGAAAGCACTCAAAAGGC
>KR817154-Zaire-ebolavirus-isolate-Ebola-virus/H.sapiens-wt/GIN/2014/Makona-EM_076615,-partial-genome_16405
ACGACAATCTTGTTTACACATGTAAGAGTACAGCCAGCAATTTCTTCCATGCGTCATTGGCGTACTGGAGGAACAGGCAC
>CY190587|A/American_black_duck/Maryland/07OS2482/2007|H6N8|4_1600
TATTTATAGTACGGTATCGAGCAGTCTGGTCTTGGTAGGGCTGATCATAGCAATGGGTCTTTGGATGTGTTCAAATGGTT
>KJ756638|A/baikal_teal/Korea/1437/2014|H5N8|5_682
GAAGGACAAGGATTGCCTATGAGAGAATGTGCAACATCCTCAAAGGGAAATTTCAAACAGCAGCACAAAGAGCAATGATG
>AY705240-Eastern-equine-encephalitis-virus-strain-Georgia-97,-complete-genome_11529
AATCAGGCATAATTGCCGTATATACAATTACACTACAGGTAATATACCGCCTCTTATAAACACTACAGGCAGCGCATAAT
>CY128486|A/American_black_duck/New_Brunswick/03530/2009|H4N6|6_744
GCCAATAACAGAGCAGAGACAAAAATAATTTATTTCAAGGAGGGAAAAATACAGAAAATAGAGGAACTGGCAGGAAGTGC
>GU050320|A/avian/Hong_Kong/0719/2007|H5N1|5_1152
ATGGACTCCAACACTCTTGAACTGAGAAGTAGATATTGGGCTATAAGAACCAGAAGCGGAGGAAACACTAACCAGCAGAG
>CY097202|A/American_green_winged_teal/Illinois/3054/2009|H1N2|1_2170
GCTAATGTGTTAATTGGGCAAGGAGACGTGGTGTTGGTAATGAAACGGAAACGAGACTCTAGCATACTTACTGACAGCCA
>KU201728|A/American_green_winged_teal/Idaho/AH0011899/2015|H5N2|4_1612
TCAATTTATTCAACAGTGGCGAGTTCCCTAGCACTGGCAATCATAGTGGCTGGTCTATCTTTATGGATGTGCTCTAATGG
>KY561219|A/American_green_winged_teal/Mississippi/15OS8008/2015|H11N3|3_945
TTTGGCTGGAAAGAGCCTAACATTGTCAAGCCACATGAAAAAGGAATAAACCCCAATTATCTCCTGGCTTGGAAGCAAGT
>AB753217|A/African_Stonechat/Vietnam/8/2009|H9N2|4_882
GCAATGTCAGACAGAAAAAGGTGGCTTAAACACAACATTGCCATTCCAAAATGTAAGTAAGTATGCATTTGGAAACTGCT
>CY190592|A/American_black_duck/Maryland/07OS2482/2007|H6N8|3_1197
GATGAGCCAGAGCCTAGATCGCTAGCAAGCTGGATCCAGAGTGAATTCAATAAGGCGTGTGAATTGACCGACTCAAGTTG
>KP636475|A/American_black_duck/Maine/44411/532/2008|H3N8|1_744
GAAGTGAGAAATGATGATGTCGACCAAAGTTTGATTATCGCTGCCAGGAACATAGTAAGAAGAGCAACGGTATCGGCAGA
>AY705240-Eastern-equine-encephalitis-virus-strain-Georgia-97,-complete-genome_11102
AGGTCTGCACCAGTGCAGTTACCTGCAAAGGAGATTGCAAGCCACCGAAAGATCATATCGTCGATTATCCAGCACAACAT
>KM251522|A/Anas_crecca/Hubei/Chenhu1623_5/2014|H5N6|2_1952
GGCCAAGAGTATGGAATATGATGCCGTAGCAACCACACATTCATGGATTCCTAAAAGGAATCGTTCCATTCTCAACACAA
>CY138045|A/American_black_duck/New_Brunswick/00464/2010|H4N6|4_945
AATATCAATCGGGGACTGCCCCAAGTATGTCAAACAGGGGTCTTTGAAACTGGCTACAGGGATGAGGAACATCCCTGAGA
>KU201728|A/American_green_winged_teal/Idaho/AH0011899/2015|H5N2|4_992
AATTAGTCCTTGCGACTGGGCTCAGAAATAGTCCTCTAAGAGAAAGAAGAAGAAAAAGAGGACTATTTGGAGCTATAGCA
>KT338418|A/American_green_winged_teal/Alaska/478/2014|H3N1|2_186
AGAGACTGGAGCACCTCAACTCAATCCAATTGATGGACCATTGCCTGAAGACAATGAGCCAAGTGGATATGCACAAACAG
>AY705240-Eastern-equine-encephalitis-virus-strain-Georgia-97,-complete-genome_2684
CCAAACCTTTAAAAGATGACATAATATTAACCTGCTTTAGAGGGTGGGTTAAACAACTGCAGATTGACTACAAGAACCAC
>KP636475|A/American_black_duck/Maine/44411/532/2008|H3N8|1_248
TGCCGGCTCAGACCGAGTGATGGTATCACCTCTGGCCGTGACATGGTGGAATAGGAATGGACCGACAACAAGCACAGTTC
>HM172183|A/bar_headed_goose/Qinghai/1_HVRI/2006|H5N1|6_1024
CCAAAAGCACTAATTCCAGGAGCGGCTTTGAAATGATTTGGGATCCAAATGGGTGGACTGGAACGGACAGTAGCTTTTCG
>HM570065|A/Anas_platyrhynchos/Belgium/12827/2007|H3N8|1_1197
CATAGTGGCAATGGTTTTCTCACAAGAGGATTGCATGATAAAAGCAGTACGAGGTGATTTGAATTTTGTCAACAGGGCGA
>KP416433|A/chicken/Dongguan/1548/2014|H7N9|7_260
TGGAGACCCAAACAACATAGACAAGGCGGTTAAATTATACAAGAAACTGAAGAGGGAAATGACATTTCATGGAGCAAAGG
>KC464599|A/brambling/Beijing/16/2012|H9N2|5_496
TGATGCAAGGATCAACTCTTCCAAGGAGATCTGGAGCTGCAGGTGCAGCAGTAAAGGGGATAGGAACAATGGTGATGGAA
>KU289785|A/American_green_winged_teal/Mississippi/A00468514/2009|H7N7|1_189
GCAGACAAGAGAATAATGGAAATGATTCCTGAAAGGAATGAACAGGGACAGACCCTTTGGAGCAAAACAAACGATGCCGG
>KM251502|A/Anas_crecca/Hubei/Chenhu1623_5/2014|H5N6|8_558
GTTCGGGTCTCTGAAATTATACAGAGATTCGCTTGGAGAAGCAGTGATGAGGGTGGGAGACTTCCACTCCCTCCAAATCA
>CY190592|A/American_black_duck/Maryland/07OS2482/2007|H6N8|3_819
CTACCTGATGGGCCCCCCTGCTCTCAGCGGTCAAAATTCTTGCTGATGGATGCCTTGAAACTAAGCATTGAAGACCCAAG
>CY138645|A/American_black_duck/New_Brunswick/00321/2010|H1N1|3_252
AGACCGAACAATGGCCTGGACAGTGGTGAATAGTATCTGCAACACCACAGGAGTCGAGAAGCCCAAATTCCTTCCGGATC
>KR653231-Zaire-ebolavirus-isolate-Ebola-virus/H.sapiens-wt/SLE/2014/Makona-20144865,-partial-genome_15738
ATTTTTCCAAGGCAAACAGCTGAATATTATAGAAGATGACCTTATTCGACTGCCTCACTTATCTGGATGGGAGCTAGCTA
>KP636477|A/American_black_duck/Maine/44411/532/2008|H3N8|3_1891
GCTCTATCGGGAAGGTGTGCAGAACCTTACTGGCAAAGTCTGTATTCAACAGTCTATATGCATCTCCACAACTCGAGGGG
>CY011054|A/blue_winged_teal/Ohio/908/2002|H3N2|2_1302
ACATACTGGTGGGACGGACTCCAATCTTCCGATGACTTTGCTCTTATAGTGAATGCTCCGAATCATGAGGGAATACAAGC
>KT717273|A/Anser_fabalis/China/Anhui/L93/2014|H6N2|3_1736
GGAGATGAGGCGATGTCTTCTTCAATCCCTTCAACAAATTGAGAGCATGATTGAGGCCGAGTCTTCTGTCAAAGAGAAGG
>KR006962-Zaire-ebolavirus-isolate-Ebola-virus/H.sapiens-wt/LBR/2015/Makona-LIBR1413,-partial-genome_3607
ATTTTGGGAAACCTGACATTTCGGCATTTGATTTGAGAAACATTATGTATGATCACTTGCCTGGTTTTGGAACTGCTTTT
>KM113234|A/chicken/Chongqing/C1258/2011|H9N2|1_1612
AAATCAATGGTCCAGAATCAGTGCTAGTTAACACATATCAATGGATCATTAGAAATTGGGAAAATGTGAAGATTCAATGG
>CY166775|A/American_green_winged_teal/Mississippi/11OS5869/2011|H4N6|1_434
AAGACGGAGGGTCGACATAAACCCGGGCCATGCTGACCTCAGTGCCAAAGAGGCGCAGGACGTAATCATGGAAGTTGTAT
>AY354458-Zaire-ebolavirus-strain-Zaire-1995,-complete-genome_7137
CCCTTGCCACAATCTCCACGAGTCCTCAACCCCCCACAACCAAACCAGGTCCGGACAACAGCACCCACAATACACCCGTG
>AB753219|A/African_Stonechat/Vietnam/8/2009|H9N2|6_640
GGTTCATGGTCCAAAAACATCCTAAGAACTCAGGAGTCAGAATGCGTTTGCATCAATGGAACTTGTGCAGTAGTAATGAC
>CY190594|A/American_black_duck/Maryland/07OS2482/2007|H6N8|1_1134
CTCAGGAAGGCAACCAGAAGGTTGATCCAGCTAATAGTAAGTGGGAGAGACGAGCAATCAATTGCTGAAGCAATAATTGT
>CY129064|A/American_black_duck/New_Brunswick/02650/2007|H3N2|6_620
TCATTTATGATGGGATGCTTGTTGACAGTATTGGTTCATGGTCTCAAAATATCCTCAGAACTCAGGAGTCAGAATGTGTT
>KJ426410|A/chicken/Jiangsu/SQ79/2011|H9N2|7_0
ATGAGTCTTATACCGGAGGTCGAAACGTACGTTCTCTCTATCATTCCATCAGGCCCCCTCAAAGCCGAGATCGCGCAGAG
>KP636475|A/American_black_duck/Maine/44411/532/2008|H3N8|1_868
GAGGAATAAGGATGGTGGACATCCTTAGGCAGAATCCAACAGAGGAACAAGCCGTAGACATATGCAAGGCAGCAATGGGA
>CY190587|A/American_black_duck/Maryland/07OS2482/2007|H6N8|4_704
CCTGCTGTGAACAGTCAAAGAGGCAGAATTGATTATTACTGGTCTGTTTTAAAACCAGGGGAAACCTTGAATGTGGAATC
>KM076702|A/Anser_fabalis/China/HuBS428/2014|H9N2|2_1008
CAGCCAGAGTGGTTTAGAAATGTCTTAAGCATTGCTCCTATAATGTTCTCAAACAAGATGGCGAGATTAGGGAAAGGATA
>CY190592|A/American_black_duck/Maryland/07OS2482/2007|H6N8|3_1827
GACATGACTAAAGAATTCTTTGAAAACAAGTCGGAAACGTGGCCAATTGGAGAATCCCCCAAAGGGGTAGAGGAAGGCTC
>KM251522|A/Anas_crecca/Hubei/Chenhu1623_5/2014|H5N6|2_1830
TTGAAATGGGAATTGATGGATGAAGACTACAAGGGTAGACTGTGCAATCCTCTGAATCCATTCGTCAGCCATAAGGAAAT
>MF046479|A/American_black_duck/Alberta/307/2016|H4N8|6_128
GAATTGCAATGAAACAGTCATTAGGGAATACAATGAAACAGTAAGGGTTGAGAAGGTAACACAATGGCACAATACCAATG
>CY138772|A/American_black_duck/New_Brunswick/00344/2010|H7N7|5_768
AATCCTGGGAATGCTGAAATTGAAGACCTCGTCTTCCTTGCACGGTCTGCTCTCATTCTGAGAGGATCAGTGGCTCATAA
>KM251532|A/Anas_crecca/Hubei/Chenhu1623_5/2014|H5N6|1_2046
GCAGCCGGAGTGGAATCTGCTGTGCTGAGGGGATTCCTAATTCTAGGCAAGGAGGACAAAAGATATGGACCAGCATTGAG
>KR732524|A/bar_headed_goose/Mongolia/X53/2009|H5N1|4_1638
AGTGGCGAGTTCCCTAGTGCTGGCAATCATGATGGCTGGTCTATCTTTATGGATGTGTTCCAACGGGTCGTTACAGTGCA
>AY705240-Eastern-equine-encephalitis-virus-strain-Georgia-97,-complete-genome_3111
CAATATTACTCTGACCCGCTCGCAGTGGGAGACTATTCCAGCGTTCAAGGATGACAAAGCGTATTCGCCTGAGATGGCCT
>AY722102-Eastern-equine-encephalitis-virus-strain-PE6,-complete-genome_11600
GCGCATAATGCTGTCTTTCATATCAATTTACAAAATCATATTAATTTTCTTTTATGTTTTTATTTTGTTTTTAATATTTC
>CY191278|A/American_black_duck/Maryland/13OS2956/2013|H11N9|5_384
AGGATTTGGCGTCAAGCGAACAATGGAGAAGACGCAACTGCTGGTCTCACTCATCTGATGATCTGGCATTCCAACCTGAA
>KM251522|A/Anas_crecca/Hubei/Chenhu1623_5/2014|H5N6|2_1220
GATGATGGGCATGTTCAACATGCTGAGTACAGTCCTAGGAGTTTCAATTCTAAATCTTGGACAGAAAAGATACACCAAAA
>CY138645|A/American_black_duck/New_Brunswick/00321/2010|H1N1|3_1890
AGAGGAAGGCTCTATTGGGAAGGTATGCAGAACCCTACTGGCAAAATCTGTGTTCAACAGTCTATATGCATCTCCACAAC
>CY128760|A/American_black_duck/New_Brunswick/02375/2007|H4N8|6_1152
AAAGAGCAGATCAAAAGGCAAGTTGTAGTCGATAACTTGAATTGGTCAGGATACAGTGGTTCTTTCACACTACCAGTGGA
>AB239302|A/Bar_headed_Goose/Mongolia/1/05|H5N1|3_868
CCCTTAAATTAAGTATCGAAGACCCGAGTCATGAGGGGGAGGGGATACCACTATACGATGCAATCAAATGCATGAAGACA
>AB753221|A/African_Stonechat/Vietnam/8/2009|H9N2|7_462
TGAGCAGATTGCTGACGCCCAACATCGGTCCCACAGGCAGATGGCGACTACTACCAACCCACTAATTAGGCATGAGAATA
>CY129064|A/American_black_duck/New_Brunswick/02650/2007|H3N2|6_1302
GGAGACCAGGGTATGGTGGACTTCAAATAGTATCGTCGTATTTTGTGGTACTTCTGGTACTTATGGAACAGGCTCATGGC
>CY190587|A/American_black_duck/Maryland/07OS2482/2007|H6N8|4_960
AATGCCCCAAATATGTGAAAAGTGAAAGTTTGAGGCTTGCAACTGGACTGAGAAATGTTCCACAGATTGAGACTAGAGGG
>KJ508961|A/Baikal_teal/Korea/H52/2014|H5N8|4_1054
GTTTGGGGCTATAGCAGGTTTTATAGAGGGAGGATGGCAGGGAATGGTAGATGGTTGGTATGGGTACCACCATAGCAATG
>GU050319|A/avian/Hong_Kong/0719/2007|H5N1|6_496
TTGCCATGATGGCACCAGTTGGTTGACAATTGGAATTTCTGGCCCAGACAATGGGGCTGTGGCTGTATTGAAATACAATG
>HM570063|A/Anas_platyrhynchos/Belgium/12827/2007|H3N8|3_945
ATTCTTCGGCTGGAAAGAGCCCAACATTGTAAAACCACATGAAAAAGGCATAAACCCCAATTACCTCCTGGCTTGGAAGC
>GU050324|A/avian/Hong_Kong/0719/2007|H5N1|1_504
ATGGAGGTCGTTTTCCCAAATGAAGTGGGAGCTAGAATATTGACTTCAGAGTCGCAATTGACAATAACGAAAGAGAAGAA
>JX420158|A/chicken/Bac_Lieu/1214/2007|H5N1|4_1323
CGGGTTCCTAGATGTCTGGACTTATAATGCTGAACTTCTGGTTCTCATGGAAAATGAGAGAACTCTAGACTTCCATGACT
>KU201727|A/American_green_winged_teal/Idaho/AH0011899/2015|H5N2|3_1403
CCTGTTGAATTCATCCTGCGCAGCCATGGATGACTTCCAATTGATTCCAATGATAAGCAAGTGCAGAACCAAAGAAGGAA
>KP414667|A/chicken/Dongguan/4189/2013|H9N2|2_1281
CAGAAGAAGTACACCAAAACCACATATTGGTGGGACGGGCTCCAATCCTCAGATGACTTTGCTCTCATAGTGAATGCACC
>KR653285-Zaire-ebolavirus-isolate-Ebola-virus/H.sapiens-wt/SLE/2014/Makona-20143036,-partial-genome_7808
GTGGCACATGCCACATTTTGGGACCGGACTGCTGTATTGAACCACATGATTGGACCAAGAACATAACAGACAAAATTGAT
>CY143451|A/American_green_winged_teal/Interior_Alaska/9BM12714R1/2009|H3N8|1_1575
ACACAAGGAACGGAGAAGTTGACAATAACTTATTCGTCATCAATGATGTGGGAGATCAATGGTCCTGAGTCGGTGTTGGT
>KU289738|A/American_black_duck/Delaware/A00870108/2010|H7N3|4_1134
GATTACAAAAGCACCCAATCTGCAATAGATCAGATCACAGGCAAATTGAATCGTCTAATTGACAAAACAAATCAGCAATT
>MF046281|A/American_black_duck/Alberta/307/2016|H4N8|4_1449
TTCCATCAGTGTGACAACAACTGCATCGAAAGCATAAGAAATGGAACATATGACCATGATATTTACAGAGACGAGGCAAT
>KX121218|A/duck/Hunan/121/2014|H3N2|8_0
ATGGATTCCCACACTATGTTAAGCTTTCAGGTAGACTGCTTTCTTTGGCATGTCCGCAAACGATTTGCAGACCAAGAATT
>CY138855|A/American_black_duck/New_Brunswick/00424/2010|H3N8|3_378
ACCAGGAGGGAAGTCCATATCTACTATTTAGAAAAGGCCAATAAGATAAAGTCTGAGAAGACACACATCCACATCTTTTC
>HM570062|A/Anas_platyrhynchos/Belgium/12827/2007|H3N8|8_320
CAAGCAGAAAGTGGCAGGCTCCCTTTGCATCAGAATGGACCAGGCAATAATGGATAAAAACATCATATTGAAAGCAAACT
>KR063681|A/chicken/Egypt/A10351A/2014|H5N1|7_124
GGGAAGAACACCGATCTCGAGGCTCTCATGGAATGGCTAAAGACAAGACCAATCCTGTCACCTCTGACTAAAGGAATGTT
>KP739422|A/American_green_winged_teal/Washington/195750/2014|H5N1|5_630
TGATCGGAATTTCTGGAGAGGCGAAAATGGAAGAAGGACAAGGATTGCCTATGAGAGAATGTGCAACATCCTCAAAGGGA
>CY079454|A/American_black_duck/Illinois/08OS2688/2008|H5N2|6_882
AGAGACAACTGGAAGGGCTCTAATAGGCCTGTTATAGATATAAATATGGCAGATTATAGCATTGATTCCAGTTATGTGTG
>CY129150|A/American_black_duck/New_Brunswick/02491/2007|H3N8|4_1024
AGAAACAGACCAGGGGTCTGTTCGGTGCAATAGCAGGGTTCATAGAAAACGGATGGGAAGGAATGATAGATGGTTGGTAT
>CY190690|A/American_black_duck/Maryland/08OS1725/2008|H8N4|1_441
CGGAGAGTCGACATAAACCCGGGCCATGCAGACCTCAGTGCCAAAGAGGCACAGGATGTAATCATGGAAGTTGTCTTTCC
>CY079459|A/American_black_duck/Illinois/08OS2688/2008|H5N2|1_1736
GGAATTCGAGCCATTTCAATCTCTGGTCCCTAAGGCAGCCAGAGGTCAGTACAGTGGATTCGTGAGAACACTGTTTCAGC
>CY138848|A/American_black_duck/New_Brunswick/00410/2010|H1N1|2_315
ATCTTTGAAAACTCGTGTCTTGAAACAATGGAAGTTGTTCAACAAACAAGAGTGGACAAGCTGACCCAAGGTCGTCAAAC
>CY079454|A/American_black_duck/Illinois/08OS2688/2008|H5N2|6_945
GATTCCAGTTATGTGTGCTCAGGACTTGTTGGAGACACACCAAGGAACGATGATAGCTCTAGCAGCAGCAATTGCAGGGA
>KR817230-Zaire-ebolavirus-isolate-Ebola-virus/H.sapiens-wt/GIN/2014/Makona-EM_080063,-partial-genome_14945
CATGTATGATTGAGCAATTCAAAGTGGTTTGGCTGAAACCCTACGAACAATGTCCGCAGTGTTTAAATGCCAAGCAACCT
>AY705240-Eastern-equine-encephalitis-virus-strain-Georgia-97,-complete-genome_6771
CATTGCCGAACACTTCCAATTCGGCGACGCGGTGTTAGAGACAGACATAGCTTCTTTTGATAAAAGCGAGGACGATGCTA
>AY705240-Eastern-equine-encephalitis-virus-strain-Georgia-97,-complete-genome_11468
AAATTATAACACTAAGGGCAGTGCATAATGCTGCTCCTAAGTAATTTTATACACACTTTATAATCAGGCATAATTGCCGT
>CY196092|A/American_green_winged_teal/Interior_Alaska/11BM02195/2011|H4N6|5_1216
ACACTAATCAACAGAGAGCATCTGCAGGGCAAATCAGCGTACAGCCCACATTCTCAGTACAGAGAAACCTCCCATTCGAG
>KR105273-Zaire-ebolavirus-isolate-Ebola-virus/H.sapiens-wt/SLE/2014/Makona-G4856.1,-partial-genome_12760
GAAATCTCACACCAGGTCTTAATTCTTATATCAAAAGAAATCAATTCCCTCCGTTGCCAATGATTAAAGAACTGCTATGG
>HM172419|A/bar_headed_goose/Tibet/8/2006|H5N1|1_248
TGCTGGATCGGACAGGGTGATGGTGTCTCCCCTAGCTGTAACTTGGTGGAATAGGAATGGGCCGACGACAAGTGCAGTCC
>EU500856|A/American_black_duck/NB/2538/2007|H7N3|8_126
ACCGGCTTCGCCGAGATCAGAAATCTCTGAGAGGAAGAGGCAGCACTCTTGGTCTGGACATCGAAACAGCCACTCGTGCT
>KU201728|A/American_green_winged_teal/Idaho/AH0011899/2015|H5N2|4_1302
GGAAGACGGATTCCTAGATGTCTGGACTTATAATGCTGAACTTTTAGTTCTCATGGAAAATGAGAGAACTCTAGATTTCC
>CY129064|A/American_black_duck/New_Brunswick/02650/2007|H3N2|6_992
ATGATAGCTCTAGCAGCAGCAACTGCAGGGATCCTAACAATGAGAGAGGGAACCCAGGGGTGAAAGGGTGGGCATTTGAC
>MF613719|A/American_black_duck/Alberta/307/2016|H4N8|3_1464
TGCAGAACCAAAGAAGGGCGGCGGAAGACAAATCTGTATGGGTTCATAATAAAGGGAAGATCTCATTTGAGGAATGATAC
>GQ907303|A/black_headed_gull/Mongolia/1766/2006|H13N6|7_858
GTCGCATTAAATACGAGTTGAAAAGAGGGCCTTCTACGGAAGGAGTGCCTGAGTCTATGAGGGAAGAGTATCGGCAGGAA
>KU289837|A/American_green_winged_teal/Utah/A00461135/2009|H7N1|5_1178
TCTTGAACTGAGAAGCAGATACTGGGCTATAAGGACCAGAAGTGGAGGAAACACCAACCAACAGAGAGCATCTGCAGGGC
>CY128486|A/American_black_duck/New_Brunswick/03530/2009|H4N6|6_992
CAATGATCCCGGAAGCGGGAACTGTGATGCACCGATAACAGGAGGGAGCCCAGATCCTGGCGTAAAAGGATTTGCATTCT
>EU743234|A/goose/OH/22911_2/1986|H5N2|7_768
ACAGCGATTCAAGTGATCCTCTCATTATTGCAGCGAGTATCATTGGGATCTTGCACTTGATATTGTGGATTCTTGATCGT
>AB239302|A/Bar_headed_Goose/Mongolia/1/05|H5N1|3_248
AGGAAGAGACCGAACGATGGCCTGGACTGTGGTGAATAGTATTTGCAACACCACAGGAGTCGAGAAACCTAAATTTCTCC
>KY561220|A/American_green_winged_teal/Mississippi/15OS8008/2015|H11N3|5_128
GGAAGAATGGTTGGCGGAATCGGGAGATTCTACATACAGATGTGCACTGAGCTCAAACTCAGTGATTACGAAGGGAGGCT
>KM251532|A/Anas_crecca/Hubei/Chenhu1623_5/2014|H5N6|1_186
ATAATAGATATGATTCCTGAAAGGAATGAACAAGGACAGACACTCTGGAGCAAGACAAATGATGCTGGGTCGGACAGGGT
>KX297740|A/aquatic_bird/Korea/w44/2005|H7N3|4_992
TGTTCCTGAGATTCCAAAGGGAAGAGGTCTATTTGGTGCTATAGCGGGTTTCATTGAAAATGGATGGGAAGGTCTAATTG
>KU289751|A/American_green_winged_teal/Arizona/A00115994/2009|H7N3|3_1386
ATAATGAAGGGAGTATACATAAACACAGCTTTACTCAACGCTTCTTGTGCAGCAATGGATGACTTTCAGTTGATCCCAAT
>KU289738|A/American_black_duck/Delaware/A00870108/2010|H7N3|4_378
GGAGGAATTGATAAGGAGTCAATGGGTTTCACCTATAGTGGAATAAGAACCAATGGGGCGACGAGTGCCTGCAGAAGATC
>LC275034|A/bean_goose/Ishikawa/1701A012/2017|H5N6|1_1550
TATCCCCTGAAGAAGTTAGTGAAACACAGGGAACGGAAAAGTTAACGATAACATATTCATCATCTATGATGTGGGAGATT
>GU050318|A/avian/Hong_Kong/0719/2007|H5N1|7_264
AAATGGAAATGGAGATCCAAATAATATGGATAGGGCAGTCAAGCTATACAAGAAGCTGAAAAGAGAAATAACATTCCATG
>KM251532|A/Anas_crecca/Hubei/Chenhu1623_5/2014|H5N6|1_248
TGCTGGGTCGGACAGGGTGATGGTGTCCCCCCTAGCTGTAACTTGGTGGAATAGGAATGGGCCAACGACAAATACAGTTC
>KT717285|A/Anser_fabalis/China/Anhui/L144/2014|H6N1|7_455
GCAGATTGCTGATTCACAGCATCGGTCTCACAGACAGATGGTAACTACCACCAACCCACTAATCAGGCATGAAAACAGAA
>CY139429|A/American_black_duck/New_Brunswick/00946/2010|mixed|4_756
CCAGGAGATCTCATAGTTTTCAACACCATAGGGAATTTGATCGCTCCAAGGGGCCATTACAAACTCAACAGTCAAAAGAA
>AB753217|A/African_Stonechat/Vietnam/8/2009|H9N2|4_1197
AGTCGACAAAATGAACAAGCAGTATGAAATTATTGATCATGAATTCAGTGAGGTTGAAACTAGACTTAACATGATCAATA
>CY139237|A/American_black_duck/Prince_Edward_Island/00673/2010|H3N8|2_1323
TGGGACGGACTTCAATCCTCCGATGATTTTGCTCTCATAGTGAATGCTCCGAATCATGAGGGGATACAAGCAGGAGTAGA
>CY045308|A/American_black_duck/New_Brunswick/19347/2006|H4N6|3_1827
ACTAAAGAATTTTTTGAGAACAAGTCGGAAACATGGCCAATTGGAGAATCCCCCAGAGGGGTAGAGGAAGGCTCTATTGG
>CY128511|A/American_black_duck/New_Brunswick/03534/2009|H4N6|5_1152
ATGGACTCCAGCACTCTTGAACTGAGGAGCAGATACTGGGCTATAAGGACCAGAAGCGGAGGGAACACTAACCAACAGAG
>AF086833-Ebola-virus---Mayinga,-Zaire,-1976,-complete-genome_9821
AAGCTTGTAAAAATATTGTTCTTGTTTCAAGAGGTAGATTGTGACCGGAAATGCTAAACTAATGATGAAGATTAATGCGG
>CY190587|A/American_black_duck/Maryland/07OS2482/2007|H6N8|4_1152
AAAGCACTCAAAAGGCTATAGACGGAATTACAAATAAAGTCAATTCCATCATTGACAAAATGAACACACAATTTGAAGCT
>CY132900|A/American_green_winged_teal/Illinois/10OS1551/2010|H4N6|1_1612
CAATGATGTGGGAGATCAATGGTCCTGAGTCGGTGTTGGTCAATACTTATCAATGGATAATCAGAAACTGGGAGACTGTA
>AB684254|A/black_swan/Yamaguchi/1/2011|H5N1|4_1512
CCGCAGTATTCAGAAGAAGCAAGACTAAAAAGAGAGGAAATAAGTGGAGTAAAATTGGAATCAATAGGAATCTACCAAAT
>MF629954|A/chicken/Fujian/S4215/2014|H7N9|1_2046
ACAGCAGGAGTAGAGTCTGCGGTATTGAGAGGATTTCTGATTCTGGGCAAAGAAGACAAAAGATATGGGCCAGCATTGAG
>AB684254|A/black_swan/Yamaguchi/1/2011|H5N1|4_1323
GAACTTCTGGTTCTCATGGAAAATGAGAGAACTCTAGATTTCCATGACTCAAATGTCAAGAACCTTTACGATAAGGTCAG
>KX714383|A/American_green_winged_teal/Alaska/103781/2008|H3N6|1_1488
GAGCATCGACCGATTTTTAAGAGTTCGGGATCAACGGGGGAACGTACTATTGTCACCTGAAGAAGTCAGCGAGACACAAG
>KU289768|A/American_green_winged_teal/Colorado/A00551331/2007|H7N3|2_496
TTCTCAAGGATGTGATGGAATCAATGGATAAAGAGGAAATGGAAATAACAACGCATTTCCAAAGAAAGAGGAGAGTGAGA
>AB753220|A/African_Stonechat/Vietnam/8/2009|H9N2|8_715
GGTTGATTGAAGAAGTACGACATAGATTAAAGATTACGGAGAATAGCTTTGAGCAAATAACTTTTATGCAAGCCTTACAA
>CY191029|A/American_black_duck/Maryland/11OS3898/2012|H2N1|6_0
AGTTCAAAATGAATCCAAATCAAAAGATAATAACCATTGGGTCAATCTGCATGGTAATTGGAATAATAAGTCTGGTACTA
>MF613851|A/American_black_duck/Alberta/118/2016|H10N7|4_496
GCAAAGGACAAAACTTCCCACAAACAACAAACACATACAGAAATACAGATTCAGCAGAACACCTTATAATCTGGGGAATT
>MF613935|A/American_black_duck/Alberta/118/2016|H10N7|1_124
ACCCCGCACTCAGAATGAAATGGATGATGGCAATGAAATATCCAATTACAGCAGATAAGCGAATAATGGAAATGATCCCT
>KM251492|A/Anas_crecca/Hubei/Chenhu1623_5/2014|H5N6|5_1054
TGGTCCCAAGAGGGCAGCTATCCACTAGAGGGGTTCAAATTGCTTCAAATGAGAACATGGAAACAATGGACTCCAACACA
>CY079217|A/avian/Japan/8KI0195/2008|H6N8|2_854
TGTGAGGAAAATGATGACTAACTCACAAGATACAGAGCTCTCCTTTACAATTACGGGAGACAACACCAAATGGAATGAGA
>AY705240-Eastern-equine-encephalitis-virus-strain-Georgia-97,-complete-genome_11285
CAGTGGTTGCCCTAGTTCTGTTCTTCCATAGACATTAATATCTTGTCAACCACATAACACTACAGGCAGTGTATAAGGCT
>CY137368|A/laughing_gull/Delaware_Bay/61/2002|H1N9|2_992
AAATGGTTTAGGAATGTCTTGAGCATTGCACCTATAATGTTCTCGAATAAGATGGCAAGACTAGGGAAAGGATACATGTT
>JN852800|A/chicken/Korea/KNUSWR09/2009|H9N2|3_1701
AATGGGACTTCCAAGATTAAGATGAAATGGGGCATGGAGATGAGGCGATGTCTTCTTCAATCCCTTCAACAAATTGAAAG
>AF086833-Ebola-virus---Mayinga,-Zaire,-1976,-complete-genome_10126
TTAAAATTTAGTGCATAAATCTGGGCTAACACCACCAGGTCAACTCCATTGGCTGAAAAGAAGCTTACCTACAACGAACA
>AB753216|A/African_Stonechat/Vietnam/8/2009|H9N2|3_1701
GTGAGAACCAACGGGACTTCCAAGATCAAGATGAAATGGGGTATGGAAATGAGACGCTGCCTTCTTCAATCTCTCCAACA
>CY079455|A/American_black_duck/Illinois/08OS2688/2008|H5N2|5_1216
ACACTAACCAGCAGAGAGCATCCGCAGGGCAAATCAGCGTACAGCCCACATTCTCTGTACAGAGGAACCTCCCATTTGAG
>CY138045|A/American_black_duck/New_Brunswick/00464/2010|H4N6|4_504
AACCAAATCTGATGGGAATGCATACCCACTCCAAAACCTGACAAAGATCAACAATGGGGACTATGCAAGGCTCTACATAT
>KM251522|A/Anas_crecca/Hubei/Chenhu1623_5/2014|H5N6|2_1281
CAGAAAAGATACACCAAAACCACATATTGGTGGGACGGGCTCCAATCCTCTGATGATTTCGCTCTCATTATAAATGCCCC
>KU201753|A/American_wigeon/Oregon/AH0012525/2015|H5N8|5_62
TGCCACTGAAATCAGAGCATCTGTTGGAAGAATGGTTGGTGGAATTGGAAGGTTTTATATACAGATGTGCACTGAACTCA
>CY079459|A/American_black_duck/Illinois/08OS2688/2008|H5N2|1_1116
AGAGCAACAGCCATTCTCAGGAAGGCAACCAGAAGACTGATTCAACTAATAGTAAGTGGGAGAGACGAGCAGTCAATTGC
>KM251532|A/Anas_crecca/Hubei/Chenhu1623_5/2014|H5N6|1_1736
ATTCCAATCCTTGGTACCTAAAGCTACCAGAGGTCAATACAGTGGATTTGTGAGAACATTATTTCAACAAATGCGTGATG
>KM251522|A/Anas_crecca/Hubei/Chenhu1623_5/2014|H5N6|2_2135
CAGTATGGTGGAGGCCATGGTTTCTCGGGCTCGAATTGACGCACGAATTGATTTCGAGTCTGGAAGGATTAAGAAAGAAG
>CY138646|A/American_black_duck/New_Brunswick/00321/2010|H1N1|2_1922
CTGTAAATAATGCTGTAGTGATGCCAGCTCATGGCCCGGCCAAGAGCATGGAATATGATGCTGTTGCTACTACGCACTCC
>AB753215|A/African_Stonechat/Vietnam/8/2009|H9N2|2_1798
AACCTGTACAATATCAGGAACCTCCACATTCCAGAGGTCTGCTTGAAATGGGAATTGATGGATGAAGACTACCAAGGCAG
>KX714383|A/American_green_winged_teal/Alaska/103781/2008|H3N6|1_1054
TTGAAAATAAGAGTACATGAGGGGTATGAAGAGTTTACAATGGTTGGAAGAAGAGCAACGGCTATTCTCAGGAAGGCAAC
>KY751038|A/chicken/Anhui/AH271/2015|H7N9|4_1364
CAAACTGTACGAACGAGTGAAAAGACAGCTGAGAGAGAATGCTGAAGAAGATGGCACTGGTTGCTTTGAAATATTTCACA
>KU289744|A/American_black_duck/Delaware/A00870108/2010|H7N3|2_1134
AGTATTGATCTGAAATATTTCAATGAGTCAACAAAAAAGAAAATAGAAAAGATTAGGCCTCTTCTAATAGATGGTACAGC
>MF046202|A/American_black_duck/Alberta/96/2016|H3N6|5_1240
TACAGAGAAACCTCCCGTTCGAGAGAGCAACCATTATGGCAGCATTTACAGGAAACACTGAAGGCAGAACTTCGGACATG
>LC275036|A/bean_goose/Ishikawa/1701A012/2017|H5N6|3_441
CTTCACATATTCTCATTCACTGGAGAGGAAATGGCCACCAAAGCTGACTATACTCTTGATGAGGAGAGCAGAGCAAGAAT
>KY751038|A/chicken/Anhui/AH271/2015|H7N9|4_620
AAACAAACTGGTGACAGTTGGGAGTTCTAATTATCAACAATCTTTTGTACCGAGTCCAGGAGCGAGACCACAAGTTAATG
>AF086833-Ebola-virus---Mayinga,-Zaire,-1976,-complete-genome_17385
AGATCGAAATTGTACGAAGCTGTATATAAATTGATCTTACACCATATTGATCCTAGCGTATTGAAAGCAGTGGTCCTTAA
>KU201728|A/American_green_winged_teal/Idaho/AH0011899/2015|H5N2|4_558
TAATACCAATCGGGAAGATCTTTTGATACTGTGGGGGATTCATCATTCCAACAATGCAGCAGAGCAGACAAATCTCTATA
>CY138772|A/American_black_duck/New_Brunswick/00344/2010|H7N7|5_640
GGAATTTCTGGAGAGGTGAAAATGGACGGAGGACAAGAATTGCATATGAAAGAATGTGCAACATCCTCAAAGGGAAATTC
>KX714378|A/American_green_winged_teal/Alaska/103777/2008|H4N6|4_189
GGAGTTGTGTCCTAGCCCTTTGAGATTAGTAGATGGCCAAACTTGTGACATCGTCAATGGTGCTCTGGGGAGCCCAGGCT
>KY415898|A/chicken/Ganzhou/GZ157/2016|H3N2|1_0
ATGGAGAGAATAAAAGAACTAAGAGATCTAATGTCACAGTCCCGCACTCGCGAGATACTGACAAGGACCACTGTGGACCA
>CY138772|A/American_black_duck/New_Brunswick/00344/2010|H7N7|5_1152
GACTCCAGCACTCTTGAATTGAGGAGCAGATATTGGGCTATAAGGACCAGAAGTGGAGGAAACACTAACCAACAGAGAGC
>KT699060|A/Anser_fabalis/Anhui/L139/2014|H9N2|8_198
CGAATTTTGGAGGAAGAGTCAGACGAAGCATTTAAAATGACTATTGCTTCAGTGCCAGCTCCACGCTATCTAACTGACAT
>HM172474|A/bar_headed_goose/Qinghai/3/2005|H5N1|3_488
TGATGAAGAGAGCAGGGCAAGAATTAAAACCAGGCTGTTCACCATAAGACAGGAAATGGCCAGTAAGGGTCTATGGGATT
>MF613666|A/American_black_duck/Alberta/96/2016|H3N6|2_2074
GCTGCAATCTATTTGAGAAATTCTTCCCTAGCAGCTCATACAGGAGACCAGTTGGGATTTCCAGTATGGTGGAGGCCATG
>CY139243|A/American_black_duck/New_Brunswick/00687/2010|H3N8|8_132
AAAAGTCTCTAAGAGGAAGAGGTAGCACTCTTGGTCTGGATATCGAAACAGCCACTCGCGCTGGAAAGCAGATAGTGGAG
>HM006731|A/bar_headed_goose/Mongolia/X53/2009|H5N1|3_124
AATTTGCCGCAATATGCACACACTTAGAAGTCTGTTTCATGTATTCAGATTTCCACTTTATTGACGAACGAGGCGAATCA
>MG192174|A/chicken/Fujian/S1XA35/2017|H9N2|2_183
GGAGCACCCCAACTCAATCCAATTGATGGACCATTACCCGAGGACAATGAGCCGAGTGGGTATGCACAAACGGATTGTGT
>CY128956|A/American_black_duck/New_Brunswick/03451/2009|H3N9|2_1953
GCCCATGGCCCAGCCAAAAGCATGGAATATGATGCTGTTGCTACCACGCACTCCTGGATCCCTAAGAGGAACCGCTCTAT
>CY005698|A/black_duck/AUS/4045/1980|H6N5|1_0
AGCGAAAGCAGGTCAAATATATTCAATATGGAGAGAATAAAAGAACTAAGGGACTTAATGTCGCAGTCTCGCACTCGCGA
>CY139557|A/American_black_duck/New_Brunswick/00998/2010|H12N6|1_1197
GCTGAAGCAATAATTGTGGCCATGGTATTTTCACAAGAGGATTGTATGATCAAAGCAGTTCGAGGTGATCTGAATTTTGT
>KU289742|A/American_black_duck/Delaware/A00870108/2010|H7N3|8_198
AAAAGATTGTTGAAGACATCCTAAAGAGTGAAACTGATGAAAACCTCAAAATTGCAATTGCATCAAGCCCTGCTCCTCGG
>KX714435|A/American_green_winged_teal/Alaska/137886/2009|H3N8|5_1116
ACGATGGACTCCAGTACTCTTGAATTGAGAAGCAGATACTGGGCTATAAGGACCAGAAGCGGAGGGAACACTAACCAGCA
>KX977597|A/barnacle_goose/Netherlands/1/2010|H6N8|3_1054
AACTCCAAGATATTGAAAATGAGGAGAAAATCCCAAAAACAAAGAACATGAAGAAGACGAGCCAGTTGAAGTGGGCACTT
>CY166904|A/American_black_duck/Wisconsin/11OS3191/2011|H6N1|1_1701
CAATGGTCACAAGACCCCACAATGTTATACAATAAGATGGAATTCGAACCATTTCAGTCTCTTGTCCCTAAAGCTGCCAG
>CY021248|A/american_black_duck/Ohio/1823/2005|H11N9|5_192
AGGCTGATCCAAAACAGCATAACCATAGAGAGAATGGTTCTCTCGGCATTTGATGAGAGGAGAAATAAATATCTGGAGGA
>HQ913051|A/aquatic_bird/Korea/w44/2005|H7N3|2_976
CAAGAAACCAACCTGACTGGTTTAGAAATGTCTTGAGCATTGCCCCTATAATGTTCTCAAACAAAATGGCAAGGTTAGGA
>CY079233|A/avian/Japan/8KI0162/2008|H3N8|2_315
CTTTGAAAACTCATGTCTTGAAACGATGGAAGTTGTTCAGCAAACAAGAGTGGACAAACTGACCCAAGGCCGCCAGACCT
>CY143197|A/American_green_winged_teal/Interior_Alaska/9BM12356R0/2009|H3N8|5_1455
ATCGTGCCTTCCTTTGACGTGAATAATGAGGGATCTTATTTCTTCGGAGACAATGCAGAGGAGTATGACAATTAAAGAAA
>KU881715|A/Anseriformes/Anhui/L167/2014|H1N1|7_396
AACAGAATGGGAACAGTAACCACAGAAGTGGCTTTTGGCCTAGTGTGTGCCACTTGTGAGCAGATTGCTGACTCACAGCA
>CY129195|A/American_black_duck/New_Brunswick/02481/2007|mixed|4_124
GCCAAACGGAACAATAGTGAAAACAATAACGGATGATCAAATTGAAGTAACTAATGCGACTGAACTGGTTCAGAGTTCCT
>CY139417|A/American_black_duck/New_Brunswick/00914/2010|mixed|3_1701
TATGTGAGAACCAATGGAACCTCCAAGATCAAGATGAAATGGGGCATGGAAATGAGACGCTGCCTCCTTCAGTCTCTTCA
>GU050331|A/avian/Hong_Kong/0828/2007|H5N1|2_1449
AAGAAGTCTTACATAAATCGGACAGGGACATTTGAATTCACGAGCTTTTTCTACCGCTATGGATTTGTAGCCAATTTCAG
>AY705240-Eastern-equine-encephalitis-virus-strain-Georgia-97,-complete-genome_7564
TTATATTATATTGCTATTTAAATATCAGAGATGTTCCCATACCCTACACTTAACTACCCGCCTATGGCGCCGATTAACCC
>KY550824|A/American_green_winged_teal/California/AH0079678/2016|H7N3|3_1952
ATCTCCACAACTTGAGGGATTTTCAGCTGAATCAAGAAAATTGCTCCTTATTGTTCAGGCACTTAGGGACAACCTGGAAC
>GQ386151|A/bean_goose/Tyva/10/2009|H5N1|6_1240
AAAAGAAAGCACAATTTGGACTAGTGGGAGCAGCATATCTTTTTGTGGTGTAAATAGTGACACTGTGAGTTGGTCTTGGC
>CY079459|A/American_black_duck/Illinois/08OS2688/2008|H5N2|1_558
CTGACGATAACAAAAGAGAAGAAAGAAGAACTCCAAGACTGCAAAATTGCCCCTTTGATGGTTGCATACATGCTAGAAAG
>KT338539|A/American_green_winged_teal/Alaska/816/2014|H4N6|6_882
AAATGCATTTGTAGGGACAATTGGAAAGGCGCAAATAGACCAGTAATCACCATAAATCCAACAACAATGACTCATACGAG
>KR105272-Zaire-ebolavirus-isolate-Ebola-virus/H.sapiens-wt/SLE/2014/Makona-G4837.1,-partial-genome_6294
CTGGTGAATGGGCTGAAAACTGCTACAATCTTGAAATCAAAAAACCTGACGGGAGTGAGTGTCTACTTTTTTTTCCAGAC
>HM570061|A/Anas_platyrhynchos/Belgium/12827/2007|H3N8|5_1280
CCTTTGAAAGAGCGACCATTATGGCGGCATTCACAGGGAATACTGAGGGCAGAACATCTGACATGAGGACTGAAATCATA
>MF613886|A/American_black_duck/Alberta/118/2016|H10N7|2_1952
GGCCAAGAGCATGGAATATGATGCTGTTGCCACTACTCACTCCTGGATCCCTAAGAGGAACCGCTCCATTCTCAATACAA
>KY751038|A/chicken/Anhui/AH271/2015|H7N9|4_930
GTTGGAAAATGTCCGAGATATGTTAAGCAAAGGAGTCTGCTGCTGGCAACAGGGATGAAGAATGTTCCTGAGATTCCAAA
>AF086833-Ebola-virus---Mayinga,-Zaire,-1976,-complete-genome_6954
GTCTTTCACAGTTGTATCAAACGGAGCCAAAAACATCAGTGGTCAGAGTCCGGCGCGAACTTCTTCCGACCCAGGGACCA
>CY079688|A/avian/Southcentral_Alaska/7KW0388R1/2007|H4N8|5_126
TGGAATCGGGAGATTCTACATACAGATGTGCACTGAACTCAAGCTCGATGACTACGAAGGGAGACTGATCCAAAACAGCA
>AB239306|A/Bar_headed_Goose/Mongolia/1/05|H5N1|8_315
CCAAGCAGAAAGTGACAGGTTCCCTTTGCATCAAAATGGACCAGGCAATAATGGATAAAACCATCATATTGAAAGCAAAC
>CY191029|A/American_black_duck/Maryland/11OS3898/2012|H2N1|6_1178
CAAGATATTGTAGCAATAACTGATTGGTCAGGATATAGCGGAAGTTTTGTTCAGCATCCAGAACTGACGGGGCTGGATTG
>CY129093|A/American_black_duck/New_Brunswick/02728/2007|H4N6|1_2108
GAGATATGGCCCAGCATTGAGTATCAATGAGCTGAGCAATCTTGCAAAAGGAGAGAAGGCTAATGTGCTAATCGGGCAAG
>CY139557|A/American_black_duck/New_Brunswick/00998/2010|H12N6|1_1260
GGTGATCTGAATTTTGTCAATAGGGCAAATCAGCGGCTAAACCCAATGCATCAACTCCTGAGACACTTCCAAAAGGATGC
>KU289784|A/American_green_winged_teal/Mississippi/A00468514/2009|H7N7|2_124
CAGGAACAGGATACACCATGGACACAGTTAACAGAACACATCAATATTCAGAAAAGGGGAAATGGACAACAAATTCAGAG
>KY751038|A/chicken/Anhui/AH271/2015|H7N9|4_124
TGGAAGTCGTCAATGCAACTGAAACAGTGGAACGAACAAACATCCCCAGGATCTGCTCAAAGGGGAAAAGGACAGTTGAC
>KT777817|A/ostrich/South_Africa/AI1713/2009|H6N1|1_2236
CTCTAGCATACTTACTGACAGCCAAACAACAACCAAAAGAATTCGGATGGCCATCAATTAGTGTCGAATTGTTTAAAAAC
>KU646953|A/Anas_platyrhynchos/Belgium/17330cls42/2013|H5N2|5_1152
ATGGACTCCAGCACTCTTGAACTAAGGAGCAGATATTGGGCTATAAGAACCAGGAGTGGAGGAAACACCAACCAACAGAG
>KY751038|A/chicken/Anhui/AH271/2015|H7N9|4_1054
GATGGGAAGGCCTAATTGATGGTTGGTATGGTTTCAGACACCAGAATGCACAGGGAGAGGGAACTGCTGCAGATTACAAA
>CY191034|A/American_black_duck/Maryland/11OS3898/2012|H2N1|1_693
GTCTACATTGAGGTGCTGCATCTAACCCAAGGGACATGCTGGGAGCAAATGTACACCCCAGGAGGGGAAGTGAGGAATGA
>CY088724|A/avian/Japan/8KI0148/2008|H4N2|5_693
ACAGCAGCACAAAGAGCAATGATGGACCAAGTGCGAGAAAGCAGAAATCCTGGAAATGCTGAAATTGAAGATCTCATCTT
>KP636486|A/Anas_platyrhynchos/Spain/1877/2009|H7N2|4_1116
ACTGCTGCAGATTACAAAAGCACCCAATCAGCAATTGATCAAATAACAGGAAAATTAAACCGGCTTATAGAAAAAACTAA
>MF046265|A/American_black_duck/Alberta/118/2016|H10N7|3_305
ACCCAAGTTTCTMCCGGATTTATACGATTACAAAGAGAATCGCTTCATTGAAATTGGAGTAACCAGGAGGGAAGTCCATA
>MF613813|A/American_black_duck/Alberta/118/2016|H10N7|6_1333
TAGTTGCGCTATGTGGAAGCCCAATCTCAGTTGGGTCCGGTTCCTTCCCCGATGGGGCACAAATCCAATACTTTTCGTAA
>KY751038|A/chicken/Anhui/AH271/2015|H7N9|4_558
ATAGTATGGGGGATCCATCATTCCGTTTCAACTGCAGAGCAAACCAAGCTATATGGGAGTGGAAACAAACTGGTGACAGT
>KU289740|A/American_black_duck/Delaware/A00870108/2010|H7N3|6_325
GACTGGGTGAGAACAAAGACGTCATAGTCACAAGGGAGCCTTATGTTAGCTGTGATAATGACAACTGCTGGTCCTTTGCT
>CY138640|A/American_black_duck/New_Brunswick/00321/2010|H1N1|4_992
ACCAAGCTAAGAATGGCAACAGGACTAAGAAATGTCCCATCCATTCAATCCAGAGGACTATTTGGAGCAATTGCCGGATT
>KR006962-Zaire-ebolavirus-isolate-Ebola-virus/H.sapiens-wt/LBR/2015/Makona-LIBR1413,-partial-genome_13290
AGTTTTATTTTGTAGCTTTGTAACTGATTTAGAGAAATACAATCTTGCATTTAGGTATGAGTTTACAGCACCTTTTATAG
>CY077387|A/American_green_winged_teal/Interior_Alaska/7MP1049/2007|H3N8|1_2016
GGAAAGGATGCAGGTGCATTGACCGAAGATCCAGATGAAGGCACAGCTGGAGTAGAATCTGCTGTTCTAAGAGGATTCCT
>KT266961|A/chicken/Guangxi/121/2012|H6N2|7_832
ATGGATTCTTGATCGTCTTTTCTTCAAATGTATTTATCGTCGTCTTAAATACGGTTTGAAAAGAGGGCCTTCTACGGAAG
>LC275034|A/bean_goose/Ishikawa/1701A012/2017|H5N6|1_1798
GTGAGGACACTATTCCAGCAAATGCGTGATGTGCTGGGAACATTTGACACTGTTCAAATAATAAAACTGCTACCATTTGC
>KX121190|A/bean_goose/Hubei/SZY200/2016|H11N9|6_640
TTGCAGAAATTAACACATGGGCCCGAAACATACTAAGAACACAGGAATCTGAATGTGTATGCCACAACGGTGTATGCCCA
>KP636479|A/American_black_duck/Maine/44411/532/2008|H3N8|5_744
GGAAATGCTGAAATTGAAGATCTCATCTTCCTTGCACGGTCTGCTCTCATTCTGAGGGGGTCAGTGGCTCACAAGTCCTG
>CY138772|A/American_black_duck/New_Brunswick/00344/2010|H7N7|5_1088
CCCAAGAGGACAACTGTCAACCAGAGGAGTACAGATTGCTTCAAATGAGAACATGGAAACAATGGACTCCAGCACTCTTG
>AB753214|A/African_Stonechat/Vietnam/8/2009|H9N2|1_1612
TCCATGATGTGGGAAATCAACGGTCCGGAATCAGTGCTAGTCAACACATATCAATGGATCATTAGAAATTGGGAAACTGT
>CY191277|A/American_black_duck/Maryland/13OS2956/2013|H11N9|6_1355
CAGCACAGAATTCCTTGGACAATGGAACTGGCCTGATGGGGCTAAAATAGAGTACTTCCTCTAAGACACAGAAAAAAGAC
>KU042909|A/chicken/Pakistan/10A/2015|H9N2|3_549
AGCAGGGGTCTATGGGATTCCTTTCGTCAATCCGAAAGAGGCGAAGAGACAATTGAAGAAAGATTTGAAATTACAGGGAC
>AY705240-Eastern-equine-encephalitis-virus-strain-Georgia-97,-complete-genome_11224
TGGCTAAAAGTGCTGGTAGGAGGAACATCAGCATTTATTGTTCTGGGGCTTATTGCTACGGCAGTGGTTGCCCTAGTTCT
>KY751038|A/chicken/Anhui/AH271/2015|H7N9|4_806
GAGAGGAAAATCTATGGGAATCCAGAGTGGAGTACAGGTTGATGCCAATTGTGAAGGGGACTGCTATCATAGTGGTGGGA
>CY129267|A/American_black_duck/New_Brunswick/02485/2007|H11N9|2_504
GATTTCCTCAAGGATGTGATGGAGTCAATGGATAAAGATGAAATGGAAATAACAACGCACTTCCAAAGAAAAAGGAGAGT
>KX714436|A/American_green_winged_teal/Alaska/137886/2009|H3N8|6_496
ATCACCCAATGTGTACCAGGCAAGATTTGAGGCAGTAGCGTGGTCAGCTACTGCATGTCATGACGGGAAGAAATGGATGA
>MF613935|A/American_black_duck/Alberta/118/2016|H10N7|1_1426
GGGGAATAAGAGTCAGTAAAATGGGAGTAGATGAATACTCCAGTACAGAGCGAGTAGTAGTAAGCATCGACCGATTTTTA
>HM172365|A/bar_headed_goose/Qinghai/1_HVRI/2006|H5N1|2_1830
TTGAAATGGGAATTGATGGATGAAGATTACCAGGGCAGACTGTGTAATCCTCTGAATCCGTTCGTCAGCCATAAGGAAAT
>KT357815-Zaire-ebolavirus-isolate-EBOV/DML12116/SLe/WesternUrban/20150226,-complete-genome_1159
CTCGCTTTTCAGGTCTATTGATTGTCAAAACAGTACTTGATCATATCCTACAAAAGACAGAACGAGGAGTTCGTCTCCAT
>MF147343|A/black_headed_gull/Netherlands/40/2009|H11N9|6_1323
GTGGACCAGCAATAGCATAGTATCTATGTGTTCCAGTACAGAATTCCTGGGACAATGGAACTGGCCTGATGGGGCTAAAA
>KM245336|A/Anthropoides_virgo/Baicheng/219/2013|H9N2|1_1488
AGTATTGATCGTTTCTTGAGGGTCCGAGACCAGAGAGGAAACATACTCCTGTCTCCTGAAGAGGTTAGTGAAAGACAGGG
>KT699058|A/Anser_fabalis/Anhui/L139/2014|H9N2|6_512
GTGCATAGCATGGTCTAGTTCAAGCTGCTATGATGGAAAAGCATGGTTACATGTTTGTGTTACTGGGGATGATAAAAATG
>KU646955|A/Anas_platyrhynchos/Belgium/17330cls42/2013|H5N2|7_195
CTCACCGTGCCCAGTGAGCGAGGACTGCAGCGTAGACGCTTTGTCCAAAATGCTCTAAATGGGAACGGAGACCCAAACAA
>KM251532|A/Anas_crecca/Hubei/Chenhu1623_5/2014|H5N6|1_0
ATGGAACGAATAAAAGAATTAAGAGATCTAATGTCACAGTCCCGCACCCGCGAGATACTAACAAAAACCACTGTGGACCA
>KU201725|A/American_green_winged_teal/Idaho/AH0011899/2015|H5N2|1_1364
TAATGTCATGGGGATGATTGGAATATTACCTGACATGACTCCAAGCACAGAGATGTCACTAAGAGGAGTAAGAGTTAGTA
>MF280185|A/chicken/Guangdong/Q26/2017|H7N9|2_1952
CGCCAAAAGCATGGAGTATGATGCCGTTGCAACCACACATTCTTGGATTCCTAAGAGGAATCGCTCCATTCTCAACACCA
>AB239301|A/Bar_headed_Goose/Mongolia/1/05|H5N1|2_992
AACCAGCCAGAATGGTTTCGGAATGTCTTAAGCATTGCCCCTATAATGTTCTCAAACAAAATGGCAAGATTAGGAAGAGG
>KU289740|A/American_black_duck/Delaware/A00870108/2010|H7N3|6_650
CATTAAATCATGGAGAAAGGACATACTAAGAACCCAGGAGTCTGAATGCCAATGCATTGACGGGACTTGTGTTGTTGCTG
>CY015448|A/black_duck/Ohio/95/1993|H1N1|3_1386
GAAGGGAGTATACATAAATACAGCTTTGCTCAATGCATCTTGTGCAGCCATGGATGACTTCCAGCTGATTCCAATGATAA
>KY751038|A/chicken/Anhui/AH271/2015|H7N9|4_1178
GCTTATAGCAAAAACCAACCAACAATTTGAGTTGATAGACAATGAATTCAATGAGGTAGAGAAGCAAATCGGTAATGTGA
>KM251532|A/Anas_crecca/Hubei/Chenhu1623_5/2014|H5N6|1_434
TGACACAAACCCTGGCCATGCAGATCTCAGTGCTAAAGAAGCACAAGATGTCATCATGGAAGTTGTTTTCCCAAATGAGG
>CY191034|A/American_black_duck/Maryland/11OS3898/2012|H2N1|1_63
CGCGAGATACTCACCAAAACCACTGTGGACCACATGGCCATAATCAAAAAGTACACGTCAGGAAGGCAAGAAAAGAATCC
>CY139243|A/American_black_duck/New_Brunswick/00687/2010|H3N8|8_330
TGCCCAAACAAAAAGTGGCAGGTTCCCTCTGTATCAGAATGGACCAGGCGATCATGGATAAGAACATTATACTGAAAGCG
>AY705240-Eastern-equine-encephalitis-virus-strain-Georgia-97,-complete-genome_4392
ATCGCTGAACCATTTATTTACAGCCATGGATACTACCGACGCAGACATTACTATTTACTGTCTAGATAAGCAATGGGAGT
>KP636485|A/Anas_platyrhynchos/Spain/1877/2009|H7N2|3_427
CACACATTCACATATTCTCATTCACTGGAGAGGAAATGGCCACCAAAGCGGACTACACTCTTGACGAAGAGAGTAGGGCA
>AB753219|A/African_Stonechat/Vietnam/8/2009|H9N2|6_192
GCATTTGAATAGTACTACCATAGAGAAGGAAATTTGTCCTAAAGTGGCAGAATACAAGAATTGGTCAAAACCACAATGTC
>HM172474|A/bar_headed_goose/Qinghai/3/2005|H5N1|3_1281
ATAGGAGAAGATGTTGCTCCAATTGAGCACATTGCAAGTATGAGAAGGAACTATTTTACAGCGGAAGTATCCCATTGCAG
>KR732547|A/bar_headed_goose/Mongolia/X53/2009|H5N1|1_1798
AATACAGTGGATTTGTGAGAACATTATTCCAACAAATGCGTGATGTACTGGGGACATTTGATACTGTCCAGATAATAAAG
>CY079458|A/American_black_duck/Illinois/08OS2688/2008|H5N2|2_693
ACAAAAGACGCTGAAAGAGGCAAACTGAAGAGAAGAGCAATTGCAACACCCGGGATGCAAATCAGGGGATTTGTATACTT
>AY705240-Eastern-equine-encephalitis-virus-strain-Georgia-97,-complete-genome_10126
CTGGAGTACATCACCTGCAAGTACAAGACAAAAGTGCCGTCTCCAGTAGTGAAATGCTGCGGTGCCACTCAATGCACCTC
>KT717292|A/Anser_fabalis/China/Anhui/L180/2014|H6N2|6_682
CAGAATGCGTCTGCATCAATGGAACTTGTACAGTAGTAATGACTGATGGAAGTGCATCAGGAAGGGCTGATACTAGAATA
>MF040669|A/Anser_cygnoides/Hubei/FW44/2016|H5N8|1_0
ATGGAGAGAATAATAGACCTAAGAGATTTGATGTCGCAGTCTCGCACTCGCGAGATACTGACAAAAACCACTGTGGACCA
>KP636483|A/Anas_platyrhynchos/Spain/1877/2009|H7N2|1_496
TCGTTTTCCCAAACGAAGTTGGAGCCAGGATATTGACATCAGAATCACAATTAACAATAACAAAGGAAAAGAAGGAAGAG
>CY139129|A/American_black_duck/New_Brunswick/00612/2010|H10N7|3_992
AAAGGGCATAAACCCCAATTATCTCCTGGCTTGGAAGCAAGTGCTAGCAGAGCTACAGGATATTGAAAATGAAGAGAAGA
>KT717299|A/Anser_fabalis/China/Anhui/L221/2014|H6N1|5_124
AGATGTGCACTGAACTCAAACTCAGCGAACATGAAGGGAGGCTGATCCAGAACAGCATAACAATAGAGAGAATGGTTCTC
>KX714375|A/American_green_winged_teal/Alaska/103777/2008|H4N6|1_2046
CACAGCTGGAGTTGAGTCTGCTGTCCTGAGAGGATTCCTCATTTTGGGCAAAGAAGACAAGAGATATGGCCCAGCATTAA
>CY125735|A/American_green_winged_teal/Interior_Alaska/10BM16586R0/2010|mixed|6_1040
AGGGGTGAAAGGGTGGGCATTTGACAATGGGAATGATGTTTGGATGGGGAGAACAATCAGCAAAGATTCGCGCTCAGGTT
>AB753220|A/African_Stonechat/Vietnam/8/2009|H9N2|8_520
TGACAAGGATGTCAAAAATGCAATTGAGGTCCTCATCGGAGGGTTTGAATGGAATGATAACACAGTTCGAGTCTCTGAAA
>CY128764|A/American_black_duck/New_Brunswick/02375/2007|H4N8|2_1911
CACAAAGAGATAGAGTCTGTAAACAATGCTGTGGTGATGCCAGCCCATGGCCCAGCCAAAAGCATGGAATATGATGCTGT
>CY079458|A/American_black_duck/Illinois/08OS2688/2008|H5N2|2_378
ACCCAAGGTCGTCAGACCTATGATTGGACATTAAACAGGAATCAACCGGCAGCAACTGCATTAGCCAATACTATAGAGGT
>CY196376|A/American_wigeon/Interior_Alaska/11CH00036/2011|H4N6|3_1764
GTCTCTTCAACAGATTGAGAGCATGATTGAGGCCGAGTCTTCCGTCAAAGAGAAAGACATGACCAAAGAATTCTTTGAAA
>CY139388|A/American_black_duck/New_Brunswick/00906/2010|H10N7|5_896
ATACGACTTTGAAAGAGAGGGATACTCCCTGGTCGGAATTGACCCCTTCCGTTTGCTCCAGAACAGTCAAGTCTTCAGTC
>KU881717|A/Anseriformes/Anhui/L259/2014|H1N1|1_1827
TTTGACACTGTCCAAATAATAAAGCTCCTACCATTTGCAGCAGCCCCACCGGAACAGAGTAGGATGCAGTTCTCTTCTCT
>DQ011153-Monkeypox-virus-strain-USA_2003_044,-complete-genome_122
AAGGATAAAAACTTTTTACGACTCCATCAGAAAGAGGTTTAATATTTTTGTGAGACCCATCGAAGAGAGAAAGGATAAAA
>CY191030|A/American_black_duck/Maryland/11OS3898/2012|H2N1|5_512
TCCTAGGATGTGCTCTCTGATGCAAGGCTCAACTCTTCCAAGAAGATCTGGGGCTGCTGGAGCAGCAGTGAAAGGGGTTG
>CY138906|A/American_black_duck/New_Brunswick/00471/2010|H10N6|4_1197
GAAGACAAACACAGAGTTCGAATCCATAGAATCTGAGTTCAGTGAAATAGAACATCAAATTGGCAATGTAATAAACTGGA
>CY139388|A/American_black_duck/New_Brunswick/00906/2010|H10N7|5_768
CGGAATCCTGGGAATGCTGAGATTGAGGATCTCATCTTCCTAGCACGGTCTGCTCTCATCCTGAGGGGATCAGTGGCTCA
>KT717230|A/Anser_fabalis/China/Anhui/S45/2014|H6N2|8_390
TTGAAGGCAAACTTCAGTGTGATTTTTGACCGGCTGGAAACCCTAATACTACTTAGAGCTTTCACAGAAGAAGGAGCAAT
>GU050317|A/avian/Hong_Kong/0719/2007|H5N1|4_1550
GATTAAAAAGAGAGGAAATAAGTGGAGTAAAATTGGAATCAATAGGAACTTACCAAATACTGTCAATTTATTCAACAGTT
>AY705240-Eastern-equine-encephalitis-virus-strain-Georgia-97,-complete-genome_7625
CTATGGCGCCGATTAACCCGATGGCCTACCGGGATCCTAATCCGCCTAGGCGCAGGTGGCGGCCCTTTAGGCCACCACTT
>KP286614|A/black_chicken/Jiangxi/10136/2014_mixed_|mixed|1_2108
ATATGGGCCAGCATTGAGCATCAACGAGTTGAGCAACCTTGCGAAAGGGGAAAAGGCTAATGTGTTGATAGGGCAAGGAG
>KU971529|A/chicken/Burkina_Faso/15VIR1774_33/2015|H5N1|1_2108
ATATGGGCCTGCATTGAGCATCAACGAATTGAGCAATCTTGCGAAAGGAGAGAAGGCTAACGTGTTGATAGGGCAAGGAG
>MF629939|A/chicken/Fujian/S1096/2015|H7N9|2_1830
TTGAAATGGGAATTGATGGATGAAGACTACAAAGGCAGGTTGTGTAATCCTATGAACCCGTTTGTCAGCCATAAGGAAAT
>KT357844-Zaire-ebolavirus-isolate-EBOV/DML24706/SLe/Kono/20150128,-complete-genome_16764
AATCTCGGGATCATAACTCAGCATCCAAGAGGGAAGGTCATCAAATAATCTCACATCGTCTAGTCCTACCTTTCTTTACA
>HM570064|A/Anas_platyrhynchos/Belgium/12827/2007|H3N8|2_1674
GGTACACGTACCGATGCCACAAGGGTGATACACAAATTCAAACGAGGAGATCATTCGAGCTGAAGAAGCTGTGGGAGCAG
>CY133536|A/American_green_winged_teal/Illinois/10OS3662/2010|H11N2|1_315
AGGAATGGACCAACAACTAGTACAGTTCATTATCCGAAGGTATATAGAACTTATTTCGAAAAAGTCGAAAGGTTGAAACA
>KT357829-Zaire-ebolavirus-isolate-EBOV/DML24552/SLe/Kono/20150117,-complete-genome_13237
GCATCAAGCATCATGGCACCACACAAGTGATGGTTTCGGTGAGCATGCCACAGTTAGAGGGAGTAGCTTTGTAACTGATT
>GQ907300|A/black_headed_gull/Mongolia/1756/2006|H16N3|2_244
ATGCACAAACAGATTGTGTCTTGGAGGCAATGGCTTTCCTTGAAGAATCCCACCCAGGGATCTTTGAAAACTCATGTCTT
>KR653249-Zaire-ebolavirus-isolate-Ebola-virus/H.sapiens-wt/SLE/2014/Makona-20142407,-partial-genome_7991
TTACTTGACAAATGATAACATAATACACTGGAGCTTCAAACATAGCCAATGTGATTCYAACTCCTCCAAACTCACAGTTA
>MF613845|A/American_black_duck/Alberta/96/2016|H3N6|4_1621
TTTTGCTTTGCGTTGTTCTACTGGGGTTCATTATGTGGGCCTGCCAGAGAGGCAACATTAGGTGCAACATTTGCATTTGA
>CY079272|A/avian/Japan/8KI0068/2008|H3N6|3_1638
GACATGCTCCTACGGACTGCAATAGGCCAAGTGTCAAGGCCCATGTTCCTGTATGTGAGAACCAACGGGACCTCTAAGAT
>AB079061-Foot-and-mouth-disease-virus---type-O-genomic-RNA,-strain:-O/JPN/2000,-L-fragment_7442
GATGTCACTTTCCTCAAAAGACACTTCCACATGGACTATGGAACTGGGTTTTACAAACCTGTGATGGCTTCGAAGACCCT
>KT699056|A/Anser_fabalis/Anhui/L139/2014|H9N2|4_248
TTCTTGTGATCTATCGCTGGAAGGAAGAGAATGGTCCTATATCGTCGAGAGACCATCAGCTGTTAACGGATTGTGTTACC
>KR817154-Zaire-ebolavirus-isolate-Ebola-virus/H.sapiens-wt/GIN/2014/Makona-EM_076615,-partial-genome_14463
GTTCCTGGGTCGCAAGACTTAACTTTTTTTTTGCGCCAGATTGTACGTAGGACTATCACCCTAAGTGCGAAAAACAAACT
>HM570064|A/Anas_platyrhynchos/Belgium/12827/2007|H3N8|2_1612
AAACAATGACCTTGGACCAGCAACAGCTCAGATGGCTCTCCAGCTATTCATCAAGGACTATAGGTACACGTACCGATGCC
>MF613869|A/American_black_duck/Alberta/238/2016|H1N1|6_1330
CCTTTTGTGGGGTAAACAGCGACACTGTGGGTTGGTCTTGGCCAGACGGTGCTGAGTTGCCATTCACCATTGACAAGTAG
>KF888482|A/chicken/Bangladesh/18061/2012|H5N1|8_749
CGTTCATGCAAGCCTTACAACTACTGCTTGAAGTAGAGCAAGAGATAAGAGCCTTCTCGTTTCAGCTTATTTAATAATAA
>CY204158|A/American_black_duck/Ohio/14OS0557/2014|H4N8|3_1512
TATGGGTTCATCATAAAGGGAAGGTCCCATTTGAGGAACGATACTGATGTAGTGAATTTTGTGAGCATGGAGTTCTCCCT
>KF888545|A/chicken/Bangladesh/15078/2012|H5N1|3_61
TGAAAGAATATGGAGAAAGTCCAAAAATCGAAACGAACAAATTCGCCGCAATATGCACACACTTAGAAGTCTGCTTCATG
>KR534549-Zaire-ebolavirus-isolate-Ebola-virus/H.sapiens-wt/GIN/2014/Makona-Coyah-1333,-partial-genome_5734
CATGCTTACATCTGAGGACAGCCAGTGCGACCTGGACTGGAGATGTGGAGGAAAAATCGGGGCCCATTTCTAAGTTGTTC
>MF613719|A/American_black_duck/Alberta/307/2016|H4N8|3_793
CACGCCCTCTGAGATTGCCGGAAGGGCCTCCTTGCTCTCAGCGGTCGAAATTTCTGCTGATGGATGCTCTGAAGCTTAGT
>KM251492|A/Anas_crecca/Hubei/Chenhu1623_5/2014|H5N6|5_434
TGCCACATATCAGAGAACAAGAGCTCTCGTGCGTACCGGAATGGACCCCAGGATGTGCTCTCTAATGCAGGGATCAACTC
>CY138963|A/American_black_duck/New_Brunswick/00484/2010|H3N8|2_1488
AAGCTTTTTCTATCGCTATGGTTTTGTAGCCAATTTTAGTATGGAGCTGCCCAGCTTTGGAGTATCTGGAATTAATGAAT
>AB239302|A/Bar_headed_Goose/Mongolia/1/05|H5N1|3_186
TCAATAATTGTAGAATCTGGAGATCCAAACGCATTATTGAAACACCGATTTGAAATAATTGAAGGAAGAGACCGAACGAT
>CY191278|A/American_black_duck/Maryland/13OS2956/2013|H11N9|5_192
GGAAGGCTAATCCAAAACAGCATAACAATAGAGAGAATGGTTCTCTCTGCATTTGATGAAAGGAGGAACAAATATCTGGA
>KP416256|A/chicken/Dongguan/1138/2014|mixed|6_504
AGGGTGGAATGCATTGGGTGGTCAAGCACTAGTTGCCATGATGGCAAATCCAGGATGTCAATATGTATATCAGGACCAAA
>CY129068|A/American_black_duck/New_Brunswick/02650/2007|H3N2|2_63
ATAAGTACCACATTCCCTTATACTGGAGACCCTCCATACAGCCATGGGACAGGGACAGGATACACCATGGACACGGTTAA
>KU289775|A/American_green_winged_teal/Colorado/A00660616/2008|H7N3|3_1323
AAGCATGAGGAGGAATTACTTTACAGCTGAAGTGTCTCACTGCAGGGCAACAGAATATATAATGAAGGGCGTGTACATAA
>CY139711|A/blue_winged_teal/Louisiana/B3/1986|H11N9|2_1071
GGGTACATGTTCGAAAGTAAGAGCATGAAACTTCGAACACAGATACCAGCAGAGATGCTAGCAAATATTGACCTGAAATA
>KU201727|A/American_green_winged_teal/Idaho/AH0011899/2015|H5N2|3_305
GCCTAAATTCCTCCCAGATTTGTATGATTACAAGGAGAACCGATTCATTGAAATTGGAGTGACAAGGAGGGAAGTTCACA
>EU086258|A/chicken/Guangxi/55/2005|H9N2|3_2046
AACCTGGAACCTGGGACCTTCGACCTCGGAGGGCTATATGAAGCAATTGAGGAGTGCCTGATTAACGATCCCTGGGTTTT
>KY751038|A/chicken/Anhui/AH271/2015|H7N9|4_868
GCTATCATAGTGGTGGGACAATAATAAGTAACTTGCCATTTCAGAACATAGATAGCAGGGCAGTTGGAAAATGTCCGAGA
>EF492337|A/avian/Israel/584/2005|H9N2|8_758
AGATAACGTTTATTCAAGCCTTACAACTACTGCTTGAAGTGGAGCAAGAGATAAGAGCTTTCTCGTTTCAGCTTATTTAA
>CY079452|A/American_black_duck/Illinois/08OS2688/2008|H5N2|4_1178
ATGGGATCACCAATAAAGTAAACTCAATCATTGACAAAATGAACACTCAATTCGAAGCCGTTGGGAAAGAATTCAACAAC
>AY705240-Eastern-equine-encephalitis-virus-strain-Georgia-97,-complete-genome_9882
GATGCAGACGCTTATCCCACTTGCAGCGCTTATCGTATGCATGCGCATGCTGCGCTGCTTATTTTGCTGTGGGCCGGCTT
>MF613851|A/American_black_duck/Alberta/118/2016|H10N7|4_434
AGCATGCATGAGAAATGGAGGAAATAGTTTCTATGCGGAGCTAAAGTGGCTAGTGTCGAAGAGCAAAGGACAAAACTTCC
>GU050317|A/avian/Hong_Kong/0719/2007|H5N1|4_868
GTGGAATATGGTAACTGCAACACCAAGTGTCAAACTCCAATAGGGGCGATAAACTCTAGTATGCCATTCCACAACATACA
>GU050317|A/avian/Hong_Kong/0719/2007|H5N1|4_1426
CTTAGGGATAATGCAAAGGAGCTGGGTAACGGTTGTTTCGAGTTCTATCACAAATGTGATAATGAATGCATGGAAAGTGT
>KU289846|A/American_green_winged_teal/Utah/A00461136/2009|H7N1|8_264
TACCTGCTTCACGCTACCTAACTGACATGACTCCTGAAGAAATGTCAAGAGACTGGTTCATGCTCATGCCCAAACAAAAA
>KX289633|A/chicken/Jalisco/CPA_01655_16_CENASA_95076/2016|H7N3|2_1525
TTGTAGCCAACTTCAGCATGGAGTTGCCCAGCTTTGGAGTGTCTGGGATTAATGAATCAGCAGACATGAGCATTGGAGTG
>MF040670|A/Anser_cygnoides/Hubei/FW44/2016|H5N8|2_183
GGAGCACCCCAACTCAACCCAATTGATGGACCATTACCAGAGGACAACGAGCCAAGCGGATATGCACAAACTGATTGCGT
>CY079457|A/American_black_duck/Illinois/08OS2688/2008|H5N2|3_1827
GACATGACTAAGGAGTTCTTTGAAAACAAATCGGAAACATGGCCAATTGGAGAATCCCCCAGAGGAGTAGAGGAAGGCTC
>KY751038|A/chicken/Anhui/AH271/2015|H7N9|4_496
ATAATGCTGCATTCCCGCAGATGACTAAGTCATATAAAAATACAAGGAAAAGCCCAGCTATAATAGTATGGGGGATCCAT
>CY139388|A/American_black_duck/New_Brunswick/00906/2010|H10N7|5_512
TCCCAGGATGTGCTCTCTGATGCAAGGTTCAACTCTTCCGAGGAGATCTGGAGCTGCGGGAGCAGCAGTGAAAGGGGTTG
>CY128881|A/American_black_duck/Nova_Scotia/02213/2007|H3N8|5_1344
TCTGACATGAGGACTGAGATCATAAAGATGATGGAAAATGCCAGACCTGAGGATGTGTCTTTCCAGGGGCGGGGAGTCTT
>KR732524|A/bar_headed_goose/Mongolia/X53/2009|H5N1|4_252
ATGGCTCCTCGGAAACCCATTGTGTGACGAATTCATCAATGTGCCAGAATGGTCTTACATAGTAGAGAAGGCCAATCCAG
>CY097206|A/American_green_winged_teal/Illinois/2479/2009|H2N3|5_384
AGAATTTGGCGTCAAGCTAATAATGGAGAGGACGCAACCGCTGGCCTCACCCATTTGATGATTTGGCATTCCAACCTGAA
>CY138869|A/American_black_duck/New_Brunswick/00454/2010|H3N8|5_192
GGCTAATTCAGAACAGCATAACAATAGAGAGAATGGTTCTCTCAGCATTTGATGAGAGGAGAAACAAATATCTGGAAGAG
>KP416238|A/chicken/Dongguan/1022/2014|H7N9|4_186
GGGAAAAAGACAGTTGACCTCGGTCAATGTGGACTCCTGGGGACAATCACTGGACCACCTCAATGTGACCAATTCCTAGA
>KR817153-Zaire-ebolavirus-isolate-Ebola-virus/H.sapiens-wt/GIN/2014/Makona-EM_076610,-partial-genome_16104
GCGTTATGTCACGATTAATGAGTATTGATCCCCATTTTTCCATTTACATAGGCGGTGCTGCAGGTGACAGAGGACTCTCA
>AY705240-Eastern-equine-encephalitis-virus-strain-Georgia-97,-complete-genome_5185
ATCTCTGTAGACCAGGTTTCGCTATGGAGCATACCCAGCGCTACTGGGTTCGATGTGCGTACCTCCTCATCGTTGAGTCT
>CY098225|A/aquatic_bird/Korea/CN17/2009|H6N2|7_330
GGGGCTAAAGAAGTTGCACTCAGTTATTCAACCGGTGCACTTGCCAGTTGCATGGGTCTCATATACAACAGGATGGGAAC
>CY180331|A/blue_winged_teal/Wisconsin/634/1983|H3N2|1_1197
GCCGAAGCAATAATTGTGGCCATGGTATTTTCACAAGAGGATTGCATGATCAAGGCAGTTCGGGGTGACCTGAATTTTGT
>MF046202|A/American_black_duck/Alberta/96/2016|H3N6|5_62
TGCCACTGAAATTAGAGCATCCGTTGGGAGAATGGTTGGTGGAATCGGGAGATTCTACATACAGATGTGCACTGAACTCA
>CY129364|A/American_black_duck/New_Brunswick/02525/2007|H3N8|2_1764
TCAAAGGCAGGACTGCTGGTTTCAGACGGGGGACCAAACTTGTACAATATCCGGAATCTCCACATCCCGGAAGTCTGCCT
>KM076702|A/Anser_fabalis/China/HuBS428/2014|H9N2|2_567
ACAACACATTTCCAGAGGAAGAGGAGAGTGAGGGACAATATGACCAAGAAAATGATCACACAGAGAACAATAGGGAAGAA
>KU201739|A/American_green_winged_teal/Oregon/AH0012403/2015|H5N2|7_325
TCCATGGGGCTAAGGAGGTCGCACTTAGCTACTCAACCGGTGCACTTGCCAGCTGCATGGGTCTCATATACAACAGGATG
>KU201739|A/American_green_winged_teal/Oregon/AH0012403/2015|H5N2|7_845
GTCGCCTTAAATACGGTTTGAAAATAGGGCCTTCTACGGAAGGGGTACCTGAGTCTATGAGGGAAGAGTACCGGCGGGAA
>CY128729|A/American_black_duck/New_Brunswick/04399/2007|H10N7|1_1966
GCAATTCTCCAGTGTTCAATTACAATAAGGCCACTAAGAGGCTCACAGTTCTCGGAAAAGATGCAGGTGCATTGACTGAA
>KR105338-Zaire-ebolavirus-isolate-Ebola-virus/H.sapiens-wt/SLE/2014/Makona-G5997.1,-partial-genome_16714
CAAACCCAAAACTAAATTTCGATAGATCGAGACACAAGGTGAAATCTCAGGATCATAACTCAGCATCCAAGAGGGAAGGT
>CY079420|A/American_green_winged_teal/Wisconsin/08OS2270/2008|H3N8|4_806
TGGAAATCTAATTGCCCCTCGAGGTTATTTTAAGATGCGCACTGGGAAAAGCTCGATCATGAGATCAGATGCACCTATTG
>KP286627|A/black_chicken/Jiangxi/10136/2014_mixed_|mixed|8_320
CAAACAGAAAATAACAGGGTCCCTATGCATTAGAATGGACCAAGCAATAGTGGACAAAAACATCACATTGAAAGCAAATT
>AY705240-Eastern-equine-encephalitis-virus-strain-Georgia-97,-complete-genome_4148
GGCCTGGAGCTTTTGATAAGCAGCCGGTAGCAACTGGTAAAGCGCACCTCGTCAAGCATTCTCCGAACATCATCCATGCC
>KT587343-Zaire-ebolavirus-isolate-Ebola-virus-H.sapiens-wt/LBR/2015/MH13203,-partial-genome_16470
CACAAACAACAGTGATGGTCATATTAAGAGAAGTCAAGAACAAACCACCAGAGATCCACATGATAGCACTGAACGGAGTC
>KU201725|A/American_green_winged_teal/Idaho/AH0011899/2015|H5N2|1_1302
CTGAGACACTTCCAAAAAGATGCAAAAGTGCTGTTTCAAAATTGGGGGATTGAACCTATTGATAATGTCATGGGGATGAT
>KU289738|A/American_black_duck/Delaware/A00870108/2010|H7N3|4_63
GACAAAATATGTCTTGGGCACCATGCTGTGGCAAATGGAACAAAAGTGAACACATTAACAGAGAGAGGAATTGAAGTAGT
>AB239300|A/Bar_headed_Goose/Mongolia/1/05|H5N1|1_930
AGCTGTGGATATATGCAAAGCAGCAATGGGTCTGAGGATTAGTTCATCCTTTAGCTTTGGAGGCTTCACTTTCAAAAGAA
>CY196021|A/American_green_winged_teal/Interior_Alaska/11BM00293/2011|H10N5|8_264
TGCCAGCTTCACGCTACCTAACTGACATGACTCTTGAGGAGATGTCAAGAGACTGGTTCATGCTCATGCCCAAACAGAAA
>KP286614|A/black_chicken/Jiangxi/10136/2014_mixed_|mixed|1_248
TGCCGGGTCAGACAGGGTGATGGTGTCACCTCTGGCTGTGACGTGGTGGAACAGAAATGGACCAACAACAAGTACAGTCC
>KP636477|A/American_black_duck/Maine/44411/532/2008|H3N8|3_61
TGAAAGAGTATGGGGAAGATCCGAAAATTGAAACTAACAAGTTCGCTGCAATATGCACACACTTAGAAGTCTGTTTCATG
>AY705240-Eastern-equine-encephalitis-virus-strain-Georgia-97,-complete-genome_7808
CGCCCAAGCCTAAGCCTGCGCAGGCGAAAAAGAAGCGACCACCACCACCTGCCAAGAAACAAAAACGTAAACCTAAACCA
>CY166903|A/American_black_duck/Wisconsin/11OS3191/2011|H6N1|2_126
ACCATGGACACGGTCAACAGAACACATCAATATTCAGAAAGGGGGAAATGGACAACAAACTCAGAAACTGGAGCACCCCA
>KT338539|A/American_green_winged_teal/Alaska/816/2014|H4N6|6_1384
GATCTTGGTCATGGCATGATGGGGCTGAAATCATCTACTTTAAGTAGAAAAGATTTTGAAAAAACACCCTTGTTTCTACT
>KX714417|A/American_green_winged_teal/Alaska/133988/2009|H10N7|3_189
TGGAATCTGGTGATCCAAATGCATTACTGAAGCATCGATTTGAGATAATAGAAGGAAGAGACAGAACAATGGCCTGGACA
>KX979772|A/bewicks_swan/Netherlands/3/2006|H1N1|2_186
TGGACAACAAACACAGAGACCGGAGCACCCCAACTCAACCCAATTGATGGACCATTACCTGAGGACAACGAGCCGAGTGG
>KM245335|A/Anthropoides_virgo/Baicheng/219/2013|H9N2|8_128
GAGAGGAAGAAGCAGCACTCTTGGTCTGGACATCAGAACAGCAACTCGTGAAGGAAAGAATATAGTGGAGCGAATTTTGG
>KU201725|A/American_green_winged_teal/Idaho/AH0011899/2015|H5N2|1_558
AAAGAGAAAAAAGAAGAACTCCAGGATTGCAAGATTGCTCCTTTAATGGTGGCATACATGTTGGAAAGAGAACTGGTCCG
>AB079061-Foot-and-mouth-disease-virus---type-O-genomic-RNA,-strain:-O/JPN/2000,-L-fragment_7381
TCAAACCATTACTCCAGCTGACAAAAGCGACAAAGGTTTTGTTCTTGGTCACTCCATTACCGATGTCACTTTCCTCAAAA
>AB753216|A/African_Stonechat/Vietnam/8/2009|H9N2|3_1386
ATGAAGGGAGTGTACATAAATACAGCTTTGCTCAATGCATCTTGTGCGGCCATGGATGACTTTCAACTGATTCCAATGAT
>LC275034|A/bean_goose/Ishikawa/1701A012/2017|H5N6|1_1054
AACCTCCAAACATTGAAAATAAGAGTGCATGAAGGGTATGAAGAATTCACAATGGTTGGGCGAAGAGCAACAGCAATTCT
>MF613851|A/American_black_duck/Alberta/118/2016|H10N7|4_1550
ACTCTCTTCTGGGTACAAAGATGTTATACTGTGGTTTAGCTTCGGGGCGTCATGCTTTGTACTTTTGGCTGTCATCATGG
>CY039804|A/American_green_winged_teal/Interior_Alaska/4/2007|H3N8|6_693
AGGAATCATCATGCACTTGCATTCAAGGTGAGTGTTATTGGGTAATGACGGATGGACCAGCAAACAGACAAGCACAATAC
>GU050347|A/avian/Hong_Kong/1993/2007|H5N1|2_1736
AGAAGCTATGGGAGCAAACCCGTTCAAAGGCAGGACTGTTGGTTTCAGATGGAGGACCAAATCTATACAATATCCGAAAT
>AB753215|A/African_Stonechat/Vietnam/8/2009|H9N2|2_1302
CACCAAAACCACATATTGGTGGGACGGACTCCAATCTTCAGATGACTTCGCCCTCATAGTGAATGCACCGAATCATGAGG
>KU201727|A/American_green_winged_teal/Idaho/AH0011899/2015|H5N2|3_1891
GCTCTATTGGGAAGGTGTGTAGAACATTACTAGCAAAATCTGTATTCAACAGCCTATATGCATCTCCACAACTTGAGGGG
>KY751237|A/chicken/Anhui/AH272/2015|H7N9|2_2074
GCTGCAACCTATTCGAAAAGTTCTTCCCCAGCAGTTCGTACAGGAGGCCAGTGGGAATTTCCAGCATGGTGGAGGCCATG
>AF086833-Ebola-virus---Mayinga,-Zaire,-1976,-complete-genome_1952
CTAAGCCAGTGCCTAATAGATCGACCAAGGGTGGACAACAGAAGAACAGTCAAAAGGGCCAGCATATAGAGGGCAGACAG
>KM251532|A/Anas_crecca/Hubei/Chenhu1623_5/2014|H5N6|1_930
TGCAGAGCAGCAATGGGTCTGAGGATCAGCTCATCCTTTAGTTTTGGAGGTTTCACTTTCAAAAGAACAAGTGGGTCATC
>KF881714|A/chicken/Egypt/Q1995A/2010|H5N1|7_0
AGCAAAAGCAGGTAGATGTTGAAAGATGAGTCTTCTAACCGAGGTCGAAACGTACGTTCTTGCTATCATCCCGTCAGGCC
>CY138087|A/American_black_duck/New_Brunswick/00955/2010|H4N8|2_1674
ACGTACCGGTGTCACAGAGGAGACACACAAATTCAGACAAGAAGGTCATTCGAGCTGAAGAAGTTGTGGGAACAAACCCG
>KX714364|A/American_green_winged_teal/Alaska/98313/2008|H3N8|6_248
CATTTCATGAACAATACAGAAGCATTGTGTGATGCTAAGGGTTTCGCACCCTTTTCCAAAGACAACGGGATAAGAATTGG
>CY136045|A/American_green_winged_teal/Interior_Alaska/10BM06728R0/2010|H4N6|6_1302
CCAAAAGAGAGTAGTGTATTGTGGACGTCCAATAGTATAGTAGCACTCTGTGGATCCAAGAAACGATTGGGATCTTGGTC
>KX714440|A/American_green_winged_teal/Alaska/137896/2009|H3N8|2_1240
ATGTTCAACATGCTAAGTACAGTTTTGGGAGTTTCGATTCTAAATCTCGGGCAGAAGAGGTACACCAAAACAACATACTG
>MF613719|A/American_black_duck/Alberta/307/2016|H4N8|3_976
ATGAAAAGGGAATAAACCCCAATTATCTCCTGGCTTGGAAGCAAGTGTTAGCAGAACTACAGGATATTGAAAACGAGGAG
>CY190689|A/American_black_duck/Maryland/08OS1725/2008|H8N4|2_1890
CCTCTGAATCCATTTGTCAGTCACAAAGAGATAGAGTCTGTAAATAATGCTGTGGTGATGCCAGCTCATGGCCCGGCCAA
>GU050320|A/avian/Hong_Kong/0719/2007|H5N1|5_384
AGGATTTGGCGTCAAGCGAACAATGGAGAGGACGCAACTGCTGGTCTTACTCACCTGATGATATGGCATTCCAATCTAAA
>KT717287|A/Anser_fabalis/China/Anhui/L180/2014|H6N2|1_1240
TCCGAGGCGATCTGAATTTCGTAAACAGAGCAAACCAAAGATTAAACCCCATGCATCAACTCCTAAGGCACTTCCAAAAA
>KU289738|A/American_black_duck/Delaware/A00870108/2010|H7N3|4_0
GGATACAAAATGAACACTCAAATCTTGGCACTCATTGCTTGTATGCTGATTGGAGCTAAAGGAGACAAAATATGTCTTGG
>KM251502|A/Anas_crecca/Hubei/Chenhu1623_5/2014|H5N6|8_248
CTACCTAACTGAAATGACTCTCGAAGAAATGTCGAGGGACTGGTTCATGCTCATGCCCAAGCAGAAAGTGGTGGGTTCCC
>KY551283|A/American_green_winged_teal/AH0003731/2015|H7N3|3_122
CTTAGAAGTTTGTTTCATGTATTCGGATTTCCACTTTATTGATGAACGGGGCGAATCAATAATTGTAGAATCTGGTGATC
>KP636475|A/American_black_duck/Maine/44411/532/2008|H3N8|1_1302
TTGAGGCATTTCCAAAAAGATGCAAAGGTGCTTTTCCAGAACTGGGGAATTGAACCCATTGACAATGTAATGGGAATGAT
>CY116920|A/avian/Massachusetts/25756/1990|H2N2|3_126
TGCACACACCTGGAAGTCTGCTTCATGTATTCGGATTTCCACTTCATTGACGAACGGGGCGAATCAATAATTGTAGAATC
>CY128486|A/American_black_duck/New_Brunswick/03530/2009|H4N6|6_806
GGAACTGGCAGGAAGTGCACAGCATATAGAAGAATGCTCGTGCTATGGAGCAGAAGAGGTGATTAAATGCATTTGCAGGG
>KR732524|A/bar_headed_goose/Mongolia/X53/2009|H5N1|4_1197
AGACGGAGTCACCAATAAGGTCAACTCGATCATTGACAAAATGAACACTCAGTTTGAGGCCGTAGGAAGGGAATTTAATA
>AB239302|A/Bar_headed_Goose/Mongolia/1/05|H5N1|3_992
GGGTATAAACCCCAATTACCTCCTGACTTGGAAGCAAGTGCTGGCAGAACTCCAAGATATTGAAAATGAGGAGAAAATCC
>KT887361|A/blue_winged_teal/Louisiana/UGAI14_478/2014|H10N3|2_1178
AGGAAAATAGAGAAGATAAGACCTCTTCTAATAGATGGCACAGCCTCATTAAGCCCTGGAATGATGATGGGCATGTTCAA
>MF046479|A/American_black_duck/Alberta/307/2016|H4N8|6_320
ATCGAGAGGTCATATTTTTGTTATAAGGGAACCATTTGTTTCTTGCTCTCCAACAGAGTGCAGGACGTTCTTCCTTACCC
>CY190686|A/American_black_duck/Maryland/08OS1725/2008|H8N4|5_1216
ACACTAACCAGCAGAGAGCATCTGCAGGGCAAATCAGTGTACAGCCCACATTCTCTGTGCAGAGAAACCTCCCGTTTGAG
>CY116920|A/avian/Massachusetts/25756/1990|H2N2|3_1512
TATGGGTTCATTATAAAAGGAAGGTCTCACTTGAGAAATGATACTGACGTGGTAAACTTTGTGAGCATGGAGTTTTCTCT
>KP636484|A/Anas_platyrhynchos/Spain/1877/2009|H7N2|2_854
CGTGAGAAAAATGATGACCAACTCACAAGATACAGAGCTCTCCTTTACAATTACTGGAGATAACACCAAATGGAATGAGA
>CY187026|A/American_black_duck/Ohio/12OS5510/2012|H3N8|3_1890
GGAGTAGAGGAAGGCTCTATCGGGAAAGTATGCAGAACCTTACTGGCAAAATCTGTATTCAACAGTCTATACGCATCTCC
>KY013842|A/blue_winged_teal/Texas/UGAI15_4643/2015|H3N8|5_0
ATGGCGTCTCAAGGCACCAAACGATCTTACGAACAAATGGAAACTGGTGGGGAACGCCAGAATGCCACTGAAATCAGAGC
>KT699058|A/Anser_fabalis/Anhui/L139/2014|H9N2|6_1216
TCTTCTCTGTTGAAGGCAAAAAATGCATCAACAGGTGTTTTTATGTGGAGTTGATAAGAGGGAGACCACAGGAACCCAGA
>AB239302|A/Bar_headed_Goose/Mongolia/1/05|H5N1|3_434
GACACATATTCACATATTCTCATTCACAGGGGAGGAAATGGCAACCAAAGCGGACTACACCCTTGATGAAGAGAGCAGGG
>KP636475|A/American_black_duck/Maine/44411/532/2008|H3N8|1_682
ATATTGAGGTGTTGCATTTAACCCAGGGAACGTGCTGGGAGCAGATGTACACTCCAGGAGGAGAAGTGAGAAATGATGAT
>CY190587|A/American_black_duck/Maryland/07OS2482/2007|H6N8|4_128
GTCACACACTCAGTTGAATTGCTAGAGAACCAGAAGGAAGAAAGATTCTGCAAGATCTTAAACAAGGCCCCTCTCGACCT
>CY139330|A/American_black_duck/New_Brunswick/00867/2010|H5N2|5_448
GGCACTCCAATCTGAATGATGCCACCTACCAGAGAACGAGAGCACTTGTGCGTACTGGGATGGATCCGAGGATGTGTTCT
>MF630026|A/chicken/Guangdong/SD007/2015|H7N9|1_992
AAGGACAAGTGGGTCATCTGTCAAAAAGGAAGAAGAGGTGCTCACAGGCAACCTTCAAACATTAAAAATAAGAGTACATG
>AB753216|A/African_Stonechat/Vietnam/8/2009|H9N2|3_1827
CTGACCAAAGAATTCTTTGAAAACAAATCAGAAACATGGCCAATTGGAGAGTCACCAAAGGGAGTGGAGGAAGGCTCCAT
>CY097541|A/American_black_duck/Illinois/4119/2009|H8N4|1_1512
CGGTTTTTAAGAGTCCGGGACCAACGGGGGAATGTGCTATTGTCGCCTGAAGAGGTCAGCGAGACACAAGGGACAGAAAA
>KY751209|A/chicken/Anhui/AH284/2015|H7N9|3_1464
TGTAGAACTAAAGAAGGAAGACGGAAAACAAACCTGTATGGATTCATTATAAAAGGAAGATCTCATTTGAGGAATGATAC
>CY128490|A/American_black_duck/New_Brunswick/03530/2009|H4N6|2_660
TATTTAATAAGAGCATTGACACTGAACACAATGACAAAAGACGCCGAAAGAGGCAAATTGAAGAGAAGAGCAATTGCAAC
>AB233319|A/Bar_headed_Goose/Mongolia/1/05|H5N1|4_930
CATTCCACAACATCCACCCTCTCACCATCGGGGAATGCCCCAAATATGTGAAATCAAACAGATTAGTCCTTGCGACTGGG
>AY705240-Eastern-equine-encephalitis-virus-strain-Georgia-97,-complete-genome_7503
AGGTCACCCCATAACCCTCTACGGCTGACCTAAATAGGTTGTGCATTAGTACCTAACCTATTTATATTATATTGCTATTT
>CY166643|A/American_green_winged_teal/Wisconsin/11OS3431/2011|H5N2|2_372
GGGCGCCAGACCTATGATTGGACATTAAACAGGAATCAGCCGGCTGCAACTGCATTAGCCAATACTATAGAGGTCTTCAG
>CY101451|A/blue_winged_teal/Alberta/130/1987|H3N8|3_1953
AGTCTATATGCATCTCCACAACTCGAGGGATTTTCAGCTGAATCGAGAAAGTTGCTTCTCATTGTTCAGGCACTTAGGGA
>KR817160-Zaire-ebolavirus-isolate-Ebola-virus/H.sapiens-wt/GIN/2014/Makona-EM_078415,-partial-genome_17572
CTACACGTAAGATGCCACACCAAAACCATCTCAGTTGTAAGCAGGTAATACTCACGGCATTGCAACTGCAAATTCAACGG
>AB753214|A/African_Stonechat/Vietnam/8/2009|H9N2|1_62
GCGAGATACTGACAAAAACCACTGTGGACCATATGGCCATAATCAAGAAATATACATCGGGAAGGCAGGAGAAGAATCCT
>KY751038|A/chicken/Anhui/AH271/2015|H7N9|4_682
CGAGACCACAAGTTAATGGTATATCTGGAAGAATTGACTTTCATTGGCTAATGCTAAATCCCAATGATACAGTCACTTTC
>CY178613|A/blue_winged_teal/Wisconsin/393/1984|H4N6|2_2079
CAAAAGTGTTGCAATCTATTCGAGAAATTCTTCCCTAGCAGTTCGTACAGGAGACCGGTAGGGATTTCCAGCATGGTGGA
>CY138769|A/American_black_duck/New_Brunswick/00344/2010|H7N7|4_189
ACTCAAGGGAAAAGACCAACAGATCTGGGACAATGCGGACTTCTAGGAACCCTAATAGGACCTCCCCAATGCGATCAATT
>KY551331|A/American_green_winged_teal/Idaho/AH0011443/2015|H3N8|4_1426
ACTGAGGGAGAATGCTGAAGATATGGGCAACGGTTGCTTTAAAATATACCACAAATGTGACAACGCATGTATAGAGTCAA
>KT338414|A/American_green_winged_teal/Alaska/472/2014|H5N2|6_910
ATATAAATATGGCAGATTACAGCATTGATTCCAGTTATGTATGTTCAGGGCTTGTTGGTGACACACCTAGGAACGATGAT
>GU050319|A/avian/Hong_Kong/0719/2007|H5N1|6_62
ATAGTTAGCTTAATGTTACAAATTGGGAACATGATCTCAATATGGGTCAGTCATTCAATTCAGACAGGGAATCAAAACCA
>AB753214|A/African_Stonechat/Vietnam/8/2009|H9N2|1_1984
TACAACAAGGCAACCAAGAGGCTTACAGTACTTGGAAAGGATGCAGGTGCATTGATGGAAGACCCAGATGAGGGAACAGC
>CY079452|A/American_black_duck/Illinois/08OS2688/2008|H5N2|4_1662
TTTTTGGATGTGCTCCAATGGATCATTGCAGTGCAGAATTTGCATCTAGAATTGTGAGTTCAGATTATAATTAAAAACAC
>CY196180|A/American_green_winged_teal/Interior_Alaska/11BM03479/2011|H4N6|6_682
GAATCGGAATGTGTATGCCATAATGGAATATGCCCTGTGGTGATGACGGATGGTCCAGCCAATAACAGAGCAGAGACAAA
>MF147589|A/black_headed_gull/Netherlands/23/2009|H16N3|7_192
TAAGGGGATTTTAGGATTTGTGTTTACGCTCACCGTGCCAAGTGAGCGGGGACTGCAGCGTAGACGCTTTGTCCAAAACG
>KF113528-Zaire-ebolavirus-isolate-Kelle-1-NP-protein-(NP),-VP35-protein-(VP35),-VP40-protein-(VP40),-GP-protein-(GP),-VP30-protein-(VP30),-VP24-protein-(VP24),-and-L-protein-(L)-genes,-complete-cds_14518
TTCATTTCTGCGCCAGATTGTGCGTAGGACTATCACCCTAAGTGCGAAAAACAAACTTATTAATACTTTATTTCATGCGT
>CY129364|A/American_black_duck/New_Brunswick/02525/2007|H3N8|2_693
ACAAAAGACGCTGAGAGAGGCAAGTTAAAGAGAAGAGCAATTGCAACACCCGGGATGCAAATCAGAGGATTTGTGTATTT
>CY133672|A/American_green_winged_teal/Mississippi/11OS250/2011|H7N3|5_384
AGAATTTGGCGTCAAGCTAATAATGGGGAGGACGCAACTGCTGGTCTCACTCATTTGATGATTTGGCATTCCAATCTGAA
>KY644411|A/blue_winged_teal/Guatemala/CIP049H112_31/2012|H4N2|8_809
ACTGCTGCTTGAAGTAGAGCAGGAGATAAGAACTTTCTCGTTTCAGCTTATTTAATGATAAAAACACCCTTGTTTCTACT
>CY088725|A/avian/Japan/8KI0148/2008|H4N2|8_264
TGCCGGCTTCACGCTACCTAACTGACATGACCCTCGAAGAGATGTCAAGGGACTGGTTCATGCTCATGCCCAAACAGAAA
>AY705240-Eastern-equine-encephalitis-virus-strain-Georgia-97,-complete-genome_9699
TTGTGTCACATCCGTGTGGCTCCTTTGCAGGACTCGCAATCTTTGCATAACCCCGTATAAACTAGCCCCGAACGCTCAAG
>CY047014|A/American_green_winged_teal/California/28855/2007|H7N3|5_448
GGCACTCCAATCTGAATGACGCTACATACCAGAGAACAAGGGCACTTGTACGTACTGGGATGGATCCCAGGATGTGCTCT
>MF613935|A/American_black_duck/Alberta/118/2016|H10N7|1_1612
AGATCAATGGTCCTGAGTCAGTGTTGGTCAATACTTATCAGTGGATAATTAGAAACTGGGAAACTGTAAAAATCCAATGG
>AY705240-Eastern-equine-encephalitis-virus-strain-Georgia-97,-complete-genome_11163
CGATTATCCAGCACAACATACCGAATCCTTTACGTCGGCGATATCCGCCACCGCGTGGTCGTGGCTAAAAGTGCTGGTAG
>AF086833-Ebola-virus---Mayinga,-Zaire,-1976,-complete-genome_18849
CACGCTCATCAGAAGGCTCGCCAGAATAAACGTTGCAAAAAGGATTCCTGGAAAAATGGTCGCACACAAAAATTTAAAAA
>KY751137|A/chicken/Anhui/AH271/2015|H7N9|5_1240
TACAGAGAAACCTTCCTTTCGAAAGAGCAACCATTATGGCAGCATTTACAGGAAATACTGAGGGTAGAACATCTGACATG
>KP286456|A/black_chicken/Jiangxi/10129/2014|H5N6|7_325
TCCATGGAGCTAAGGAGGTCTCACTCAGTTACTCAACCGGTGCACTTGCCAGTTGCATGGGTCTCATATACAACAGGATG
>CY016789|A/chicken/Afghanistan/1207/2006|H5N1|6_576
AACAGACACCATCAAGAGTTGGAGGAACAACATACTGAGAACCCAAGAGTCTGAATGTGCATGTGTAAATGGCTCTTGCT
>KU289749|A/American_green_winged_teal/Arizona/A00115994/2009|H7N3|5_960
AGTCAAGTCTTCAGTCTCATCAGGCCAAATGAAAATCCAGCGCATAAAAGCCAGCTGGTATGGATGGCATGCCACTCTGC
>AB079061-Foot-and-mouth-disease-virus---type-O-genomic-RNA,-strain:-O/JPN/2000,-L-fragment_7625
TTTGAGCCTTTCCAGGGCCTCTTTGAGATTCCAAGCTACAGATCACTTTACCTGCGTTGGGTGAACGCCGTGTGCGGTGA
>KU881709|A/Anseriformes/Anhui/L167/2014|H1N1|1_378
CATGGAACCTTCGGTCCCGTTCATTTCCGAAACCAAGTTAAAATACGCCGCCGAGTTGATACAAATCCGGGCCATGCAGA
>CY097507|A/American_green_winged_teal/Wisconsin/2743/2009|H1N1|3_1386
ATAATGAAGGGAGTGTACATAAATACAGCCTTGCTCAATGCATCTTGTGCAGCCATGGATGACTTCCAGCTAATCCCAAT
>CY138824|A/American_black_duck/New_Brunswick/00385/2010|H1N1|1_1054
ACCTTCAAACATTAAAAATAAGAGTACATGAGGGGTATGAAGAATTCACAATGGTTGGGAGAAGGGCAACAGCCATCCTC
>GU050317|A/avian/Hong_Kong/0719/2007|H5N1|4_1671
TTTATGGATGTGCTCCAATGGGTCGTTACAATGCAGAATTTGCATTTAAATTTGTGAGTTCAGATTGTAGTTAAAAACAC
>CY138776|A/American_black_duck/New_Brunswick/00344/2010|H7N7|1_1323
CACTTCCAAAAAGATGCAAAAGTACTTTTCCAAAACTGGGGAATTGAACCCATTGACAATGTGATGGGAATGATCGGAAT
>CY047044|A/breeder_duck/France/090045b/2009|H5N3|2_310
AAAACTCATGTCTTGAGACGATGGAAGTTGTTCAGCAAACAAGAGTGGATAAACTAACCCAAGGTCGCCAGACCTATGAC
>KR006962-Zaire-ebolavirus-isolate-Ebola-virus/H.sapiens-wt/LBR/2015/Makona-LIBR1413,-partial-genome_9572
TTAAGAAAAACTGACGGAACATAAATTCTTTCTGCTTCAAGTTGTGGAGGAGGTCTTTGGTATTCGCTTTTTTTATATTA
>AB753217|A/African_Stonechat/Vietnam/8/2009|H9N2|4_315
GAGACCATCGGCTGTTAATGGATTGTGTTACCCCGGGAATGTAGAAAATCTAGAAGAGCTAAGGTCACTTTTTAGTTCTG
>LC367536|A/duck/Mongolia/689/2010|H4N6|2_2248
ATGAAGATCTGTTCCACCATTGAAGAGCTCAGACGGCAAAACCAGTGAATTTAGCTTATCCTTCATGAAAAAATGCCTTG
>MF629950|A/chicken/Fujian/S1322/2014|H7N9|5_434
TGCCACTTATCAGAGAACGAGAGCCCTTGTGCGTACTGGAATGGATCCCCGGATGTGCTCTCTGATGCAAGGATCAACTC
>CY097539|A/American_black_duck/Illinois/4119/2009|H8N4|3_1197
GATGAGCCTGAGCAAAGATCACTAGCAAGCTGGATCCAAAGTGAGTTCAACAAGGCTTGTGAATTGACTGACTCAAGTTG
>CY129064|A/American_black_duck/New_Brunswick/02650/2007|H3N2|6_62
CAGTATGTTTCCTCATGCAAATTGCCATCTTAGCAACGACTGTGACACTGCATTTCAAGCAAAATGAATGCAGCATTCCC
>LC198531|A/black_swan/Akita/1/2016|H5N6|7_693
AATTCTAGTACTGGTCTGAGAGACAATCTTCTTGAAAATTTGCAGGCCTACCAGAAACGAATGGGAGTGCAGATGCAGCG
>MF040669|A/Anser_cygnoides/Hubei/FW44/2016|H5N8|1_248
CGCTGGATCAGACAGAGTGATGGTGTCACCTCTGGCTGTGACATGGTGGAATAGAAATGGGCCAACGACAAGTACAGTCC
>CY138654|A/American_black_duck/New_Brunswick/00322/2010|H3N8|2_1071
GGATACATGTTTGAAAGTAAGAGCATGAAGCTTCGAACACAAATATCGGCAGAAATGCTAGCAAGTATTGATCTGAAATA
>KU201728|A/American_green_winged_teal/Idaho/AH0011899/2015|H5N2|4_1178
AGGCAATAGATGGAGTTACCAATAAGGTCAACTCAATCATTGACAAAATGAACACTCAATTTGAGGCCGTTGGAAGGGAA
>CY128760|A/American_black_duck/New_Brunswick/02375/2007|H4N8|6_960
AGTGACACCCCAAGAGGAGAAGATAGTCAGTTCACGGGATCATGCACTAGCCCCATGGGAAACCAGGGATATGGAGTTAA
>CY139385|A/American_black_duck/New_Brunswick/00906/2010|H10N7|4_63
AATATGCCTTGGACATCATGCAGTCCCCAATGGCACCATCGTAAAGACTCTCACAAACGAAAAGGAAGAGGTGACCAATG
>AY705240-Eastern-equine-encephalitis-virus-strain-Georgia-97,-complete-genome_7015
ATTAATACTGTTGTCAATATCATGATCGCTAGCCGCGTGCTCCGCGAGCGGTTGACCACTTCCCCTTGCGCAGCATTTAT
>KP739422|A/American_green_winged_teal/Washington/195750/2014|H5N1|5_189
ACTGATCCAGAACAGCATAACAATAGAGAGAATGGTTCTCTCTGCATTTGATGAAAGGAGGAACAAGTACCTGGAAGAAC
>CY079459|A/American_black_duck/Illinois/08OS2688/2008|H5N2|1_620
TGCATACATGCTAGAAAGGGAGCTGGTCCGTAAAACGAGGTTCCTCCCAGTGGCCGGTGGAACAAGCAGTGTTTACATTG
>CY079458|A/American_black_duck/Illinois/08OS2688/2008|H5N2|2_1638
ACAGCTCAAATGGCGCTTCAGCTGTTCATCAAGGATTACAGATACACGTACCGATGCCACAGAGGGGACACACAAATTCA
>EU500851|A/American_black_duck/NB/2538/2007|H7N3|3_186
GATGAACGAGGCGAATCAATAATTGTGGAATCTGGTGATCCGAATGCATTACTGAAGCATCGATTTGAGATAATTGAGGG
>AB239301|A/Bar_headed_Goose/Mongolia/1/05|H5N1|2_1116
CAGCAGAAATGCTTGCAAACATTGATCTTAAATACTTCAATGAATTAACGAAAAAGAAAATTGAAAAAATAAGACCTATA
>AB753214|A/African_Stonechat/Vietnam/8/2009|H9N2|1_806
ATATTGTTAGAAGAGCAACAGTATCAGCAGACCCGCTGGCTTCGCTCTTGGAGATGTGCCATAGTACACAAATTGGCGGG
>CY138772|A/American_black_duck/New_Brunswick/00344/2010|H7N7|5_576
GTGAAAGGAGTTGGGACAATGGTGATGGAACTGATTCGGATGATCAAACGAGGGATCAATGATCGGAATTTCTGGAGAGG
>CY186861|A/American_green_winged_teal/Ohio/12OS2137/2012|H4N6|2_2046
CTTGAAGACGAACAGATGTATCAAAAGTGCTGCAATCTATTCGAAAAATTCTTCCCTAGCAGTTCATACAGAAGACCGGT
>CY191029|A/American_black_duck/Maryland/11OS3898/2012|H2N1|6_992
AATGATGGAACAGGCAGTTGTGGTCCAGTGTCTTCTAATGGGGCATATGGAGTGAAGGGGTTTTCATTTAAATACGGTAA
>KT699056|A/Anser_fabalis/Anhui/L139/2014|H9N2|4_682
GGCCTCTTGTCAACGGTTTGATGGGAAGAATTGATTATTATTGGTCTGTATTGAAACCGGGTCAAACACTGCGAATAAAA
>CY097541|A/American_black_duck/Illinois/4119/2009|H8N4|1_504
ATGGAGGTGGTTTTCCCAAATGAGGTGGGAGCGAGAATACTAACATCGGAGTCACAACTGACGATAACAAAAGAAAAGAA
>CY191278|A/American_black_duck/Maryland/13OS2956/2013|H11N9|5_64
AGCAAATGGAAACTGGTGGAGAACGCCAGAATGCTACTGAGATCAGAGCATCTGTTGGGAGAATGGTTGGTGGAATTGGG
>KT338537|A/American_green_winged_teal/Alaska/816/2014|H4N6|4_567
TGCAAGGCTTTACATATGGGGAGTTCACCATCCTTCAACTGACACAGAACAAACCAATTTATATAAGAACAACCCTGGGA
>CY191282|A/American_black_duck/Maryland/13OS2956/2013|H11N9|1_1512
CGATTTTTAAGAGTTCGAGACCAACGGGGGAACGTACTATTGTCACCCGAAGAAGTCAGCGAAACACAGGGAACAGAGAA
>CY079452|A/American_black_duck/Illinois/08OS2688/2008|H5N2|4_1364
TGGATTTCCATGATTCAAATGTCAAGAACCTATATGATAAGGTCCGACTCCAGCTGAGAGACAATGCAAAAGAATTGGGC
>CY128763|A/American_black_duck/New_Brunswick/02375/2007|H4N8|3_1827
GACATGACCAAGGAATTCTTTGAAAACAAATCGGAAACATGGCCAATTGGAGAGTCACCCAAAGGAGTGGAGGAAGGCTC
>KJ643754|A/chicken/Bangladesh/18301/2012|H9N2|3_549
AGCAGAGGTTTATGGGATTCCTTTCGTCAGTCCGAGAGAGGCGAAGAGACAATTGAAGAAAGATTTGAAATTGCAGGGAC
>CY128765|A/American_black_duck/New_Brunswick/02375/2007|H4N8|1_496
AAGTTGTTTTCCCAAATGAAGTGGGAGCGAGAATACTAACATCGGAGTCACAACTGACGATAACAAAAGAGAAGAAAGAA
>CY190594|A/American_black_duck/Maryland/07OS2482/2007|H6N8|1_126
AGGCAAGAGAAGAACCCTGCACTCAGAATGAAGTGGATGATGGCAATGAAATACCCAATTACAGCAGACAAGAGGATAAT
>KP739422|A/American_green_winged_teal/Washington/195750/2014|H5N1|5_693
CAACATCCTCAAAGGGAAATTTCAAACAGCAGCACAAAGAGCAATGATGGATCAAGTGCGAGAAAGCAGGAATCCTGGGA
>KM251522|A/Anas_crecca/Hubei/Chenhu1623_5/2014|H5N6|2_427
TGGCCAACACTATAGAAATTTTCAGATCAAACGGTCTGACAGCAAATGAATCGGGACGCCTAATAGATTTCCTCAAGGAT
>CY133160|A/American_green_winged_teal/Wisconsin/10OS3127/2010|H5N2|1_1449
AGGGTCAGTAAGATGGGAGTTGACGAATACTCCAGCACAGAGAGAGTAGTAGTGAGCATTGACCGATTTTTAAGAGTCCG
>CY090858|A/blue_winged_teal/Texas/Sg_00173/2007|H4N8|3_945
AAGACATTTTTCGGCTGGAAAGAACCCAATATAATCAAACCACATGAGAAAGGCATAAATCCCAATTACCTTCTTGCTTG
>MF046281|A/American_black_duck/Alberta/307/2016|H4N8|4_378
AATGGGAAATTTGAGTTCATCGCAGAGGAATTCCAATGGAACACAGTCAAGCAGAATGGGAAATCAGGAGCATGTAAAAG
>CY079452|A/American_black_duck/Illinois/08OS2688/2008|H5N2|4_682
CAGAGATCAATCCCAGAAATAGCCACTAGACCCAAAGTGAACGGACAAAGTGGAAGAATGGAATTTTTCTGGACAATACT
>CY190587|A/American_black_duck/Maryland/07OS2482/2007|H6N8|4_832
AAATAATAAGGGAGCCGTCTTCAAGTCAAATTTACCAATCGAGAACTGTGATGCCACATGCCAGACTATTGCAGGAGTCC
>KF888545|A/chicken/Bangladesh/15078/2012|H5N1|3_1586
CCCGAGGCTGGAACCACACAAGTGGGAAAAGTACTGTGTTCTTGAAATAGGAGACATGCTATTACGAACCGCTATAGGCC
>KX714427|A/American_green_winged_teal/Alaska/137884/2009|H1N1|5_1054
TGGTTCCAAGAGGACAACTGTCCACTAGGGGAGTTCAGATTGCTTCAAATGAGAACATGGAGACAATGGACTCCAGTACT
>KP415703|A/chicken/Dongguan/1418/2014|mixed|1_186
ATAATGGAGATGATCCCGGAAAGAAATGAGCAGGGTCAAACCCTGTGGAGCAAGACAAATGATGCTGGATCAGACAGAGT
>CY138906|A/American_black_duck/New_Brunswick/00471/2010|H10N6|4_315
CTGTTACCCGGGTGCCACTGTGAATGAAGAAGCGTTAAGGCAGAAAATTATGGAAAGTGGAGGGATTGACAAGATAAGCA
>KX979316|A/barnacle_goose/Netherlands/1/2006|H1N1|8_0
AGCAAAAGCAGGGTGACAAAGACATAATGGACTCCAACACTATAACCTCGTTTCAGGTAGATTGTTATCTATGGCACATA
>MF046265|A/American_black_duck/Alberta/118/2016|H10N7|3_183
ATTGTGGAGTCTGGCGATCCAAATGCACTCCTAAAACACCGATTTGAGATAATTGAAGGGAGAGATCGTACTATGGCCTG
>KX714368|A/American_green_winged_teal/Alaska/103773/2008|H3N8|2_930
TAAATGGAATGAAAACCAGAACCCTAGGATGTTTCTGGCAATGATAACGTATATAACAAGAAACCAACCTGAATGGTTTA
>KU201614|A/American_wigeon/Utah/AH0007824/2015|H5N8|2_248
ACAAACGGATTGTGTGTTGGAAGCAATGGCTTTCCTTGAAGAGTCCCACCCAGGGATCTTTGAAAACTCATGTCTTGAAA
>KP636475|A/American_black_duck/Maine/44411/532/2008|H3N8|1_1550
AGTCAGTGAGACACAAGGAACAGAGAAGTTGACAATAACTTACTCGTCATCAATGATGTGGGAAATCAACGGTCCTGAGT
>CY204158|A/American_black_duck/Ohio/14OS0557/2014|H4N8|3_1260
TTGACCGACTCTAGCTGGATAGAACTCGATGAAATAGGGGAGGATGTTGCCCCAATCGAACACATTGCAAGCATGAGGAG
>KU201728|A/American_green_winged_teal/Idaho/AH0011899/2015|H5N2|4_124
GAGAAAAACGTCACTGTTACACATGCCCAAGACATACTGGAAAAGACACACAACGGGAAGCTCTGCGATCTTAATGGAGT
>KM076706|A/Anser_fabalis/China/HuBS428/2014|H9N2|6_882
TCCAATAGGCCCATTCTATATATAAATATGGCTGATTATAGCATTGAGTCCAGTTATGTGTGCTCAGGACTTGTTGGCGA
>GU050318|A/avian/Hong_Kong/0719/2007|H5N1|7_594
ATCAAGCGAGCAGGCAGCGGAAGCCATGGAGGTCGCTAATCAGGCTAGGCAGATGGTGCAGGCAATGAGGACAATTGGGA
>MF613914|A/American_black_duck/Alberta/118/2016|H10N7|8_396
AACTTTAGTGTGATCTTCGATAGGCTGGAGACACTAATACTACTCAGAGCTTTCACTGAAGAGGGAGCAATTGTCGGCGA
>CY101578|A/blue_winged_teal/Alberta/427/1986|H4N6|1_1701
CAATGGTCACAGGACCCCACAATGTTATATAATAAAATGGAATTCGAGCCATTTCAGTCTCTGGTCCCTAAGGCAGCCAG
>HM570064|A/Anas_platyrhynchos/Belgium/12827/2007|H3N8|2_1240
GTTCAATATGCTGAGCACAGTATTAGGAGTCTCAATCCTGAACCTTGGGCAAAAGAGGTACACCAAAACCACATACTGGT
>EU500850|A/American_black_duck/NB/2538/2007|H7N3|2_1798
CAGATGGAGGACCAAACCTATACAATATCCGGAATCTCCACATTCCGGAAGTCTGCTTGAAATGGGAGCTGATGGATGAA
>CY098219|A/aquatic_bird/Korea/CN17/2009|H6N2|1_930
TGCAAAGCAGCAATGGGTTTAAGAATTAGTTCATCCTTCAGCTTCGGAGGTTTCACTTTCAAAAGGACAAGTGGGTCATC
>GU050324|A/avian/Hong_Kong/0719/2007|H5N1|1_1575
ACCCAGGGAACAGAGAAGTTGACAATAACATATTCGTCATCAATGATGTGGGAAATCAACGGTCCTGAGTCAGTGCTTGT
>HM172365|A/bar_headed_goose/Qinghai/1_HVRI/2006|H5N1|2_671
GAATACAATGACAAAAGATGCAGAAAGAGGTAAATTGAAGAGGCGAGCAATTGCAACACCCGGAATGCAAATCAGAGGAT
>KX867834|A/chicken/Anhui/AH120/2015|H9N2|5_744
GCACAAAGGGCAATGATGGATCAAGTGCGAGAAAGCAGAAATCCTGGGAATGCTGAAATAGAAGATCTCATTTTTCTGGC
>AY705240-Eastern-equine-encephalitis-virus-strain-Georgia-97,-complete-genome_10980
CTGTCCAATTCATTCTCCATCAGGTGTTGCAGTTATTAAAGAGAATGACGTCACCCTTTCTGAGAGCGGATCATTTACAT
>KF735645|A/barn_swallow/Hong_Kong/1161/2010|H5N1|6_64
TGATGTTACAGATTGGGAACATAATCTCAATATGGGTCAGTCATTCAATTCAAACAGGGAATCAACACCAAACTGAACCA
>CY101804|A/American_wigeon/Alberta/215/1992|H3N8|2_1512
TTTGTGGCCAATTTTAGCATGGAACTGCCCAGCTTTGGAGTGTCTGGGATTAATGAATCGGCTGACATGAGCATTGGAGT
>KU289740|A/American_black_duck/Delaware/A00870108/2010|H7N3|6_390
TGCTGGTCCTTTGCTCTCGCACAAGGAGCATTGCTAGGAACTAAACATAGCAATGGAACCATTAAAGACAGAACACCATA
>CY191030|A/American_black_duck/Maryland/11OS3898/2012|H2N1|5_896
ATACGACTTTGAGAGAGAGGGATATTCCCTAGTCGGAATTGATCCTTTCCGCCTGCTCCAAAACAGTCAAGTCTTCAGTC
>DQ376838|A/chicken/Taiwan/na3/98|H6N1|2_2232
AAGAAGAGTTTGCTGAGATCATGAAGACCTGTTCCACCATTGAAGAGCTCAGACGGCAAAAATAGTGAAGTTCGCTTGTC
>KU201725|A/American_green_winged_teal/Idaho/AH0011899/2015|H5N2|1_1054
TGAAAATAAGAGTACATGAGGGGTATGAGGAGTTCACAATGGTTGGGCGAAGAGCAACAGCCATTCTAAGGAAAGCAACT
>KX215349|A/chicken/Bhutan/367/2012|H5N1|3_744
TGCATTGAGGGCAAGCTTTCTCAAATGTCAAAGGAAGTGAACGCCAGAGTTGAGCCATTTATGAAGACAACACCACGCCC
>KX714401|A/American_green_winged_teal/Alaska/133672/2009|H3N8|3_378
GAGGTCCATATATATTATCTAGAAAAGGCCAATAAGATAAAATCTGAGAAGACACACATCCACATCTTTTCATTCACTGG
>CY196023|A/American_green_winged_teal/Interior_Alaska/11BM00293/2011|H10N5|2_1953
GCTCATGGCCCAGCCAAGAGCATGGAATATGATGCTGTGGCTACCACACACTCCTGGATACCTAAGAGGAATCGCTCTAT
>KM245336|A/Anthropoides_virgo/Baicheng/219/2013|H9N2|1_868
GGGGGGTTAGGATGGTTGACATCCTTAGACAAAACCAAACAGAGGAACAGGCTGTGGATATATGCAAAGCAGCAATGGGT
>CY033443|A/American_green_winged_teal/California/HKWF609/2007|H5N2|3_558
AGACAAGAGATGGCCAGTAGAGGTCTCTGGGATTCCTTTCGTCAATCCGAGAGAGGCGAAGAGACAATTGAAGAAAGATT
>KR137681|A/chicken/CH/a556/2015|H5N2|7_845
GTCGTCTTAAATACGGTTTGAAAAGAGGGCCTTCTACGGAAGGAGTGCCTGAGTCTATGAGGGAAGAGTACCAGCAGGAG
>KX714311|A/American_green_winged_teal/Alaska/11508/2006|H10N6|1_310
CCAACAACAAGCACGGTCCACTACCCAAAGGTATACAAAACTTATTTCGAAAAAGTTGAAAGGTTGAAACACGGGACCTT
>HQ613403-Zaire-ebolavirus-isolate-M-M,-partial-genome_16287
CCAACACCTGTTAATAATTTCCTCCATCAGATCGTAGAATTGCTGGTGCATGATTCATCAAGACAACAGGCTCTAAAAAC
>KR732429|A/bar_headed_goose/Mongolia/X53/2009|H5N1|5_372
CTGTACGACAAAGAGGAGATCAGGAGGATTTGGCGTCAAGCGAACAATGGAGAGGACGCAACTGCGGGTCTCACCCACCT
>CY095448|A/American_black_duck/New_Brunswick/19497/2006|H4N6|2_1426
GTCGGAATCAACATGAGCAAAAAGAAGTCCTACATAAACAGGACGGGGACATTTGAGTTTACAAGCTTTTTCTATCGCTA
>KY751104|A/chicken/Anhui/AH271/2015|H7N9|6_315
GAAAGCTCGGATGTTTTAGTCACAAGAGAACCCTATGTTTCATGCGACCCAGATGAATGCAGGTTCTATGCTCTCAGCCA
>CY129064|A/American_black_duck/New_Brunswick/02650/2007|H3N2|6_248
TACCAGAATACAGGAATTGGTCGAAACCGCAGTGTCAGATTACAGGGTTTGCTCCTTTCTCCAAGGACAACTCAATTCGG
>MF613946|A/American_black_duck/Alberta/307/2016|H4N8|2_1586
GATAAAGAACAACATGATCAATAATGATCTCGGACCAGCAACAGCCCAAATGGCTCTTCAGCTATTCATCAAGGATTACA
>KM251492|A/Anas_crecca/Hubei/Chenhu1623_5/2014|H5N6|5_620
GAGAGGCGAAAATGCAAGAAGAACAAGGATTGCATATGAGAGAATGTGCATCATCCTCAAAGGGAAATTCCAAACAGCTG
>CY191032|A/American_black_duck/Maryland/11OS3898/2012|H2N1|3_126
TGCACTCACTTGGAAGTCTGCTTCATGTATTCGGATTTCCACTTCATCGATGAACGAGGCGAATCAATAGTTGTGGAATC
>KP416228|A/chicken/Dongguan/1009/2014|H7N9|2_1952
ATCTAAAAGCATGGAGTATGATGCCGTTGCAACTACACATTCATGGATCCCTAAGAGGAATCGCTCCATTCTCAACACTA
>CY079455|A/American_black_duck/Illinois/08OS2688/2008|H5N2|5_1152
ATGGACTCCAGTACTCTTGAACTGAGGAGCAGATACTGGGCTATAAGAACCAGAAGTGGAGGAAACACTAACCAGCAGAG
>CY181128|A/blue_winged_teal/Wisconsin/19/1974|H4N6|5_1408
AGGGGCGGGGAGTCTTCGAGCTCTCGGACGAAAAGGCGACGAACCCGATCGTGCCTTCCTTTGACATGAGCAACGAGGGA
>MF794999|A/chicken/Daye/DY0602/2017|H9N2|4_640
GAACCGACACAACAACGAGTGTGGCAACAGAAGAAATAAATAGGATCTTCAAACCATTGATAGGACCAAGGCCTCGTGTC
>KX714380|A/American_green_winged_teal/Alaska/103777/2008|H4N6|6_1116
TCAAGGTCAGGGTATGAGATGCTAAAAGTTCCGAATGCGGAAACTGACAATCAATCCGGTCCAGTTGCACATCAGGTAAT
>KU646953|A/Anas_platyrhynchos/Belgium/17330cls42/2013|H5N2|5_1216
ACACCAACCAACAGAGAGCATCTGCAGGACAGATCAGTGTACAGCCTACTTTCTCGGTACAGAGAAATCTTCCCTTCGAA
>KT699054|A/Anser_fabalis/Anhui/L139/2014|H9N2|2_1922
TAGTGCTGTGGTGATGCCAGCTCATGGCCCAGCCAAAAGCATGGAGTATGATGCCGTTGCAACTACACATTCATGGATTC
>KP636475|A/American_black_duck/Maine/44411/532/2008|H3N8|1_1426
GGGGAATAAGAGTCAGCAAAATGGGAGTAGATGAATACTCCAGCACGGAGAGAGTGGTGGTGAGCATTGACCGGTTTTTG
>CY191275|A/American_black_duck/Maryland/13OS2956/2013|H11N9|4_1655
ATTATGGGGTTCATCCTCTGGGCGTGTAGCAATGGGTCATGTAGATGTACCATTTGCATTTAGAATTGCGGTAAAAACAC
>CY143201|A/American_green_winged_teal/Interior_Alaska/9BM12356R0/2009|H3N8|1_1827
GATGTGCTTGGGACATTTGAAACTGTTCAGATAATAAAACTCCTCCCCTTTGCTGCTGCCCCACCAGAACAAAGTAGGAT
>KM251532|A/Anas_crecca/Hubei/Chenhu1623_5/2014|H5N6|1_1612
AAATCAACGGTCCTGAATCAGTGCTTGTCAACACCTATCAATGGATCATCAGAAATTGGGAAACTGTGAAGATTCAATGG
>KP414079|A/chicken/Jiangxi/12538/2013|mixed|3_2013
CTTAGGGATAACCTGGAACCTGGRACMTTYGATCTTGAAGGGCTATATGAAGCAATCGAGGAGTGCCTGATTAATGATCC
>KY751269|A/chicken/Anhui/AH272/2015|H7N9|1_1674
ACTGTAAAGATTCAATGGTCCCAGGACCCTACAATTCTGTACAATAAGATGGAATTTGAGCCCTTTCAATCCCTGGTGCC
>KU201725|A/American_green_winged_teal/Idaho/AH0011899/2015|H5N2|1_868
GTGGGACAAGGATGGTGGATATTCTTAGGCAAAATCCAACTGAGGAACAAGCTGTGGATATATGCAAAGCAGCAATGGGT
>MF613935|A/American_black_duck/Alberta/118/2016|H10N7|1_806
AGCAACAGTATCAGCAGACCCATTAGCATCTCTATTGGAGATGTGCCACAGCACACAAATTGGGGGAATAAGAATGGTAG
>CY021251|A/american_black_duck/Ohio/1823/2005|H11N9|2_806
TTGAACAATCTGGACTTCCAGTTGGAGGCAATGAGAAGAAGGCTAAACTGGCAAATGTTGTGAGAAAAATGATGACAAAT
>CY191034|A/American_black_duck/Maryland/11OS3898/2012|H2N1|1_630
ATGCTAGAAAGGGAGTTAGTCCGTAAAACGAGGTTCCTCCCAGTGGCTGGTGGAACAAGCAGTGTCTACATTGAGGTGCT
>MF613884|A/American_black_duck/Alberta/96/2016|H3N6|6_256
ACCTTTCTAAGCCCTTGTGTGAAGTAAACTCCTGGCACATTCTATCTAAGGACAATGCGATCAGAATAGGGGAGGATGCC
>MF040669|A/Anser_cygnoides/Hubei/FW44/2016|H5N8|1_1550
AGTTAGTGAAACACAGGGAACAGAGAAACTGACGATAACATATTCATCGTCCATGATGTGGGAAATCAATGGTCCAGAAT
>CY139417|A/American_black_duck/New_Brunswick/00914/2010|mixed|3_504
GAAGAAAGCAGGGCAAGAATCAAAACCAGGCTATTCACCATAAGACAAGAAATGGCCAGTAGGGGTTTATGGGATTCCTT
>MF613845|A/American_black_duck/Alberta/96/2016|H3N6|4_819
TTCAAAATGCGCACTGGGAAAAGCTCAATAATGAGATCAGATGCACCTATTGACACCTGCATTTCTGAATGCATTACTCC
>AB753217|A/African_Stonechat/Vietnam/8/2009|H9N2|4_1386
ATATAATAAAGTGAAGAGGGCATTGGGTTCCAATGCGGTGGAAGATGGGAAAGGATGTTTCGAGCTATACCACAAATGTG
>KY005855|A/chicken/Anhui/MZ33/2016|H5N6|4_756
GCAATCCACTTCGAGAGTAATGGAAATTTTATTGCTCCAGAATATGCATACAAAATTGTCAAGAAAGGGGACTCAACAAT
>CY128981|A/American_black_duck/New_Brunswick/03511/2009|H4N6|1_1134
CTCAGGAAGGCAACCAGAAGATTGGTCCAACTAATTGTAAGTGGGAGAGACGAGCAGTCAATTGCTGAAGCAATAATTGT
>KU201725|A/American_green_winged_teal/Idaho/AH0011899/2015|H5N2|1_496
TTGTTTTCCCAAATGAAGTGGGAGCTAGAATATTGACATCAGAGTCACAATTGACAATAACGAAAGAGAAAAAAGAAGAA
>KY751104|A/chicken/Anhui/AH271/2015|H7N9|6_819
GAATGCTCATGTTACGGGGAACGAACAGGGATTACCTGCACATGCAGGGACAATTGGCAGGGCTCAAATAGACCAGTGAT
>CY138770|A/American_black_duck/New_Brunswick/00344/2010|H7N7|7_594
GTCAAGTGAGCAAGCAGCAGAGGCTATGGAGGTTGCTAGTCAGGCCAGACAGATGGTGCAGGCAATGAGGACAATTGGGA
>MH135369|A/duck/Bangladesh/32914/2017|H5N1|1_2170
ATGTGTTGATAGGGCAAGGAGATGTGGTATTGGTAATGAAACGGAAACGGGACTCTAGCATACTTACTGACAGCCAGACA
>MF040671|A/Anser_cygnoides/Hubei/FW44/2016|H5N8|3_366
ACACGAAGGGAAATTCACATATACTATCTAGAAAAAGCCAACAAGATAAAATCGGAGAAGACACACATTCACATATTCTC
>AB239303|A/Bar_headed_Goose/Mongolia/1/05|H5N1|5_504
ATGGACCCCAGGATGTGCTCTCTGATGCAAGGGTCAACTCTCCCGAGGAGATCTGGAGCTGCCGGTGCAGCAGTGAAGGG
>CY079452|A/American_black_duck/Illinois/08OS2688/2008|H5N2|4_1116
TCATAGCAATGAGCAAGGAAGTGGATATGCTGCAGACAAAGAATCTACCCAGAAAGCAATCGATGGGATCACCAATAAAG
>CY130476|A/American_green_winged_teal/Interior_Alaska/10BM04207R0/2010|H3N6|1_620
TGCATACATGCTAGAAAGAGAATTGGTCCGAAAGACGAGGTTTCTCCCAGTGGCTGGTGGAACAAGCAGTGTCTACATTG
>CY143561|A/American_green_winged_teal/Interior_Alaska/10BM08222R0/2010|H3N8|3_1638
CTTGAAATAGGGGACATGCTCCTGCGGACTGCAATAGGTCAAGTGTCGAGACCCATGTTCTTGTACGTGAGAACCAATGG
>KY751104|A/chicken/Anhui/AH271/2015|H7N9|6_441
AGGTCCCAGTATCGAGCCCTGATAAGCTGGCCACTATCATCACCGCCCACAGTGTACAACAGCAGGGTGGAATGCATTGG
>KR105336-Zaire-ebolavirus-isolate-Ebola-virus/H.sapiens-wt/SLE/2014/Makona-G5988.1,-partial-genome_16892
AAAGTACTTACGGCAATTGAGATCCGTCATTGATACCACAGTTTATTGTAGGTTTACCGGTATAGTCTTTTTTTTTTTTT
>KT357813-Zaire-ebolavirus-isolate-EBOV/DML12033/SLe/WesternUrban/20150219,-complete-genome_2867
AGCCATAATGGTAACTCAATATCTTAGCCAGCGATTTATCTAAATTAAATTACATTATGCTTTTATAACTCACCTACTAG
>KY550887|A/American_green_winged_teal/Indiana/AH0029607/2015|H7N3|3_63
TGAAAGAATATGGGGAAGATCCGAAAATCGAAACTAACAAGTTCGCTGCAGTATGCACTCATTTGGAAGTCTGTTTCATG
>MF613935|A/American_black_duck/Alberta/118/2016|H10N7|1_1550
GGTCAGCGAGACACAAGGAACGGAGAAACTGACAATCACTTATTCATCATCAATGATGTGGGAGATCAATGGTCCTGAGT
>KX867831|A/chicken/Anhui/AH120/2015|H9N2|2_1054
TCTCAAACAAGATGGCGAGATTAGGAAAAGGGTACATGTTCGAAAGCAAGAGTATGAAGTTACGGACACAAGTACCAGCG
>AB781935-Rabies-virus-viral-cRNA,-complete-genome,-strain:-ERA_11834
ACTCTTGTGTGATGTATCTTGAAAAAAACAAGATCCTAAATCTGAACCTTTGGTTGTTTGATTGTTTTTCTCATTTTTGT
>MF046265|A/American_black_duck/Alberta/118/2016|H10N7|3_366
ACCAGGAGGGAAGTCCATATATACTACTTGGAAAAGGCCAATAAAATAAAATCTGAGAAGACACACATCCACATCTTTTC
>AY705240-Eastern-equine-encephalitis-virus-strain-Georgia-97,-complete-genome_7930
ACGTTTCCGATCATGTTGAACGGACAGGTGAATGGTTACGCGTGCGTCGTGGGAGGACGAGTGTTTAAACCGCTGCACGT
>CY095447|A/American_black_duck/New_Brunswick/19497/2006|H4N6|3_1323
AGTATGAGGAGGAATTATTTTACAGCAGAAGTGTCCCATTGCAGGGCCACCGAATACATAATGAAGGGAGTCTACACAAA
>KU289738|A/American_black_duck/Delaware/A00870108/2010|H7N3|4_567
ATAATTTGGGGAGTGCATCACTCTGGATCGGCTACTGAGCAGACCAAACTCTATGGAAGTGGAAACAAGTTGATAACAGT
>HM570063|A/Anas_platyrhynchos/Belgium/12827/2007|H3N8|3_315
TAAATTTCTCCCAGATTTATATGACTACAAAGAGAACCGATTCATTGAAATTGGAGTGACACGGAGGGAAGTTCACATAT
>KU201614|A/American_wigeon/Utah/AH0007824/2015|H5N8|2_186
GCACCCCAACTCAACCCAATTGATGGACCATTACCTGAGGATAACGAGCCAAGCGGATATGCACAAACGGATTGTGTGTT
>KM251512|A/Anas_crecca/Hubei/Chenhu1623_5/2014|H5N6|3_1525
CCCATTTGAGGAACGACACCGATGTGGTAAACTTTGTGAGCATGAAATTCTCTCTTACTGACCCAAGGCTGGAACCACAC
>CY138045|A/American_black_duck/New_Brunswick/00464/2010|H4N6|4_1512
TGATATTTACAGAGACGAAGCGATCAATAACAGATTCCAGATACAAGGGGTCAAATTGACTCAAGGATACAAGGACATCA
>MF040670|A/Anser_cygnoides/Hubei/FW44/2016|H5N8|2_1037
CAAAATGGCGAGATTAGGGAAAGGATACATGTTTGAAAGTAAGAGCATGAAGCTAAGGACACAAATACCAGCAGAGATGC
>KU201728|A/American_green_winged_teal/Idaho/AH0011899/2015|H5N2|4_1054
CTATTTGGAGCTATAGCAGGGTTTATAGAGGGAGGATGGCAGGGAATGGTAGACGGTTGGTATGGGTATCATCATAGCAA
>CY138152|A/black_headed_gull/Iceland/713/2010|H16N3|1_504
ATGGAAGTTGTATTCCCAAATGAAGTGGGGGCTAGAATACTAACATCAGAGTCACAACTGACAATAACAAAGGAAAAGAA
>KM245333|A/Anthropoides_virgo/Baicheng/219/2013|H9N2|2_1612
ATCTTGGACCAGCAACTGCTCAGATGGCCCTTCAGCTATTTATCAAAGACTACAGATACACATACCGATGTCACAGGGGT
>MH107226|A/Buteo_buteo/Belgium/3022/2017|H5N8|5_558
GGAGATCTGGAGCTGCTGGTGCAGCAGTAAAGGGAGTCGGAACGATGGTGATGGAACTAATTCGGATGATAAAGCGAGGA
>CY190690|A/American_black_duck/Maryland/08OS1725/2008|H8N4|1_693
GTCTACATTGAGGTGCTGCATTTAACCCAGGGGACATGCTGGGAGCAGATGTATACTCCAGGAGGAGAGGTGAGAAACGA
>CY139245|A/American_black_duck/New_Brunswick/00687/2010|H3N8|2_630
GAAGAAGCAGAGGCTAAACAAAAAGAGCTATCTGATAAGAGCATTAACACTGAACACAATGACAAAAGATGCCGAAAGGG
>KU201728|A/American_green_winged_teal/Idaho/AH0011899/2015|H5N2|4_806
TTGCTCCAGAATATGCATACAAAATTGTCAAGAAAGGGGACTCAACAATTATGAAAAGTGAAATGGAGTATGGCCACTGC
>KU289739|A/American_black_duck/Delaware/A00870108/2010|H7N3|7_576
TACGGCTAAGGCCATGGAGCAAATGGCAGGATCAAGTGAGCAGGCAGCAGAGGCTATGGAGGTTGCTAGTCAGGCTAGGC
>AY705240-Eastern-equine-encephalitis-virus-strain-Georgia-97,-complete-genome_5551
AGCCGCAGCGCAGACACGATCAAACCAATTCCAAAGCCGCGTAAATGCCAGGTGAAGTACACGCAGCCACCTGGCGTCGC
>KU289743|A/American_black_duck/Delaware/A00870108/2010|H7N3|3_63
GAAAAGGCAATGAAGGAATATGGGGAAGATCCAAAAATTGAGACAAACAAATTTGCTGCAATATGCACGCACTTGGAAGT
>KM245335|A/Anthropoides_virgo/Baicheng/219/2013|H9N2|8_320
CAAACAGAAAGTGACAGGGTCCCTTTGTATTAGAATGGACCAAGCAATAGTGGACAAAACCATCACATTGAAAGCAAATT
>KP636484|A/Anas_platyrhynchos/Spain/1877/2009|H7N2|2_1830
TTGAAGTGGGAACTGATGGATGAAGATTACCAGGGCAGACTGTGTAATCCTCTGAACCCGTTTGTCAGTCATAAGGAAAT
>KT338414|A/American_green_winged_teal/Alaska/472/2014|H5N2|6_845
CCGATATCCAGATGTTAGATGTGTTTGCAGAGATAACTGGAAGGGCTCTAATAGACCCGTCATAGATATAAATATGGCAG
>KY561234|A/American_green_winged_teal/Mississippi/15OS7984/2015|H3N8|2_434
CACCATAGAGGTCTTCAGATCGAACGGTCTTACAACTAATGAATCAGGAAGGCTAATAGATTTTCTCAAGGATGTGATGG
>KM076706|A/Anser_fabalis/China/HuBS428/2014|H9N2|6_567
TGTGTTACTGGGGATGATAAAAATGCTACTGCTAGTATCATCTATGATGGGATGCTTGTCGACAGTGTTGGTTCATGGTC
>CY139415|A/American_black_duck/New_Brunswick/00914/2010|mixed|5_960
AGCCAAGTCTTCAGTCTTATCAGACCAAACGAAAATCCAGCACACAAAAGTCAGTTGGTATGGATGGCATGCCACTCTGC
>CY187024|A/American_black_duck/Ohio/12OS5510/2012|H3N8|5_704
CATCCTCAAGGGCAAGTTCCAAACAGCAGCACAACGAGCAATGATGGACCAAGTAAGGGAAAGCCGGAATCCTGGGAATG
>CY138871|A/American_black_duck/New_Brunswick/00454/2010|H3N8|3_504
GAAGAGAGTAGAGCGAGGATTAAAACCAGACTATTCACCATAAGACAAGAGATGGCCAGTAGAGGCCTCTGGGATTCCTT
>AB239302|A/Bar_headed_Goose/Mongolia/1/05|H5N1|3_1178
AAGACAGTATGACAGTGATGAACCAGAATCTAGATCACTAGCAAGCTGGATTCAGAGTGAATTCAACAAGGCATGTGAAT
>JF965139|A/chicken/Eastern_China/42/2007|H6N2|4_1575
GGCGTGTATCAAATCCTTGCCATTTATAGTACGGTATCGAGCAGTCTAGTTTTGGTAGGGCTGATCATGGCAATGGGTCT
>AF086833-Ebola-virus---Mayinga,-Zaire,-1976,-complete-genome_16775
TTTCGATCGATCGAGACACAATGTGAAATTTCAGGATCATAACTCGGCATCCAAGAGGGAAGGTCATCAAATAATCTCAC
>CY129336|A/American_black_duck/New_Brunswick/02490/2007|H7N3|6_520
ACAAGGAGATATGCATTGCTTGGTCGAGCAGCAGTTGCTTTGATGGGAAAGAGTGGATGCATGTGTGCATGACAGGGAAC
>KP415804|A/chicken/Dongguan/1505/2014|H7N9|8_704
GGTTGATTGAAGAAGTACGACATAGGTTAAAGATTACAGAGAGTAGCTTTGAACAAATAACCTTTATGCAAGCCTTACAA
>KM251485|A/Anas_crecca/Hubei/Chenhu1623_5/2014|H5N6|6_1280
ACTAATCAGAGGGAGACCCAAAGAGAGTAGTGTACTGTGGACTTCAAATAGCATTGTAGCTCTCTGTGGATCCAGGGAGC
>CY190587|A/American_black_duck/Maryland/07OS2482/2007|H6N8|4_64
TATTGGATATCATGCCAACAATTCAACAACACAAGTGGATACTATACTTGAGAAGAATGTCACTGTCACACACTCAGTTG
>KY550826|A/American_green_winged_teal/California/AH0079678/2016|H7N3|5_1024
TGGCATGCCACTCTGCAGCATTTGAAGATCTGAGAGTGTCAAGCTTCATCAGGGGAACAAGAGTAGTCCCAAGAGGGCAA
>CY205790|A/blue_winged_teal/Texas/AI10_4595/2010|H3N8|2_1550
CAATGAATCTGCAGACATGAGTATTGGAGTAACGGTGATAAAGAACAACATGATCAACAATGATCTTGGACCAGCAACAG
>HM570065|A/Anas_platyrhynchos/Belgium/12827/2007|H3N8|1_315
AACGACAAGTACAGTCCATTATCCAAAGGTCTACAAAACCTACTTTGAAAAGGTCGAAAGGTTAAAACATGGAACCTTCG
>KX979156|A/bean_goose/Netherlands/1/2007|H1N1|1_1178
AATAGTGAGTGGGAGAGACGAGCAGTCAATCGCCGAAGCGATCATAGTGGCAATGGTTTTCTCACAAGAGGATTGCATGA
>KR006946-Zaire-ebolavirus-isolate-Ebola-virus/H.sapiens-wt/LBR/2014/Makona-LIBR0092,-partial-genome_5033
ATTCAATAATGACTTCTCTCCAGGACTTTAAGATCGTTCCAATTGATCCAACCAAAAATATCATGGGTATCGAAGTGCCA
>MF359870|A/mallard/Alberta/383/2009|H5N5|3_1701
ACCAATGGAACTTCCAAAATCAAAATGAAGTGGAGCATGGAGATGAGGCGTTGTCTTCTTCAATCCCTTCAGCAAATTGA
>KM251532|A/Anas_crecca/Hubei/Chenhu1623_5/2014|H5N6|1_682
ACATTGAGGTACTGCATTTGACCCAAGGAACCTGCTGGGAGCAGATGTACACTCCAGGCGGAGAAGTAAGAAATGACGAC
>JF965139|A/chicken/Eastern_China/42/2007|H6N2|4_1260
ATTGACAACCTAAACAAAAGAATGGAAGATGGATTTCTGGATGTTTGGACATACAACGCTGAACTGTTGGTTCTTCTTGA
>KY284377|A/American_green_winged_teal/Illinois/15OS6133/2015|H7N6|7_264
CAATGGGAATGGGGATCCAAACAACATGGACAGAGCAGTCAAACTGTACAGAAAACTTAAAAGGGAAATAACATTCCATG
>AB239302|A/Bar_headed_Goose/Mongolia/1/05|H5N1|3_1054
AAAATGAGGAGAAAATCCCAAAAACAAAGAACATGAAAAAAACAAGCCAGTTGAGGTGGGCACTCGGTGAGAACATGGCA
>KU201727|A/American_green_winged_teal/Idaho/AH0011899/2015|H5N2|3_1830
TTCTTTGAAAATAAATCAGAAACGTGGCCAATTGGGGAATCACCTAAGGGGGTGGAGGAAAGCTCTATTGGGAAGGTGTG
>KR732495|A/bar_headed_goose/Mongolia/X53/2009|H5N1|6_252
CTGTACACAGTAAAGACAACAGTATAAGGATTGGGTCCAAGGGGGATGTGTTTGTAATTAGAGAGCCGTTCATCTCATGC
>AY705240-Eastern-equine-encephalitis-virus-strain-Georgia-97,-complete-genome_5063
CACCGCCTGTGCCCGTACCTGCAAGAATCCCCAGTCCTCCATGTACATCGACCAACGGATCGACGACCAGTATACAATCA
>KT717287|A/Anser_fabalis/China/Anhui/L180/2014|H6N2|1_1860
TTTGCAGCAGCCCCACCGGAGCAGAGCAGAATGCAATTTTCTTCTCTGACTGTGAATGTGAGAGGCTCAGGAATGAGAAT
>KY751104|A/chicken/Anhui/AH271/2015|H7N9|6_1071
CTAGGGAGGACAATAAGTACAGCCTCGAGGTCTGGATACGAGATGTTAAAAGTGCCAAATGCATTGACAGATGATAGATC
>CY196221|A/American_green_winged_teal/Interior_Alaska/11BM03657/2011|H3N8|5_448
GGCATTCCAACCTGAATGACGCCACATATCAGAGGACAAGGGCACTTGTGCGTACTGGGATGGATCCCAGGATGTGCTCC
>KX714399|A/American_green_winged_teal/Alaska/133672/2009|H3N8|1_930
ATGCAAGGCAGCAATGGGCTTAAGGATTAGCTCGTCTTTCAGCTTTGGTGGATTCACTTTCAAAAGAACAAGCGGGTCGT
>AB239304|A/Bar_headed_Goose/Mongolia/1/05|H5N1|6_192
TAACATTAGCGGGCAATTCATCTCTTTGCCCCATTAGCGGATGGGCTGTATACAGTAAGGACAACAGTATAAGGATCGGT
>MF046281|A/American_black_duck/Alberta/307/2016|H4N8|4_1197
GAGAAGACAAATGAGAAATACCACCAAATTGAGAAGGAGTTTGAACAAGTAGAAGGAAGAATCCAAGACTTGGAGAAGTA
>MF147761|A/black_headed_gull/Netherlands/40/2009|H11N9|3_744
TGCATTGAGGGCAAGCTTTCTCAAATGTCAAAAGAAGTGAACGCCAGAATTGAGCCATTCCTGAAGACAACACCACGTCA
>KY437809|A/chicken/Anhui/QD1/2014|H5N1|6_192
TTAGCTGGCAACTCATCTCTTTGCCCCATTAGAGGATGGGCTGTACACAGTAAAGACAACAGTATAAGGATTGGGTCCAA
>KY751104|A/chicken/Anhui/AH271/2015|H7N9|6_1008
TATCCAGGTATTAATAACAATGGAGTCAAGGGATTCTCATACCTGGATGGGGCTAACACTTGGCTAGGGAGGACAATAAG
>CY128760|A/American_black_duck/New_Brunswick/02375/2007|H4N8|6_1216
TCACACTACCAGTGGAGCTAACAAAAAGAGATTGTCTGGTTCCATGCTTTTGGGTTGAGATGATAAGGGGCAAGCCGGAA
>KU971486|A/chicken/Burkina_Faso/15VIR1774_2/2015|H5N1|5_248
CAGTGCGGGGAAGGACCCTAAGAAAACTGGAGGTCCAATTTACCGGAGGAGAGACGGGAAATGGGTGAGAGAGCTGATTC
>AB753215|A/African_Stonechat/Vietnam/8/2009|H9N2|2_620
CAATAGGAAAGAAAAAACAAAGACTGAACAAAAGGGGCTACTTAATAAGAGCACTGACATTGAACACAATGACAAAGGAT
>KR105211-Zaire-ebolavirus-isolate-Ebola-virus/H.sapiens-wt/SLE/2014/Makona-G3952.1,-partial-genome_8684
CCTACTATTTTTTTGTAAGACTTGTGGATCAGTAGAACAACAATTAAATATAACTGCACCCAAGGACTCGCGCTTAGCAA
>HM570065|A/Anas_platyrhynchos/Belgium/12827/2007|H3N8|1_1953
AGGCAACTCCCCTGTGTTCAACTATAACAAGGCAACCAAGAGGCTCACAGTCCTTGGAAAGGATGCAGGTGCCTTGACAG
>CY033442|A/American_green_winged_teal/California/HKWF609/2007|H5N2|2_1178
AAGAAAGAAAATAGAGAAGATAAGGCCTCTTCTAATAGATGGTACAGCCTCACTGAGTCCTGGAATGATGATGGGCATGT
>CY079454|A/American_black_duck/Illinois/08OS2688/2008|H5N2|6_126
AATGAATGTAGCATCCCCGCGAACAATCAAGTAGTGCCATGTGAACCAATCATAATAGAGAGGAACATAACAGAGATAGT
>KU201725|A/American_green_winged_teal/Idaho/AH0011899/2015|H5N2|1_1550
GGTCAGCGAAACACTGGGAACAGAAAAATTAACAATAACATATTCATCATCAATGATGTGGGAAATCAATGGTCCTGAGT
>KU201727|A/American_green_winged_teal/Idaho/AH0011899/2015|H5N2|3_366
ACAAGGAGGGAAGTTCACACATACTACCTAGAAAAGGCAAATAAGATAAAATCAGAGAAGACACACATTCACATATTCTC
>CY079458|A/American_black_duck/Illinois/08OS2688/2008|H5N2|2_1764
TCAAAGGCAGGACTGTTGGTTTCAGATGGAGGGCCAAACTTATACAATATTCGGAATCTCCACATTCCGGAAGTCTGCCT
>KY551283|A/American_green_winged_teal/AH0003731/2015|H7N3|3_305
GCCTAAATTCCTCCCAGATTTATATGACTACAAAGAGAACCGATTCATTGAAATTGGAGTGACAAGAAGAGAAGTTCATA
>KU201728|A/American_green_winged_teal/Idaho/AH0011899/2015|H5N2|4_620
AGCAGACAAATCTCTATAAAAACCCAGACACTTATGTTTCCGTTGGGACATCAACATTAAACCAGAGATTGGTGCCAAAA
>MG280399|A/blue_winged_teal/Ohio/16OS1061/2016|H3N2|1_930
GCAGTGGACATATGTAAGGCAGCAATGGGCTTGAGGATTAGCTCATCTTTCAGCTTTGGTGGATTCACTTTCAAGAGAAC
>KY751104|A/chicken/Anhui/AH271/2015|H7N9|6_693
GGCGTATGCCCAGTAGTGTTCACCGATGGGCCTGCCACTGGACCTGCAGACACAAGAATATACTATTTTAAAGAGGGGAA
>KM251502|A/Anas_crecca/Hubei/Chenhu1623_5/2014|H5N6|8_186
CAAATAGTGGAGCGGATTCTTGATGAGGAACCTGATGAGGCACTTAAAATGCCGACTTCACGCTACCTAACTGAAATGAC
>CY129364|A/American_black_duck/New_Brunswick/02525/2007|H3N8|2_1386
ATACAAGCAGGAGTAGACAGATTCTACAGAACTTGCAAGCTAGTCGGAATCAATATGAGCAAAAAGAAGTCCTACATAAA
>MF046216|A/American_black_duck/Alberta/118/2016|H10N7|5_124
AGATGTGCACTGAGCTCAAACTCAGTGATTACGAAGGGAGACTGATCCAAAACAGCATAACCATAGAAAGGATGGTTCTC
>CY139710|A/blue_winged_teal/Louisiana/B3/1986|H11N9|3_1449
TTTCAGTTGATCCCAATGATAAGCAAATGCAGAACCAAAGAAGGGCGACGGAAGACAAATCTGTATGGATTCATCATAAA
>CY079457|A/American_black_duck/Illinois/08OS2688/2008|H5N2|3_819
TTACCTGATGGGCCCCCTTGCTCTCAGCGGTCTAAATTCTTGCTGATGGATGCTCTGAAACTAAGCATCGAAGACCCGAG
>CY079452|A/American_black_duck/Illinois/08OS2688/2008|H5N2|4_372
TTTAATGAGCAGCACAAACCATTTTGAGAAAATTCAGATAATCCCTAGGAGTTCTTGGTCCAATCATGATGCCTCATCAG
>CY191030|A/American_black_duck/Maryland/11OS3898/2012|H2N1|5_576
GCAGTGAAAGGGGTTGGAACGATGGTGATGGAACTGATCCGGATGATCAAGCGAGGAATCAATGATAGGAATTTCTGGAG
>KF735645|A/barn_swallow/Hong_Kong/1161/2010|H5N1|6_768
GAGGAATGCTCCTGTTATCCTGATGCTGGCGAAATCATATGTGTGTGCAGGGATAATTGGCATGGCTCAAACAGGCCATG
>HM570061|A/Anas_platyrhynchos/Belgium/12827/2007|H3N8|5_1088
GGGGACAACTATCCACCAGAGGAGTTCAAATTGCTTCAAATGAGAACATGGAAACCATGGACTCCAGCACTCTTGAACTG
>KR105272-Zaire-ebolavirus-isolate-Ebola-virus/H.sapiens-wt/SLE/2014/Makona-G4837.1,-partial-genome_2329
AACTTTTTCAGTGACAACACCCAGCCAGAACATTCTTTTGAGGAGATGTATCGCCACATTCTAAGATCACAGGGGCCATT
>AY705240-Eastern-equine-encephalitis-virus-strain-Georgia-97,-complete-genome_4209
TCCGAACATCATCCATGCCGTTGGCCCTAATTTTTCTCGGCTATCAGAAAACGAAGGAGACCAGAAATTGTCTGAAGTGT
>CY139334|A/American_black_duck/New_Brunswick/00867/2010|H5N2|1_62
CGAGATACTCACCAAAACCACTGTGGACCACATGGCCATAATCAAAAAGTACACATCAGGAAGACAAGAGAAAAACCCTG
>LC275041|A/bean_goose/Ishikawa/1701A012/2017|H5N6|8_704
GATTGAAGAAATACGACATAGATTGAAAATTACAGAAAACAGCTTCGAACAGATAACTTTTATGCAAGCCTTACAACTAC
>KF735645|A/barn_swallow/Hong_Kong/1161/2010|H5N1|6_0
ATGAATCCAAATCAGAAGATAGTAACCATTGGATCAATCTGTATGGTAATTGGAATAATTAGCTTGATGTTACAGATTGG
>KU289740|A/American_black_duck/Delaware/A00870108/2010|H7N3|6_65
AGCCCTTCTCATTGGAGTGGGAAACTTAGTCTTCAACACAGTCATACATGAGAAAATAGGAGACCACCAAACAGTGACCC
>LC364318|A/chicken/Vietnam/HU8_1699/2017|H9N2|1_63
CCGCGAGATACTAACAAAGACCACTGTGGACCATATGGCCATAATCAAGAAATACACATCAGGAAGGCAAGAAAAGAACC
>KX714386|A/American_green_winged_teal/Alaska/103781/2008|H3N6|4_1488
GCATGTATAGAGTCAATCAGGAACGGGACCTATGATCATGACATATACAGAGATGAAGCATTAAACAACCGATTTCAAAT
>KU289882|A/American_green_winged_teal/Utah/A00833077/2009|H7N3|5_832
GGGGATCAGTGGCCCATAAGTCCTGCCTGCCTGCTTGTGTGTATGGACTTGCGGTTGCCAGTGGATACGACTTTGAAAGA
>CY079454|A/American_black_duck/Illinois/08OS2688/2008|H5N2|6_1197
ATAGTTGACAATAATAACTGGTCTGGTTATTCTGGTATTTTCTCTGTTGAAAACAAAAGCTGCATCAACAGGTGCTTTTA
>AB079061-Foot-and-mouth-disease-virus---type-O-genomic-RNA,-strain:-O/JPN/2000,-L-fragment_7198
TTCCGCAACAAGCATCATCAACACAATTTTGAACAACATCTACGTGCTCTACGCCTTGCGTAGACACTATGAGGGAGTTG
>KU201728|A/American_green_winged_teal/Idaho/AH0011899/2015|H5N2|4_310
GCTAACCCAGCCAACGACCTCTGTTACCCAGGGACCCTCAATGACTATGAGGAACTGAAACACCTATTGAGCAGAATAAA
>KY751104|A/chicken/Anhui/AH271/2015|H7N9|6_945
AGTCCTGTTCTTACAGACAGTCCCCGACCGAATGACCCAAATATAGGTAAGTGTAATGACCCTTATCCAGGTATTAATAA
>HM570064|A/Anas_platyrhynchos/Belgium/12827/2007|H3N8|2_558
ATTTCCAGAGAAAGAGAAGAGTAAGGGACAACATGACCAAAAAGATGGTCACACAAAGAACAATAGGGAAGAAGAAACAG
>CY079458|A/American_black_duck/Illinois/08OS2688/2008|H5N2|2_1512
TTTGTAGCCAATTTTAGCATGGAACTGCCCAGTTTTGGAGTATCTGGAATTAATGAATCTGCCGACATGAGCATTGGAGT
>KT725301-Zaire-ebolavirus-isolate-Ebola-virus/H.sapiens-wt/LBR/2014/Makona-LIBR10223,-partial-genome_3782
TAAATTTGGAAAAGATAGCAATTCATTGGACATTATTCATGCTGAGTTCCAGGCCAGCCTGGCTGAAGGAGACTCCCCTC
>KT699056|A/Anser_fabalis/Anhui/L139/2014|H9N2|4_496
ACGGCGATTACCCTATCCAAGACGCCCAATACACAAATAATCAAGGGAAGAACATTCTTTTCATGTGGGGCATAAATCAC
>MF613666|A/American_black_duck/Alberta/96/2016|H3N6|2_1159
AGAAAATAGAGAAAATAAGGCCTCTTTTAATAGATGGCACAGCCTCATTGAGCCCTGGAATGATGATGGGCATGTTCAAC
>AB753220|A/African_Stonechat/Vietnam/8/2009|H9N2|8_650
CTCTCTACAAAGTAGAAACGGGAAATGGAGAGAACAGCTAAGCCAGAAATTCGAAGAAATAAGATGGTTGATTGAAGAAG
>CY185711|A/blue_winged_teal/Alberta/221/1978|H3N8|2_1260
ACAGTTTTAGGAGTCTCAATCTTAAATCTAGGACAAAAGAGGTACACCAAAACAACATACTGGTGGGACGGACTCCAATC
>AB239304|A/Bar_headed_Goose/Mongolia/1/05|H5N1|6_832
GCATGGCTCAAATAGGCCATGGGTATCTTTCAATCAAAATTTGGAGTATCAAATAGGATATATATGCAGTGGAGTTTTTG
>CY129228|A/American_black_duck/New_Brunswick/02653/2007|H4N6|1_1674
GACTGTAAAAATTCAGTGGTCACAAGACCCCACGATGTTATATAACAAGATGGAATTCGAGCCATTTCAGTCTCTGGTCC
>MF046523|A/American_black_duck/Alberta/238/2016|H1N1|4_0
ATGGAAGCAAAACTGTTTGTACTATTCTGTACATTCACTGTACTGAAAGCTGACACCATCTGTGTGGGCTACCATGCAAA
>CY036233|A/black_crowned_night_heron/Hong_Kong/659/2008|H5N1|8_455
GAGCAATCGTGGGAGAAATCTCACCATTACATTCTCTTCCAGGACATACTAGTGAGGATGTCAAAAATGCAATTGGCGTC
>CY098530|A/aquatic_bird/Korea/W69/2005|H6N5|2_2074
GGATGAACAGATGTACCAGAAGTGCTGCAATCTATTCGAGAAATTCTTCCCTAGCAGTTCATATCGGAGGCCAGTTGGAA
>KX977996|A/barnacle_goose/Netherlands/1/2006|H1N1|5_868
GCTTGCCTGCCTGTGTGTACGGACTTGCTGTGGCCAGTGGATATGACTTTGAGAGAGAAGGGTACTCTCTAGTTGGAATA
>KY751104|A/chicken/Anhui/AH271/2015|H7N9|6_1197
GGTTACAGTGGGTCCTTCATGGACTATTGGGCTGAAGGGGACTGCTATCGAGCGTGTTTTTATGTGGAGTTGATACGTGG
>KT357859-Zaire-ebolavirus-isolate-EBOV/DML14366/SLe/WesternUrban/20150711,-complete-genome_5795
GGGCCCATTTCTAAGTCGTTCACAATCTAAGTACAGACATTGCTCTTTTAATTAAGAAAAAATCGGCGATGAAGATTAAG
>CY041393|A/barnacle_goose/Netherlands/1/2005|H6N2|1_1860
AAGCTGCTACCATTTGCAGCAGCTCCACCGGAGCAGAGCAGAATGCAGTTTTCTTCTCTAACTGTGAACGTGAGAGGCTC
>KU289784|A/American_green_winged_teal/Mississippi/A00468514/2009|H7N7|2_1860
TGGGAGCTAATGGACGAAGACTATCAGGGAAGGCTTTGTAATCCCCTAAATCCATTTGTCAGCCACAAAGAGATAGAGTC
>KP415628|A/chicken/Dongguan/1057/2014|H7N9|6_1260
GTGGAGTTGATACGTGGAAGACCCAAGGAGGATAAAGTGTGGTGGACTAGCAATAGTATAGTATCGATGTGTTCCAGTAC
>CY079459|A/American_black_duck/Illinois/08OS2688/2008|H5N2|1_1488
AGAGTGGTAGTGAGCATTGACCGATTTCTAAGAGTCCGGGACCAACGGGGGAATGTGCTATTGTCACCTGAAGAAGTCAG
>KU201728|A/American_green_winged_teal/Idaho/AH0011899/2015|H5N2|4_930
GCCATTCCACAATATACACCCTCTCACCATCGGGGAATGCCCCAAATACGTGAAGTCAAACAAATTAGTCCTTGCGACTG
>KM251492|A/Anas_crecca/Hubei/Chenhu1623_5/2014|H5N6|5_558
GGAACAATGGTGATGGAGCTGATTCGAATGATAAAACGAGGGATTAACGACCGTAATTTCTGGAGAGGCGAAAATGCAAG
>HM570059|A/Anas_platyrhynchos/Belgium/12827/2007|H3N8|7_260
AATGGGAATGGGGACCCAAACAACATGGACAGGGCAGTCAAACTGTACAGGAAGTTGAAAAGAGAGATAACATTCCATGG
>EU500853|A/American_black_duck/NB/2538/2007|H7N3|5_806
CTCATCTTTCTTGCACGGTCTGCTCTCATTCTGAGGGGATCAGTGGCTCATAAGTCTTGCCTGCCTGCTTGTGTGTATGG
>KY751105|A/chicken/Anhui/AH272/2015|H7N9|6_126
TGCTCACGCTCACAACCTGAAACAACCAACACAAGCCAAACAATAATAAACAACTATTATAATGAAACAAACATCACCAA
>CY133648|A/American_green_winged_teal/Mississippi/11OS90/2011|H11N9|1_310
ATAGGAATGGACCAACAACAAGTACAGTTCACTATCCAAAGGTATATAAAACTTATTTCGAAAGAATTGAGAGGTTGAAA
>KF881635|A/chicken/Egypt/Q1089E/2010|H5N1|7_186
TGACTAAAGGGATGTTGGGATTTGTATTCACGCTCACCGTGCCCAGTGAGCGAGGACTGCAGCGTAGACGCTTTGTCCAG
>KU646953|A/Anas_platyrhynchos/Belgium/17330cls42/2013|H5N2|5_0
GTAGATAAGCACGCACTGAGTGACATCAACATCATGGCGTCTCAAGGCACCAAACGATCTTATGAACAGATGGAAACTGG
>KM251462|A/Anas_crecca/Hubei/Chenhu1623_5/2014|H5N6|4_63
GGTTACCATGCAAACAACTCGACGGAGCAGGTTGACACGATAATGGAAAAGAACGTCACTGTTACACATGCCCAAGACAT
>KT717295|A/Anser_fabalis/China/Anhui/L221/2014|H6N1|1_1860
TTTGCAGCAGCCCCACCGGAACAGAGTAGGATGCAGTTCTCTTCTCTGACTGTGAATGTAAGAGGTTCAGGAATGAGAAT
>KX714449|A/American_green_winged_teal/Alaska/137916/2009|H3N8|3_819
GGCCTCCCTGCTCTCAGCGATCGAAGTTCTTGCTGATGGATGCCCTTAAATTAAGCATCGAAGACCCGAGCCATGAGGGA
>CY138863|A/American_black_duck/New_Brunswick/00425/2010|H3N8|3_2079
ATTGAGGAGTGCCTGATTAATGATCCCTGGGTTTTGCTTAACGCATCTTGGTTCAACTCTTTCCTCACACATGCACTGAA
>KU289738|A/American_black_duck/Delaware/A00870108/2010|H7N3|4_630
AACAAGTTGATAACAGTAGGAAGCTCGAAATACCAGCAGTCATTCACCCCAAGTCCGGGAGCACGACCACAGGTGAATGG
>CY079282|A/avian/Japan/8KI0040/2008|H3N5|1_868
GCGGAATAAGGATGGTAGACATCCTTAGACAAAATCCAACAGAAGAGCAAGCTGTGGATATATGCAAAGCAGCAATGGGT
>KR653230-Zaire-ebolavirus-isolate-Ebola-virus/H.sapiens-wt/SLE/2014/Makona-20141582,-partial-genome_7381
CTGGCAACAACAACACTCATCACCAAGATACCGGAGAAGAGAGTGCCAGCAGCGGGAAGCCAGGCCTAATCACCAATACT
>AB079061-Foot-and-mouth-disease-virus---type-O-genomic-RNA,-strain:-O/JPN/2000,-L-fragment_5795
CATCTTTTCGCAGAGAAGTATGACAAGATCATGTTGGACGGCAGAGCCATGACAGACAGTGACTACAGAGTGTTTGAGTT
>KP636475|A/American_black_duck/Maine/44411/532/2008|H3N8|1_1984
CCAAGAGGCTTACGGTTCTTGGGAAGGATGCTGGTGCGTTGACCGAAGATCCTGATGAAGGCACAGCTGGAGTGGAGTCT
>KX978473|A/barnacle_goose/Netherlands/1/2006|H1N1|1_1798
AGTATAGTGGATTTGTGAGAACGCTATTCCAGCAGATGCGTGATGTGCTGGGGACATTTGACACTGTCCAAATAATAAAA
>KY751104|A/chicken/Anhui/AH271/2015|H7N9|6_189
GAAACAAACATCACCAACATCCAAATGGAAGAAAGAACAAGCAGGAATTTCAATAACTTAACTAAAGGGCTCTGTACTAT
>CY018005|A/blue_winged_teal/Ohio/31/1999|H3N2|2_567
AAGAAAGAGAAGAGTGAGAGACAACATGACCAAGAAAATGGTCACACAAAGGACAATAGGAAAGAAGAAGCAGAGGCTAA
>MF613886|A/American_black_duck/Alberta/118/2016|H10N7|2_1159
AGAAAATAGAGAAAATAAGACCTCTTCTAATAGATGGTACAGCCTCATTAAGCCCGGGAATGATGATGGGCATGTTCAAC
>CY129064|A/American_black_duck/New_Brunswick/02650/2007|H3N2|6_496
GGTGTTCCGTTTCATTTGGGAACCAAACAAGTCTGCATAGCATGGTCCAGCTCAAGTTGTCATGATGGGAAAGCATGGTT
>MF613801|A/American_black_duck/Alberta/96/2016|H3N6|3_854
GGATGCTCTGAAACTAAGTATTGAGGACCCGAGTCATGAGGGGGAGGGAATACCGCTATATGATGCAATCAAATGCATGA
>AB239304|A/Bar_headed_Goose/Mongolia/1/05|H5N1|6_256
CAGTATAAGGATCGGTTCCAGGGGGGATGTGTTTGTTATAAGAGAGCCGTTCATCTCATGCTCCCACTTGGAATGCAGAA
>CY005194|A/blue_winged_teal/ALB/778/1978|H10N3|1_1178
AATAGTAAGTGGGAGAGACGAGCAGTCAATTGCTGAAGCAATAATTGTGGCCATGGTGTTTTCACAAGAGGATTGCATGG
>HM570065|A/Anas_platyrhynchos/Belgium/12827/2007|H3N8|1_1449
AATGGGAGTGGATGAGTACTCCAGTACTGAGAGAGTGGTCGTGAGCATTGATCGTTTCTTGAGGGTCCGAGACCAGAGGG
>KX714388|A/American_green_winged_teal/Alaska/103781/2008|H3N6|6_930
ACAACAATGACTCATACGAGCAAATACTTGTGTTCAAAGATTCTAACTGACACAAGTCGACCTAATGATCCCGGAAGCGG
>CY079452|A/American_black_duck/Illinois/08OS2688/2008|H5N2|4_806
TAGCTCCTGAATATGCGTACAAAATTGTCAAGAAAGGAGATTCAGCAATCATGAGAAGTGAATTGGAGTATGGTAACTGT
>KU646985|A/Anas_platyrhynchos/Belgium/24311pcs5/2012|H9N2|5_756
CGAGAGAGCAGGAATCCTGGGAATGCTGAAATTGAAGATCTCATCTTTCTAGCACGGTCTGCACTCATCCTGAGAGGATC
>CY138772|A/American_black_duck/New_Brunswick/00344/2010|H7N7|5_896
CGACTTTGAGAGAGAGGGATACTCCCTAGTCGGAATCGATCCTTTCCGTCTACTCCAAAACAGCCAAGTCTTCAGTCTTA
>CY139245|A/American_black_duck/New_Brunswick/00687/2010|H3N8|2_1890
CCTGAATCCGTTTGTCAGCCACAAAGAGATAGAGTCTGTAAACAATGCTGTAGTGATGCCAGCTCACGGTCCAGCCAAGA
>KT725271-Zaire-ebolavirus-isolate-Ebola-virus/H.sapiens-wt/LBR/2014/Makona-LIBR10144,-partial-genome_3111
ATACTGTGGCCACGACTCAAAACGACAGAATGCCAGGCCCTGAGCTTTCGGGCTGGATCTCTGAGCAGCTAATGATTTTA
>KX714367|A/American_green_winged_teal/Alaska/103773/2008|H3N8|1_1240
GTTAGAGGCGATCTGAACTTTGTCAATAGGGCAAACCAGCGACTGAATCCCATGCATCAACTCTTGAGACACTTCCAAAA
>CY143175|A/American_green_winged_teal/Interior_Alaska/9BM12318R0/2009|H3N8|3_1260
TTGACCGATTCGAGCTGGGTAGAACTTGATGAGATAGGGGAAGATGTTGCCCCGATCGAACACATTGCAAGCATGAGGAG
>FJ577556|A/chicken/Chakwal/NARC_148/2004|H7N3|2_1178
ACCTCTCCTGATAGATGGCACAGCCTCACTGAGTCCTGGAATGATGATGGGCATGTTCAACATGCTGAGTACAGTCTTAG
>CY138906|A/American_black_duck/New_Brunswick/00471/2010|H10N6|4_0
GGTCACAATGTACAAAATAGTACTAGTACTTGCGCTCCTTGGAGCGGTGCATGGTCTTGACAAAATATGCCTTGGACATC
>KX714369|A/American_green_winged_teal/Alaska/103773/2008|H3N8|3_1638
GAGATATGCTCTTGAGGACTGCGATAGGTCAAGTGTCACGGCCCATGTTCCTATATGTGAGAACCAATGGAACCTCCAAG
>CY129150|A/American_black_duck/New_Brunswick/02491/2007|H3N8|4_1152
AAAAGCACTCAAGCCGCCATCGACCAGATCAATGGAAAACTAAACCGAGTAATCGAGAAAACAAATGAAAAGTTTCATCA
>CY132659|A/blue_winged_teal/Illinois/10OS1546/2010|H3N6|6_496
GGCAAGCACCGAGTCCATACAATGTCAGGGTAGAATGTGTTGGATGGTCTAGCACTTCATGCCATGACGGCATCTCAAGA
>CY129150|A/American_black_duck/New_Brunswick/02491/2007|H3N8|4_1408
GACAGCTGAGGGAGAATGCTGAAGACATGGGGAATGGCTGTTTCAAAATATACCACAAATGTGACAATGCTTGCATAGAG
>KY751104|A/chicken/Anhui/AH271/2015|H7N9|6_882
TCAAATAGACCAGTGATTCAGATAGACCCAGTAGCAATGACACACACTAGTCAATATATATGCAGTCCTGTTCTTACAGA
>CY190587|A/American_black_duck/Maryland/07OS2482/2007|H6N8|4_1216
CACACAATTTGAAGCTGTTGACCACGAATTTTCAAATCTGGAGAGAAGAATTGACAATCTGAACAAAAGAATGGAAGATG
>MF613719|A/American_black_duck/Alberta/307/2016|H4N8|3_1281
ATAGGAGAGGACGTTGCCCCGATCGAACACATTGCAAGCATGAGGAGGAATTACTTTACCGCTGAAGTGTCTCACTGCAG
>KU201727|A/American_green_winged_teal/Idaho/AH0011899/2015|H5N2|3_915
GATGCAATCAAATGCATGAAGACGTTTTTTGGTTGGAAAGAGCCCAACATTGTAAAACCACATGTAAAAGGCATAAATCC
>CY166902|A/American_black_duck/Wisconsin/11OS3191/2011|H6N1|3_882
AGCATTGAAGACCCGAGTCATGAGGGCGAGGGAATACCACTGTATGATGCGATCAAATGCATGAAGACCTTTTTCGGCTG
>MF613851|A/American_black_duck/Alberta/118/2016|H10N7|4_1116
GGTCAGGCTGCGGATTACAAAAGTACTCAAGCAGCTATAGATCAAATAACCGGGAAATTGAACAGGCTGATAGAGAAGAC
>HM172365|A/bar_headed_goose/Qinghai/1_HVRI/2006|H5N1|2_1647
CCATTCATCAAGGACTACAGATACACATACCGATGCCACAGAGGGGATACGCAAATCCCAACGAGGAGATCATTCGAGCT
>KU289863|A/American_green_winged_teal/Utah/A00614935/2009|H7N3|3_756
ATGTCCAAAGAAGTAAATGCAAGAATTGAACCGTTTCTGAAGACAACACCACGCCCCCTGAGGTTACCGGAAGGGCCTCC
>KX714440|A/American_green_winged_teal/Alaska/137896/2009|H3N8|2_992
ACCAACCTGAATGGTTTAGAAATGTCTTGAGCATTGCACCCATAATGTTCTCAAATAAAATGGCTAGACTAGGGAAAGGA
>KU201725|A/American_green_winged_teal/Idaho/AH0011899/2015|H5N2|1_1178
AATCGCCGAAGCAATCATCGTAGCCATGGTGTTCTCACAGGAGGATTGCATGATAAAGGCAGTCCGAGGCGATCTAAATT
>KX714369|A/American_green_winged_teal/Alaska/103773/2008|H3N8|3_189
TAGAATCTGGTGATCCAAATGCATTACTGAAGCACCGATTTGAGATAATTGAAGGAAGAGATCGAACCATGGCATGGACA
>KY751104|A/chicken/Anhui/AH271/2015|H7N9|6_1134
TTGACAGATGATAGATCAAAGCCCATTCAAGGTCAGACAATTGTATTAAACGCTGACTGGAGTGGTTACAGTGGGTCCTT
>KM251522|A/Anas_crecca/Hubei/Chenhu1623_5/2014|H5N6|2_2074
GCTGCAATCTATTCGAGAAATTCTTTCCCAGTAGTTCGTATCGGAGACCAGTTGGACTTTCCAGTATGGTGGAGGCCATG
>KM251485|A/Anas_crecca/Hubei/Chenhu1623_5/2014|H5N6|6_512
TACTAGGGTCGAGTGCATAGGATGGTCAAGCACGTCATGCCACGATGGCATATCAAGGATGTCAATATGCATATCAGGAC
>JQ714236|A/chicken/Cambodia/083LC/2011|H5N1|5_128
GGTTAGTGGCATTGGGAGGTTCTACATACAGATGTGCACAGAACTCAAACTCAGTGACTATGAAGGGAGGCTAATTCAGA
>KP636475|A/American_black_duck/Maine/44411/532/2008|H3N8|1_1922
AGGATCAGGAATGAGGATACTGGTAAGAGGCAATTCTCCAGTGTTCAACTACAACAAGGCTACCAAGAGGCTTACGGTTC
>CY129378|A/American_black_duck/New_Brunswick/01989/2007|H1N1|8_198
AAAAGATTGTTGAAGACATCCTAAAGAGTGAGACGGACGAAAATCTCAAAATTGCAATTGCATCCAGCCCTGCCCCTCGG
>KU042914|A/chicken/Pakistan/10A/2015|H9N2|8_576
CGAGTCTCTGAAACTCTACAGAGATTCGCTTGGAGAGACTGTAATGAGGATGGGAGACCTCCACTCCCTCCAGAGCAGAA
>JF965049|A/chicken/Eastern_China/42/2007|H6N2|1_372
TTGAAAAACGGAACCTTTGGCCCCGTTCATTTCCGGAATCAAGTCAAAATACGCCGCAGGGTTGACATAAATCCGGGCCA
>LC275039|A/bean_goose/Ishikawa/1701A012/2017|H5N6|6_630
AACATTCTTAGGACTCAAGAATCAGAATGTGTGTGCCATAAAGGAATCTGCCCAGTGGTCATGACAGATGGTCCAGCAAA
>KM251522|A/Anas_crecca/Hubei/Chenhu1623_5/2014|H5N6|2_1647
CTATTCATCAAGGACTACAGGTACACATACCGATGCCACAGGGGAGATACGCAAATCCAAACGAGGAGATCATTCGAGCT
>EU500851|A/American_black_duck/NB/2538/2007|H7N3|3_1178
GGATGTTGGAGATCTAAAACAGTATGATAGCGATGAGCCAGAGCCTAGATCGCTAGCAAGCTGGATCCAGAGTGAATTCA
>CY190587|A/American_black_duck/Maryland/07OS2482/2007|H6N8|4_1536
AATTAAACAGGCAGGAAATAGAATCGGTAAAGCTAGAAAATCTTGGTGTGTATCAAATTCTTGCTATTTATAGTACGGTA
>FJ517335|A/blue_goose/WI/711/1975|H5N2|3_1701
ACCAATGGAACTTCCAAGATCAAAATGAAATGGGGTATGGAGATGAGGCGTTGTCTTCTTCAATCCCTCCAACAAATTGA
>KP417755|A/chicken/Jiangxi/13512/2014|H7N9|3_1342
CAGAGGTGTCCCACTGCAGGGCTACTGAATACATAATGAAGGGAGTACACATAAATACAGCTTTGCTCAATGCATCTTGT
>MF040669|A/Anser_cygnoides/Hubei/FW44/2016|H5N8|1_1922
AGGTTCAGGAATGAGAATACTTGTGAGAGGCAACTCCCCTGTGTTCAACTATAACAAGGCCACCAAGAGACTCACAATTC
>CY128646|A/American_black_duck/New_Brunswick/02658/2007|mixed|3_819
TTACCGGCAGGGCCTCCTTGTTCTCAGCGGTCGAAATTTCTGCTGATGGATGCTCTGAAGCTTAGCATTGAAGACCCGAG
>CY185706|A/blue_winged_teal/Alberta/221/1978|H3N8|7_198
TGTGTTCACGCTCACCGTGCCCAGTGAGCGCGGACTGCAGCGTAGACGATTTGTCCAGAATGCTCTTAATGGGAATGGGG
>CY079457|A/American_black_duck/Illinois/08OS2688/2008|H5N2|3_315
AAGCCTAAATTTCTTCCGGATCTGTATGACTATAAGGAAAACCGATTCATTGAAATTGGAGTGACACGGAGAGAGGTTCA
>KU971531|A/chicken/Burkina_Faso/15VIR1774_33/2015|H5N1|3_305
GCCTAAATTCCTCCCAGACTTGTATGACTACAAAGAGGACCGATTCATTGAAATTGGAGTGACACGGCGGGAAGTTCACA
>CY138889|A/American_black_duck/New_Brunswick/00468/2010|H4N6|1_1116
AGAGCAACAGCCATTCTCAGGAAGGCAACCAGAAGATTGATCCAGTTAATAGTAAGTGGAAGAGACGAGCAGTCAATTGC
>KX714449|A/American_green_winged_teal/Alaska/137916/2009|H3N8|3_315
TCCTCCCAGATTTGTATGACTACAAAGAGAACCGATTCATTGAAATTGGAGTGACACGAAGAGAAGTCCACATATACTAT
>CY180450|A/blue_winged_teal/Wisconsin/440/1979|H4N2|2_1827
ATCCCGGAAGTCTGCTTGAAATGGGAGCTAATGGACGAAGACTATCAGGGAAGGCTTTGCAATCCCTTGAACCCATTTGT
>KX121186|A/bean_goose/Hubei/SZY200/2016|H11N9|2_549
CATTTCCAGAGGAAGAGAAGAGTGAGGGACAACATGACCAAGAAAATGGTCACACAAAGAACAATAGGAAAGAAAAAACA
>KP762506|A/chicken/Jiangsu/927/2013|H5N1|3_1178
GGATGTTAGCGATCTAAAACAGTATGACAGTGATGAACCAGAGCCTAGGTCATTATCAAGCTGGATTCAGAGCGAATTCA
>EU500850|A/American_black_duck/NB/2538/2007|H7N3|2_1240
GAATGATGATGGGCATGTTCAACATGCTAAGTACAGTTTTGGGAGTTTCGATTCTAAATCTAGGACAAAAGAGATACACC
>KP636475|A/American_black_duck/Maine/44411/532/2008|H3N8|1_434
TGACATAAACCCTGGCCATGCAGATCTCAGTGCTAAGGAGGCGCAGGATGTAATCATGGAAGTTGTCTTCCCAAATGAAG
>CY101577|A/blue_winged_teal/Alberta/427/1986|H4N6|2_1197
CTAATAGATGGTACAGCCTCATTGAGTCCTGGAATGATGATGGGCATGTTCAATATGCTAAGTACAGTTTTAGGGGTCTC
>KT699053|A/Anser_fabalis/Anhui/L139/2014|H9N2|1_1736
CTTTCAATCCCTAGTGCCTAAAGCTGTCAGAGGCCAATATAGTGGGTTCGTAAGGATTCTATTCCAACAGATGCGTGACG
>MF040671|A/Anser_cygnoides/Hubei/FW44/2016|H5N8|3_305
GCCTAAATTCCTCCCAGATTTGTATGACTACAAAGAGAGCCGATTCATTGAAATTGGAGTGACACGAAGGGAAATTCACA
>KF735645|A/barn_swallow/Hong_Kong/1161/2010|H5N1|6_704
TTTCAAAATAGAAAAAGGGAAAGTAGTTAAGTCAGTCGAATTGAATGCTCCTAATTATCACTATGAGGAATGCTCCTGTT
>KU289745|A/American_black_duck/Delaware/A00870108/2010|H7N3|1_558
CTGACGATAACAAGGGAGAAGAAGGAGGAACTCCAGGACTGCAAAATCGCCCCTCTGATGGTTGCATACATGCTAGAAAG
>KU201725|A/American_green_winged_teal/Idaho/AH0011899/2015|H5N2|1_2108
ATATGGACCAGCACTAAGCATCAATGAACTGAGCAATCTTGCGAAAGGGGAGAAAGCCAATGTGCTGATAGGGCAAGGAG
>KX297740|A/aquatic_bird/Korea/w44/2005|H7N3|4_310
TCTGTTATCCTGGGAAGTTCGTGAATGAAGAAGCTCTGAGGCAAATTCTCAGAGAATCAGGCGGAATTGACAAGGAAACA
>KT357854-Zaire-ebolavirus-isolate-EBOV/DML25123/SLe/Kenema/20150218,-partial-genome_10724
ATACAATCATCATAACTCGAACTAACATGGGTTTTCTGGTGGTTTTCCAAGAACCCGACAAATCGGCAATGAACCGCAAG
>KR006962-Zaire-ebolavirus-isolate-Ebola-virus/H.sapiens-wt/LBR/2015/Makona-LIBR1413,-partial-genome_4714
TTGTCAGAGTTTATCGGCTGTGTCCTGGAATCCCGGATCACCCCCTCAGGCTCCTGCGAATTGGAAACCAGGCTTTCCTC
>CY102143|A/mallard/Alberta/85/1994|H3N8|5_768
CGGAATCCTGGGAATGCTGAAATTGAAGATCTCATCTTTCTCGCACGGTCTGCTCTCATTCTGAGGGGATCGGTAGCTCA
>HM172373|A/chicken/Fujian/1/2007|H5N1|2_1281
CAGAAAAGGTACACCAAAACCACATATTGGTGGGACGGACTCCAGTCCTCTGATGATTTCGCTCTCATCGTAAATGCACT
>CY034308|A/chicken/New_York/23165_10/2005|H7N2|2_2223
GGAATTTGCTGAGATCACAAAGATCTGTTCCACCATTGAAGAGCTCAGACGGCAGAAATAGTGAATTTAGCTTGTCCTTC
>KU201728|A/American_green_winged_teal/Idaho/AH0011899/2015|H5N2|4_496
AGAAATGTGGTATGGCTCATCAAAAAGAACGATGCATACCCGACAATAAAGATAAGCTACAATAATACCAATCGGGAAGA
>CY179817|A/black_duck/Alabama/748/1975|H6N2|2_1197
CTAATAGATGGTACAGCTTCATTGAGTCCCGGAATGATGATGGGCATGTTCAACATGCTAAGTACAGTTTTGGGAGTCTC
>KY561276|A/American_coot/Missouri/15OS6556/2015|H10N2|1_189
CAAGAGAATAATGGAAATGATTCCTGAACGGAATGAACAGGGACAAACTCTTTGGAGCAAAACAAATGATGCTGGCTCAG
>CY179818|A/black_duck/Alabama/748/1975|H6N2|1_378
GTCGAAAGGTTAAAACATGGGACCTTTGGCCCCGTCCACTTCAGGAATCAAGTTAAGATAAGACGAAGAGTTGACATAAA
>KY751104|A/chicken/Anhui/AH271/2015|H7N9|6_0
ATGAATCCAAATCAGAAGATTCTATGCACTTCAGCCACTGCTATCACAATAGGCGCAATCGCAATACTCATTGGAATAGC
>MF613914|A/American_black_duck/Alberta/118/2016|H10N7|8_330
GTGGCAGGCTCCCTCTGTATCAGAATGGACCAGGCGATTATGGATAAGAACATCACATTGAAAGCAAACTTTAGTGTGAT
>AY705240-Eastern-equine-encephalitis-virus-strain-Georgia-97,-complete-genome_2623
AAACGGATGAGAACTGTCAACCCATGCAATGATAAGATCATAATAGATACCACCAGTACTACCAAACCTTTAAAAGATGA
>CY129060|A/American_black_duck/New_Brunswick/02725/2007|H3N8|2_441
GCTAATACTATAGAGGTCTTCAGATCGAACGGTCTAACAGCCAATGAATCAGGAAGACTAATAGATTTTCTCAAGGACGT
>CY191277|A/American_black_duck/Maryland/13OS2956/2013|H11N9|6_1302
CCCAAGGAGGACAAAGTATGGTGGACCAGTAATAGTATAGTGTCAATGTGTTCCAGCACAGAATTCCTTGGACAATGGAA
>JF965139|A/chicken/Eastern_China/42/2007|H6N2|4_693
GCAAGGCCTGCTGTGAATGGTCAGAGAGGCAGAATTGATTATTTCTGGTCCATTTTAAAACCAGGGGAAACCTTGAATGT
>KY005854|A/chicken/Anhui/MZ33/2016|H5N6|3_183
ATAATAGAATCTGGCGATCCAAATGTGCTGCTGAAACACCGATTTGAAATAATCGAAGGGAGAGACCGAACAATGGCCTG
>KF113528-Zaire-ebolavirus-isolate-Kelle-1-NP-protein-(NP),-VP35-protein-(VP35),-VP40-protein-(VP40),-GP-protein-(GP),-VP30-protein-(VP30),-VP24-protein-(VP24),-and-L-protein-(L)-genes,-complete-cds_17263
TTCGGCAAGCCAAATAACAGACATAACAAATCCTACTTGGTTCAAAGACCAAAGAGCAAGGCTACCTAGGCAAGTCGAGG
>CY139435|A/American_black_duck/New_Brunswick/00946/2010|mixed|3_868
ATGCGCTGAAATTAAGTATTGAAGACCCGAGTCATGAGGGGGAGGGGATACCGCTATATGATGCAATCAAATGCATGAAA
>CY101576|A/blue_winged_teal/Alberta/427/1986|H4N6|3_315
AAGCCTAAATTTCTTCCGGATCTGTATGATTACAAGGAGAACCGATTCATTGAAATTGGAGTGACACGAAGGGGAGTCCA
>KX867832|A/chicken/Anhui/AH120/2015|H9N2|3_1178
AAATGTCAACGACTTGAAACAGTACAACAGTGATGAGCCAGAGCTCAGATCACTAGCATGTTGGATCCAGAATGAATTCA
>CY191275|A/American_black_duck/Maryland/13OS2956/2013|H11N9|4_1302
ATTCTGTTATTGACATATGGTCATACAACGCACAGCTTCTTGTTCTACTGGAAAATGAAAAAACGTTAGATCTCCATGAT
>KY550901|A/American_green_winged_teal/Mississippi/AH0076465/2016|H7N3|1_1364
TGAACCCATTGACAATGTGATGGGAATGATTGGGATATTGCCTGACATGACCCCAAGTACTGAGATGTCACTGAGAGGAA
>KT699056|A/Anser_fabalis/Anhui/L139/2014|H9N2|4_372
TCTGCTAGGTCTTATCAAAGAATCCAGATTTTCCCAGACACAATCTGGAATGTGTCTTACGATGGGACAAGCACAGCATG
>CY143177|A/American_green_winged_teal/Interior_Alaska/9BM12318R0/2009|H3N8|1_1008
AGAACAAGTGGATCATCAGTCAAAAGAGAAGAAGAAATGCTTACGGGCAACCTTCAAACATTGAAAATAAGAGTACATGA
>KU289738|A/American_black_duck/Delaware/A00870108/2010|H7N3|4_1512
AGAACAGAGTCACTGCAGAATAGAATACAGATAGACCCAGTGAAATTGAATAGTGGATACAAAGACATAATCTTATGGTT
>CY138047|A/American_black_duck/New_Brunswick/00464/2010|H4N6|6_806
GGAATTGACAGGAAGTGCACAGCATATAGAAGAATGCTCATGCTATGGAGCAGAAGAAATGATTAAATGCATTTGCAGGG
>KP415455|A/chicken/Dongguan/246/2014|mixed|6_441
GATAGAACCCCTCACAGAACTCTTTTAATGAATGAGTTGGGTGTTCCATTTCATTTGGGAACCAAACAAGTGTGCATAGC
>CY139419|A/American_black_duck/New_Brunswick/00914/2010|mixed|2_1197
CTAATAGATGGTACAGCCTCATTGAGCCCTGGGATGATGATGGGCATGTTCAACATGCTAAGTACAGTTTTAGGAGTTTC
>KU289740|A/American_black_duck/Delaware/A00870108/2010|H7N3|6_910
CTTGGATGAGAATCAACAACGAGACTATACTGGAAACAGGGTATGTGTGCAGTAAATTTCACTCAGACACCCCCAGGCCA
>CY055172|A/aquatic_bird/India/NIV_17095/2007|H11N1|1_1736
CTTCCAATCCTTGGTGCCTAAAGCTGCCAGAGGCCAGTATAGTGGATTTGTAAGGACGCTATTCCAGCAGATGCGTGATG
>KJ568054|A/American_green_winged_teal/Ohio/13OS1793/2013|H6N1|1_868
GGTGGGATAAGGATGGTAGACATTCTTCGGCAAAATCCGACAGAGGAACAAGCCGTGGACATATGCAAGGCAGCAATGGG
>KU289738|A/American_black_duck/Delaware/A00870108/2010|H7N3|4_945
AAATGCCCTCGATATGTCAAACAGACAAGCCTCCTTTTGGCTACAGGAATGAGAAACGTCCCAGAGAACCCCAAAACCAG
>KM251522|A/Anas_crecca/Hubei/Chenhu1623_5/2014|H5N6|2_305
CTTTGAAAATTCGTGCCTTGAAACGATGGAAATTGTCCAACAAACAAGAGTGGACAAACTGACCCAAGGTCGCCAGACTT
>CY204155|A/American_black_duck/Ohio/14OS0557/2014|H4N8|6_1341
GTGGATCATGAAATTGCCGACTGGTCGTGGCACGATGGAGCTATTCTTCCTTTTGACATCGATAAGATGTAATTTACGAA
>KY551304|A/American_green_winged_teal/Idaho/AH0006121/2015|H7N9|8_256
CTTCACGCTACCTAACTGACATGACTCTCGAAGAGATGTCAAGAGACTGGTTCATGCTTATGCCCAAACAAAAAGTGGCA
>KU201728|A/American_green_winged_teal/Idaho/AH0011899/2015|H5N2|4_682
CAGAGATTGGTGCCAAAAATAGCTACTAGATCCCAAGTAAACGGGCAGAGTGGAAGAATGGATTTCTTCTGGACAATTTT
>CY079452|A/American_black_duck/Illinois/08OS2688/2008|H5N2|4_1426
AATGCAAAAGAATTGGGCAACGGATGCTTCGAATTCTACCACAAGTGTGACAATGAATGTATGGAAAGTGTGAGAAATGG
>CY129150|A/American_black_duck/New_Brunswick/02491/2007|H3N8|4_1536
CTAAATAATCGATTCCAGATCAAGGGTGTGGAACTTAAATCCGGATACAAAGATTGGATTCTATGGATTTCCTTTGCCAT
>CY138152|A/black_headed_gull/Iceland/713/2010|H16N3|1_252
AAAACTAATGATGCTGGTTCGGATAGGGTGATGGTGTCACCTCTAGCTGTGACATGGTGGAACAGAAACGGGCCAACGGC
>CY138931|A/American_black_duck/New_Brunswick/00476/2010|mixed|2_682
ACAATGACAAAGGACGCTGAAAGAGGCAAATTGAAGAGGAGAGCAATTGCAACACCCGGAATGCAAATCAGAGGATTTGT
>CY138906|A/American_black_duck/New_Brunswick/00471/2010|H10N6|4_126
GGAAGAGGTGACCAATGCCACTGAAACAGTGGAGAGCAAAAGCCTGGACAAACTTTGCATGAAAAGTCGGAATTACAAGG
>KJ568163|A/American_green_winged_teal/Ohio/13OS1861/2013|H3N8|6_441
AACATTCTAATGGCACAGTGAAAGACCGAAGCCCTTATAGAACTCTAATGAGTGTAGAAATAGGGCAATCACCCAATGTG
>KX714378|A/American_green_winged_teal/Alaska/103777/2008|H4N6|4_693
TATTGGCAGTAGACCATGGGTAAGAGGCCAAAGCGGTAGGATCAGCTTTTATTGGACAATTGTAGAACCAGGAGATCTCA
>CY129054|A/American_black_duck/New_Brunswick/02725/2007|H3N8|4_1364
CAGCATACAATTGATCTGACTGATTCAGAAATGAACAAACTATTTGAAAAAACAAGAAGACAACTGAGGGAAAATGCTGA
>KU881721|A/Anseriformes/Anhui/L259/2014|H1N1|5_1116
ACAATGGACTCCAGTACTCTTGAACTGAGGAGCAGATATTGGGCTATAAGGACCAGGAGTGGAGGAAACACCAATCAACA
>CY180751|A/duck/Minnesota/34/1976|H3N8|5_960
AGTCAAGTCTTCAGTCTTATCAGACCAAACGAAAATCCGGCACATAAAAGTCAACTGGTATGGATGGCATGTCACTCTGC
>KT717287|A/Anser_fabalis/China/Anhui/L180/2014|H6N2|1_1984
CCAAAAGGCTTACCGTTCTTGGAAAGGACGCAGGTGCATTAACAGAGAATCCAGATGAGGGAACAGCCGGAGTGGAATCT
>CY133624|A/blue_winged_teal/Iowa/10OS2649/2010|H3N6|1_1890
CCAGAGCAGAGTAGGATGCAATTCTCTTCACTGACTGTAAATGTGAGAGGATCAGGAATGAGGATACTGGTAAGAGGCAA
>GU050319|A/avian/Hong_Kong/0719/2007|H5N1|6_992
TTTTCATTTAAATACGGCAATGGTGTTTGGATCGGGAGAACCAAAAGCCCTAATTCCAGGAGCGGCTTTGAAATGATTTG
>KP636480|A/American_black_duck/Maine/44411/532/2008|H3N8|6_1024
AGGGGTATGGGGTTAAAGGATTTGGATTCAGGCAGGGCAATGATGTATGGATGGGAAGGACCATTAGCAGAACATCAAGA
>CY129374|A/American_black_duck/New_Brunswick/01989/2007|H1N1|4_1488
GCATGGAAAGTGTGAAGAACGGCACATATGACTATCCCAAATATTCAGAAGAATCTAAGTTGAATCGAGAAGAAATAGAC
>MF629970|A/chicken/Fujian/S4248/2014|H7N9|1_1488
AGTATTGATCGTTTCTTGAGGGTCCGAGACCAGAAGGGAAACGTACTCCTGTCCCCTGAAGAGGTTAGTGAAACACAGGG
>AB753218|A/African_Stonechat/Vietnam/8/2009|H9N2|5_1152
GACTCCAATACTCTTGAACTGAGAAGTAGATATTGGGCTATAAGAACCAGAAGCGGAGGAAACACCAATCAACAGAGGGC
>CY191029|A/American_black_duck/Maryland/11OS3898/2012|H2N1|6_1054
TTCATTTAAATACGGTAATGGTGTTTGGATAGGAAGAACTAAAAGTACTAGCTCAAGGAGTGGATTTGAGATGATTTGGG
>KY284362|A/American_green_winged_teal/Illinois/15OS6133/2015|H7N6|5_576
GCTGCTGGAGCGGCAGTGAAAGGGGTTGGAACAATGGTGATGGAATTGATCCGGATGATCAAGAGGGGAATCAATGACAG
>MF147343|A/black_headed_gull/Netherlands/40/2009|H11N9|6_378
ATGCGACCCAGATGAATGTAGGTTCTATGCTCTCAGCCAAGGAACAACAATTAGAGGGAAACACTCAAACGGAACAATAC
>KU881709|A/Anseriformes/Anhui/L167/2014|H1N1|1_1953
AACTCCCCTGTGTTCAACTACAATAAGGCAACCAAAAGGCTTACTGTTCTTGGAAAGGACGCAGGTGCATTAACAGAGGA
>KT357814-Zaire-ebolavirus-isolate-EBOV/DML12051/SLe/WesternUrban/20150221,-complete-genome_1891
TGGTCCTATTCGATCTAGACGAGGACGACGAGGACACCAAGTCAGTGCCTAACAGATCGACCAAGGGTGGACAACAGAAA
>KU289740|A/American_black_duck/Delaware/A00870108/2010|H7N3|6_130
ACCAAACAGTGACCCATCCAACAATAACGACCCCTGCGATACCGAACTGCAGTGACACTATAATAACATACAATAACACT
>GU050347|A/avian/Hong_Kong/1993/2007|H5N1|2_1984
GTTGCAACTACACATTCATGGATTCCTAAAAGGAATCGTTCCATTCTCAACACGAGTCAAAGGGGAATTCTTGAGGATGA
>AB239303|A/Bar_headed_Goose/Mongolia/1/05|H5N1|5_441
ATATGGCATTCCAATCTAAATGATGCCACATATCAGAGAACGAGAGCTCTCGTACGTACTGGAATGGACCCCAGGATGTG
>KM251492|A/Anas_crecca/Hubei/Chenhu1623_5/2014|H5N6|5_992
GGCATGCCACTCTGCAGCATTTGAAGACCTCAGAGTCTCAAGTTTCATCAGAGGAACAAGAGTGGTCCCAAGAGGGCAGC
>KY437810|A/chicken/Anhui/QD1/2014|H5N1|7_726
CTACCAGAAACGAATGGGAGTGCAGATGCAGCGATTCAAGTGATCCTCTTGCTGTTGCCGCAAGTATCATTGGGATCTTG
>KR732547|A/bar_headed_goose/Mongolia/X53/2009|H5N1|1_1922
GTTTTCTTCTCTAACTGTGAATGTGAGAGGCTCAGGAATGAGAATACTCGTAAGGGGCAATTCCCCTGTTTTCAACTACA
>JF965049|A/chicken/Eastern_China/42/2007|H6N2|1_124
ATCCTGCTCTCAGAATGAAATGGATGATGGCGATGAAATACCCGATTACAGCTGACAAAAGAATAATGGAGATGATTCCC
>CY128488|A/American_black_duck/New_Brunswick/03530/2009|H4N6|8_462
TCACTGAAGAAGGAGCCATTGTTGGCGAAATTTCACCATTGCCTTCTCTTCCAGGACATACTAATGAGGATGTCAAAAAT
>KU646956|A/Anas_platyrhynchos/Belgium/17330cls42/2013|H5N2|8_260
AGTCCTGCTCCTCGGTATATCACTGATATGAGCATAGAGGAGATAAGCCGAGAATGGTACATGCTGATGCCCAGGCAGAA
>GQ122470|A/chicken/Bali/UT2091/2005|H5N1|8_248
CTACCTAACTGACATGACTCTCGAAGAAATGTCAAGGGACTGGTTCATGCTCATGCCCAAGCAAAAAGTGGCAGGTTCCC
>KU201727|A/American_green_winged_teal/Idaho/AH0011899/2015|H5N2|3_61
TGAAAGAATATGGGGAAAATCCAAAAATCGAAACGAACAAATTCGCTGCAATATGCACTCACTTAGAGGTCTGTTTCATG
>CY138853|A/American_black_duck/New_Brunswick/00424/2010|H3N8|5_1280
CTCCCATTCGAGAGAGCAACCATTATGGCGGCATTCACTGGAAACACTGAGGGCAGAACTTCAGACATGAGAACTGAGAT
>KR006949-Zaire-ebolavirus-isolate-Ebola-virus/H.sapiens-wt/LBR/2014/Makona-LIBR0168,-partial-genome_12315
TACTATAGTTTTCACAGGCTCACAAGATTCGTGAATTCCATAGAACATTGATAAGGCTGGAGATGACGCCACAACAACTT
>KX714419|A/American_green_winged_teal/Alaska/133988/2009|H10N7|5_930
CAAGTCTTCAGTCTCATCAGACCAAACGAGAATCCAGCACATAAAAGTCAACTGGTGTGGATGGCATGCCACTCTGCTGC
>KP415625|A/chicken/Dongguan/1057/2014|H7N9|3_366
ACGAGGAGGGAAGTCCACATATATTACCTAGAGAAAGCTAACAAAATAAAATCCGAGAAGACACACATCCACATTTTCTC
>MF613719|A/American_black_duck/Alberta/307/2016|H4N8|3_1342
CTGAAGTGTCTCACTGCAGGGCAACAGAGTACATAATGAAGGGAGTATACATAAACACAGCTTTGCTCAATGCTTCTTGT
>JF965139|A/chicken/Eastern_China/42/2007|H6N2|4_1008
AATGTTCCACAAATAGAAACTAGAGGACTATTTGGAGCTATTGCAGGCTTCATTGAAGGGGGATGGACTGGAATGATTGA
>KX121190|A/bean_goose/Hubei/SZY200/2016|H11N9|6_576
TCAATATGCATATCAGGACCAAACAACAATGCATCTGCAGTAGTATGGTACAACAGAAGACCTGTTGCAGAAATTAACAC
>CY138047|A/American_black_duck/New_Brunswick/00464/2010|H4N6|6_1302
CCCAAAGAAAGTAGTGTATTGTGGACATCCAATAGTATAGTAGCGCTCTGTGGATCCAAGGAGCGATTGGGATCTTGGTC
>CY138771|A/American_black_duck/New_Brunswick/00344/2010|H7N7|6_0
GTGATTGAGAATGAATCCTAATCAAAAATTATTCGCACTCTCTGGGGTGGCCATAGCACTGAGTATCCTCAACTTACTAA
>X13413|A/chicken/Pennsylvania/1370/1983|H5N2|7_682
GCTGGTCTAAGAGATGATCTTCTTGAAAATTTGCAGGCTTACCAGAAACGGATGGGAGTGCAAATGCAGCGATTCAAGTG
>CY128760|A/American_black_duck/New_Brunswick/02375/2007|H4N8|6_768
AAACAGGGGAAGATAATTGGGCAAGTTGAAATCAGTTTCAATGGAGGCCATATAGAAGAATGCTCATGCTACCCCAATAA
>GU050338|A/avian/Hong_Kong/2372/2007|H5N1|3_868
TCTTACTGATGGATGCCCTTAAATTAAGCATCGAAGATCCAAGCCATGAGGGGGAAGGTATACCGCTATATGATGCAATC
>AB239301|A/Bar_headed_Goose/Mongolia/1/05|H5N1|2_868
GAGGAAGATGATGACTAACTCCCAAGATACTGAACTCTCCTTTACAATTACTGGAGACAATACTAAATGGAATGAGAATC
>KX297788|A/aquatic_bird/Korea/w44/2005|H7N3|5_806
AGTGGCCCACAAGTCCTGCCTGCCTGCTTGTGTGTACGGACTTGCCGTGGCCAGTGGATATGACTTTGAGAGAGAAGGAT
>CY129155|A/American_black_duck/New_Brunswick/02491/2007|H3N8|3_1575
AGCATGGAGTTTTCTCTCACTGACCCGAGGCTAGAACCACACAAATGGGAAAAATACTGCGTTCTTGAAGTGGGAGACAT
>CY077164|A/mallard/Alberta/221/2006|H12N6|2_63
ATAAGCACCACATTTCCATATACCGGAGATCCTCCATACAGCCATGGAACAGGAACAGGATACACCATGGACACAGTTAA
>CY128760|A/American_black_duck/New_Brunswick/02375/2007|H4N8|6_512
ATTTGAGGCAGTAGCATGGTCGGCTACTGCATGTCATGATGGGAAGAAATGGATGACAATTGGAGTAACGGGCCCTGATG
>KU289740|A/American_black_duck/Delaware/A00870108/2010|H7N3|6_715
CTTGTGTTGTTGCTGTCACAGATGGCCCTGCTGCCAATAGTGCAGATCACAGGGTTTACTGGATACGGGAGGGGAAAATA
>CY138772|A/American_black_duck/New_Brunswick/00344/2010|H7N7|5_1280
CCTCCCATTCGAGAGAGCAACCATTATGGCAGCATTCACCGGAAATACTGAAGGCAGAACTTCAGACATGAGAACTGAGA
>MF613820|A/American_black_duck/Alberta/118/2016|H10N7|7_65
CGAGATCGCGCAGAGACTTGAAGATGTGTTTGCAGGGAAAAACACCGATCTTGAAGCGCTCATGGAATGGCTAAAGACAA
>KU201725|A/American_green_winged_teal/Idaho/AH0011899/2015|H5N2|1_248
TGCTGGATCAGACAGAGTGATGGTGTCTCCCCTAGCTGTAACTTGGTGGAATAGAAATGGACCGACAGCAAGTACAGTCC
>KU201725|A/American_green_winged_teal/Idaho/AH0011899/2015|H5N2|1_310
CGACAGCAAGTACAGTCCATTATCCAAAGGTCTACAAAACATACTTTGAGAAGGTTGAAAGGTTAAAGCATGGAACCTTC
>CY133015|A/American_green_winged_teal/Illinois/10OS3589/2010|H6N2|6_372
GTCATGCAGTCCCGGTAAATGTTATCAGTTTGCACTTGGGCAGGGGACCACGCTGAACAACAAACACTCAAACGGTACAA
>KU201725|A/American_green_winged_teal/Idaho/AH0011899/2015|H5N2|1_806
AGCAACGGTATCAGCGGATCCACTGGCATCATTATTGGAGATGTGCCACAGCACACAAATTGGTGGGACAAGGATGGTGG
>AB239301|A/Bar_headed_Goose/Mongolia/1/05|H5N1|2_620
ACAATAGGGAAGAAAAAGCAAAGGCTGAACAAAAAGAGCTACCTGATAAGAGCACTGACACTGAATACAATGACAAAAGA
>KF424233|A/blue_winged_teal/Alberta/212/1984|H1N1|3_496
AGAGTAGAGCAAGGATCAAAACCAGACTATTCACCATAAGACAAGAGATGGCCAGTAGAGGTCTATGGGATTCCTTTCGT
>CY079452|A/American_black_duck/Illinois/08OS2688/2008|H5N2|4_496
AGGAATGTAGTGTGGTTGATCAAGAAGAATAATGCGTACCCAACAATAAAGAGGACCTATAACAACACCAATGTAGAAGA
>KX879563|A/black_duck/New_Jersey/1580/1978|H2N3|2_1008
TTTAGAAACGTCTTGAGCATTGCACCTATAATGTTCTCGAATAAAATGGCAAGGCTAGGAAAAGGATACATGTTCGAAAG
>KM251512|A/Anas_crecca/Hubei/Chenhu1623_5/2014|H5N6|3_122
CCTAGAAGTCTGCTTCATGTATTCGGACTTCCACTTTATAGATGAACGAGGCGAATCAATAATTGCAGAATCTGGCGATC
>KU289789|A/American_green_winged_teal/Mississippi/A00630203/2009|H7N6|5_640
GGAATTTCTGGAGAGGCGAAAATGGACGGAGAACTAGAATTGCCTACGAGAGAATGTGCAACATCCTCAAGGGAAAATTC
>KX979070|A/bean_goose/Netherlands/1/2008|H6N8|3_310
ACACCACAGGAGTCGAGAAGCCTAAATTTCTCCCCGATTTGTACGACTATAAAGAGAACCGATTCATTGAAATTGGAGTG
>KU201725|A/American_green_winged_teal/Idaho/AH0011899/2015|H5N2|1_1612
AAATCAATGGTCCTGAGTCAGTGCTGGTCAACACCTATCAATGGATCATCAGAAATTGGGAGATTGTGAAGATTCAATGG
>AB753214|A/African_Stonechat/Vietnam/8/2009|H9N2|1_1674
TAGAAATTGGGAAACTGTGAAGATTCAATGGTCCCAAGACCCTACAATGCTTTACAATAAGATGGAGTTTGAACCCTTTC
>CY128606|A/American_black_duck/New_Brunswick/02566/2007|mixed|3_945
ATTTTTTGGCTGGAAAGAGCCCAACATAGTCAAACCACATGAGAAAGGCATAAATCCCAATTACCTTCTGGCTTGGAAGC
>KY561164|A/American_coot/Missouri/15OS6556/2015|H10N2|6_1357
GTACTTATGGAACAGGCTCATGGCCTGATGGGGCGAACATCGATTTCATGCCTATATAAGCTTTCGCAATTTTAGAAAAA
>KU646954|A/Anas_platyrhynchos/Belgium/17330cls42/2013|H5N2|6_1178
AGGTAAATAGACAAGTCATAGTTGACAATAATAACTGGTCTGGTTATTCTGGCATTTTCTCTGTTGAAGGCAAGAGCTGC
>CY138152|A/black_headed_gull/Iceland/713/2010|H16N3|1_693
GTTTATATTGAAGTATTGCATTTGACTCAAGGAACCTGCTGGGAACAAATGTACACTCCAGGAGGGGAAGTGAGAAATGA
>KY751170|A/chicken/Anhui/AH271/2015|H7N9|8_128
GAGAGGAAGAAGCAGCACTCTTAGTCTGGACATCAGAACTGCCACGCGTGAAGGAAAGCATATAGTGGAGCGGATTTTAG
>CY138772|A/American_black_duck/New_Brunswick/00344/2010|H7N7|5_512
TAGGATGTGCTCTCTGATGCAAGGGTCAACTCTCCCAAGAAGGTCTGGGGCTGCTGGAGCAGCAGTGAAAGGAGTTGGGA
>KU289749|A/American_green_winged_teal/Arizona/A00115994/2009|H7N3|5_448
GGCATTCCAACCTGAATGATGCCACATATCAAAGAACGAGGGCACTTGTGCGTACTGGGATGGACCCCAGGATGTGCTCT
>KT717287|A/Anser_fabalis/China/Anhui/L180/2014|H6N2|1_1922
AGGCTCAGGAATGAGAATACTCGTAAGGGGCAACTCCCCTGTGTTTAACTACAATAAGGCAACCAAAAGGCTTACCGTTC
>CY038383|A/American_green_winged_teal/Interior_Alaska/3/2007|H3N8|1_186
AAATATCCAATTACAGCAGACAAAAGAATAATGGAAATGATTCCTGAGAGGAATGAACAGGGACAAACCCTCTGGAGCAA
>CY190594|A/American_black_duck/Maryland/07OS2482/2007|H6N8|1_189
GCAGACAAGAGGATAATGGAGATGATTCCTGAAAGGAATGAACAGGGACAAACCCTTTGGAGCAAAACAAATGATGCTGG
>AB684172|A/black_swan/Yamaguchi/1/2011|H5N1|5_682
GGAAATTCCAAACAGCAGCACAAAGAGCAATGATGGATCAAGTGCGGGAAAGCAGAAACCCTGGGAATGCTGAAATTGAA
>KP636478|A/American_black_duck/Maine/44411/532/2008|H3N8|4_189
ACAGGGAAAATATGCAACAACCCACATAGAATCCTTGATGGGAGGGACTGTACACTGATAGATGCCCTACTGGGAGACCC
>AF086833-Ebola-virus---Mayinga,-Zaire,-1976,-complete-genome_4209
TATAGGGTACGTTACATTAATGATACACTTGTGAGTATCAGCCCTGGATAATATAAGTCAATTAAACGACCAAGATAAAA
>CY191278|A/American_black_duck/Maryland/13OS2956/2013|H11N9|5_448
GGCATTCCAACCTGAATGATGCCACATATCAGAGAACAAGAGCTCTCGTGCGTACTGGGATGGACCCTAGAATGTGCTCC
>MF795002|A/chicken/Daye/DY0602/2017|H9N2|5_378
GAAGACGCAACTGCTGGCCTTACCCATCTGATGATATGGCATTCCAACCTGAATGATGCCACATATCAGAGAACGAGAGC
>KP414637|A/chicken/Dongguan/3839/2013|H9N2|4_62
CTGCATCGGCTATCAATCAACAAACTCCACGGAAACTGTGGACACTCTAACAGAAAACAATGTCCCTGTGACACATGCCA
>CY144577|A/American_black_duck/North_Carolina/1321373/2004|H3N2|2_2108
TCCCTAGCAGTTCATACAGGAGACCGGTTGGGATTTCAAGAATGGTGGAGGCCATGGTTTCTAGGGCCCGAATTGATGCG
>HM172132|A/bar_headed_goose/Qinghai/1_HVRI/2006|H5N1|7_902
TGAAGGAAGAGTATCAGCAGGAACAGCAGAATGCTGTGGATGTTGACGATGGTCATTTTGTCAACATAGAATTGGAGTAA
>KF888441|A/duck/Bangladesh/18949/2013|H5N1|5_620
GAGAGGCGAAAATGGAAGAAGAACTAGGATTGCATATGAGAGAATGTGCAACATCCTCAAAGGAAAATTCCAAACAGCGG
>CY079458|A/American_black_duck/Illinois/08OS2688/2008|H5N2|2_630
AAGAAGAAACAAAGGCTAAACAAGAGAAGATATCTAATAAGAGCACTGACACTGAACACAATGACAAAAGACGCTGAAAG
>KT717297|A/Anser_fabalis/China/Anhui/L221/2014|H6N1|3_1134
GTAGACTTTGAGGACTGCAAAGATGTTAGCGATCTAAAACAGTATGACAGTGATGAACCAGAATCTAGATCGCTAGCAAG
>KU201725|A/American_green_winged_teal/Idaho/AH0011899/2015|H5N2|1_186
ATAATGGAAATGATTCCTGAAAGAAATGAACAAGGCCAGACGCTTTGGAGCAAGACAAATGATGCTGGATCAGACAGAGT
>CY129268|A/American_black_duck/New_Brunswick/02485/2007|H11N9|1_1612
ATGATGTGGGAGATCAATGGGCCTGAATCGGTGTTGGTCAATACTTATCAGTGGATCATCAGAAACTGGGAAACTGTAAA
>KX714424|A/American_green_winged_teal/Alaska/137884/2009|H1N1|2_1612
ATAAACAATGATCTTGGACCAGCAACAGCTCAAATGGCTCTTCAACTATTCATCAAGGATTACAGATACACGTATCGATG
>KX879563|A/black_duck/New_Jersey/1580/1978|H2N3|2_441
GCTAATACTATAGAGGTCTTCAGATCGAACGGTTTAACAGCTAATGAATCGGGAAGACTAATAGATTTCCTCAAGGATGT
>JF965139|A/chicken/Eastern_China/42/2007|H6N2|4_126
ACACACTCAGTTGAACTGCTGGAGAACCAGAAAGAAGAAAGATTCTGCAAAATCTCAAACAAGGCCCCTCTCGATCTAAG
>CY017771|A/black_duck/Ohio/194/1986|H11N1|2_682
CCAAAGATGCTGAAAGAGGCAAACTAAAGAGAAGAGCAATTGCAACACCCGGGATGCAAATCAGAGGATTTGTGTATTTT
>KM251492|A/Anas_crecca/Hubei/Chenhu1623_5/2014|H5N6|5_1240
TGCAGAGAAACCTTCCCTTCGAAAGAGCGACCATTATGGCAGCATTTGCAGGAAATACTGAAGGCAGAACGTCCGACATG
>AB753214|A/African_Stonechat/Vietnam/8/2009|H9N2|1_2046
CCCAGATGAGGGAACAGCAGGAGTGGAATCTGCGGTATTGAGAGGATTTCTGATCCTAGGCAAAGAAGACAAAAGATATG
>KM251532|A/Anas_crecca/Hubei/Chenhu1623_5/2014|H5N6|1_1674
ACTGTGAAGATTCAATGGTCTCAGGATCCCACGATGCTGTACAATAAGATGGAGTTCGAACCATTCCAATCCTTGGTACC
>KJ200682|A/chicken/Guangxi/S4029/2010|H6N6|3_0
ATGGAAGACTTTGTGCGGTCATGCTTCAATCCAATGATCGTCGAGCTTGCGGAAAAGGCAATGAAAGAATATGGGGAAGA
>HM570059|A/Anas_platyrhynchos/Belgium/12827/2007|H3N8|7_455
ACCTGTGAGCAGATTGCTGATTCACAGCATCGGTCCCACAGGCAGATGGTAACTACCACCAATCCACTAATCAGACATGA
>CY135530|A/American_green_winged_teal/Interior_Alaska/9BM5041R0/2009|H4N6|5_1024
TGGCATGCCACTCTGCTGCATTTGAAGATCTGAGAGTATCAAGCTTCATCAGAGGAACAAGAGTAATCCCGAGAGGACAA
>KY751105|A/chicken/Anhui/AH272/2015|H7N9|6_63
ATACTCATTGGAATAGCAAACCTAGGATTGAACATAGGACTGCATCTAAAACCGGGCTGCAATTGCTCACGCTCACAACC
>KT725314-Zaire-ebolavirus-isolate-Ebola-virus/H.sapiens-wt/LBR/2014/Makona-LIBR10040,-partial-genome_6405
GTATGTGCACAAAGTATCAGGAACGGGGCCATGTGCCGGAGACTTTGCCTTCCACAAAGAGGGTGCTTTCTTCCTGTATG
>KJ200666|A/chicken/Guangdong/S1453/2010|H6N2|3_488
GGATGAAGAGAGCAGGGCAAGAATCAAAACCAGACTGTTCACCATAAGACAGGAAATGGCCAGCAGGGGTTTGTGGGATT
>CY097537|A/American_black_duck/Illinois/4119/2009|H8N4|5_1088
AGTCCCAAGAGGACAACTGTCCACCAGAGGAGTTCAGATTGCTTCAAATGAAAACATGGAGACAATGGACTCTAGTACTC
>AB753217|A/African_Stonechat/Vietnam/8/2009|H9N2|4_1323
ATTGCTAGTTCTGCTTGAAAACCAGAAAACACTCGATGAGCATGATGCAAATGTAAACAATCTATATAATAAAGTGAAGA
>KY551092|A/American_green_winged_teal/Texas/AH0040242/2016|H7N3|1_930
GCCGTGGACATATGCAAGGCAGCAATGGGCTTGAGAATTAGCTCATCTTTCAGCTTCGGTGGGTTCACTTTTAAAAGAAC
>KU201728|A/American_green_winged_teal/Idaho/AH0011899/2015|H5N2|4_1550
TATTAAAAAGAGAAGAAATAAGCGGAGTGAAATTAGAATCAATAGGAACTTACCAGATACTGTCAATTTATTCAACAGTG
>MG063453|A/chicken/Anhui/AH329/2016|H9N2|7_455
ACAGATTGCTGACGCACAACATCGGTCCCACAGGCAGATGGCAACTACTACCAACCCATTAATTAGGCATGAGAATAGAA
>CY191030|A/American_black_duck/Maryland/11OS3898/2012|H2N1|5_1280
AAACCTCCCATTCGAGAGAGCAACCATTATGGCGGCATTTACAGGAAATACTGAAGGTAGAACTTCAGACATGAGGACTG
>KT717287|A/Anser_fabalis/China/Anhui/L180/2014|H6N2|1_744
GAAGTGAGAAATGACGATGTTGACCAGAGTTTGATCATCGCTGCCAGAAACATTGTTAGAAGAGCAACAGTATCAGCAGA
>CY129155|A/American_black_duck/New_Brunswick/02491/2007|H3N8|3_1701
TATATTAGAACCAACGGGACCTCCAAAATCAAGATGAAATGGGGTATGGAGATGAGGCGTTGCCTTCTTCAATCTCTTCA
>CY129228|A/American_black_duck/New_Brunswick/02653/2007|H4N6|1_1302
CTTGAGACACTTCCAAAAGGATGCAAAAGTGCTTTTCCAAAACTGGGGAGTTGAACCCATTGACAACGTAATGGGAATGA
>AB753216|A/African_Stonechat/Vietnam/8/2009|H9N2|3_1449
CAACTGATTCCAATGATAAGCAAATGCAGAACCAAAGAAGGAAGACGGAAAACAAACCTATATGGATTCATTATAAAAGG
>KU201727|A/American_green_winged_teal/Idaho/AH0011899/2015|H5N2|3_1098
AAGTGGGCACTCGGTGAGAATATGGCACCTGAAAAAGTGGACTTTGAGGACTGCAGAGATGTTAGCGATCTAAGACAGTA
>CY079459|A/American_black_duck/Illinois/08OS2688/2008|H5N2|1_124
GGCAAGAGAAGAACCCTGCACTCAGAATGAAGTGGATGATGGCAATGAAATATCCAATCACAGCTGACAAGAGAATAATG
>MF613884|A/American_black_duck/Alberta/96/2016|H3N6|6_192
CAAAACAACTTCACAAATGTGACCAACATTGTATTAATTAAAGAAGAAAACAAAATGTTCACAAACCTTTCTAAGCCCTT
>KU646949|A/Anas_platyrhynchos/Belgium/17330cls42/2013|H5N2|1_1116
ATTCTAAGGAAAGCAACCAGAAGGCTGATCCAATTGATAGTGAGTGGGAGAGACGAGCAGTCAATCGCCGAGGCGATCAT
>AB239301|A/Bar_headed_Goose/Mongolia/1/05|H5N1|2_1054
GGCAAGATTAGGAAGAGGATACATGTTCGAAAGTAAGAGCATGAAGTTGCGAACACAAATACCAGCAGAAATGCTTGCAA
>DQ064543|A/Chicken/Beijing/8/98|H9N2|1_124
AATACACATCAGGAAGACAAGAGAAGAACCCTTCTCTCAGAATGAAATGGATGATGGCAATGAAATATCCAATCACCGCA
>KP415900|A/chicken/Dongguan/1673/2014|H7N9|4_62
CTGCCTCGGGCATCATGCCGTGTCAAACGGAACCAAAGTAAACACATTAACTGAAAGAGGGGTGGAAGTCGTCAATGCAA
>KT357857-Zaire-ebolavirus-isolate-EBOV/DML25411/SLe/Kono/20150310,-partial-genome_3781
CTAATTCAAATTACAAAAAGAGTTCCAATCTTCCAAGATGCTGCTCCACCTGTCATCCACATCCGCTCTCGTTTTTTTTT
>KP636487|A/Anas_platyrhynchos/Spain/1877/2009|H7N2|5_992
GGCATGCCATTCTGCAGCATTCGAGGATCTGAGAGTCTCAAGTTTCATCAGAGGAACAAGAGTAGTCCCAAGAGGACAAC
>CY128772|A/American_black_duck/New_Brunswick/02396/2007|H4N6|2_868
TGACTAACTCACAAGACACAGAGCTCTCTTTCACAATCACTGGAGACAATACCAAATGGAACGAAAATCAGAACCCTAGA
>KP286113|A/chicken/Dongguan/3363/2013|H5N6|8_124
CCCTAAGAGGAAGAGGCAACACTCTTGGTCTGGACATCGAAACAGCTACTCGTGTGGGAAAACAAATAGTGGAGCGGATT
>KU201725|A/American_green_winged_teal/Idaho/AH0011899/2015|H5N2|1_744
AAAGTGAGGAATGACGATGTTGACCAGAGTTTGATCATCGCGGCCAGAAACATTGTTAGGAGAGCAACGGTATCAGCGGA
>CY191280|A/American_black_duck/Maryland/13OS2956/2013|H11N9|3_1008
AATTACCTCTTGGCTTGGAAGCAAGTGTTAGCAGAGCTACAGGACATTGAAAACGAGGAGAAAATTCCAAAAACGAAGAA
>KM251532|A/Anas_crecca/Hubei/Chenhu1623_5/2014|H5N6|1_1798
TTCAACAAATGCGTGATGTACTAGGGACATTTGATACAGCCCAGATAATAAAGCTGCTACCATTTGCAGCAGCACCACCT
>CY055178|A/aquatic_bird/India/NIV_17095/2007|H11N1|7_640
GCTAGTCAGGCTAGGCAGATGGTACAGGCGATGAGGACAATTGGAACTCACCCTAGCTCTAGTGCCGGTCTGAAAGATGA
>JF965049|A/chicken/Eastern_China/42/2007|H6N2|1_1178
AATAGCTGAAGCAATCATTGTAGCAATGGTATTCTCACAAGAGGACTGTATGATAAAGGCAGTCCGAGGTGATTTGAATT
>CY139553|A/American_black_duck/New_Brunswick/00998/2010|H12N6|5_640
ATCGAAATTTCTGGAGAGGCGAAAATGGACGGAGAACTAGAATTGCATACGAGAGGATGTGCAACATCCTCAAGGGGAAA
>CY128515|A/American_black_duck/New_Brunswick/03534/2009|H4N6|1_1575
ACACAAGGGACAGAGAAGTTGACAATAACTTACTCGTCATCAATGATGTGGGAGATAAATGGTCCTGAATCGGTTTTGGT
>AB233319|A/Bar_headed_Goose/Mongolia/1/05|H5N1|4_806
GCTCCAGAAAATGCATACAAAATTGTCAAGAAAGGGGACTCAACAATTATGAAAAGTGAATTGGAATATGGTAACTGCAA
>KU289738|A/American_black_duck/Delaware/A00870108/2010|H7N3|4_1260
AATGTCATTAACTGGACACGAGACTCAATGACTGAGGTATGGTCGTACAATGCTGAATTGCTGGTAGCAATGGAAAATCA
>CY139390|A/American_black_duck/New_Brunswick/00906/2010|H10N7|3_1701
TACGTTAGAACCAACGGGACCTCCAAAATCAAGATGAAGTGGGGCATGGAAATGAGGCGCTGTCTTCTTCAATCTCTTCA
>KT699056|A/Anser_fabalis/Anhui/L139/2014|H9N2|4_558
ATGTGGGGCATAAATCACCCACCCACCGATACTACGCAGAGAGATCTGTACACGAGAACCGACACAACAACGAGTGTGGC
>CY129064|A/American_black_duck/New_Brunswick/02650/2007|H3N2|6_124
AATGAATGCAGCATTCCCTCGAACAATCAAGTGGTGCCATGTGAACCAATCATAATAGAAAAGAACATAACAGAGATAGT
>CY128771|A/American_black_duck/New_Brunswick/02396/2007|H4N6|3_1426
TTCCTGTGCAGCCATGGATGACTTCCAGCTGATCCCAATGATAAGCAAATGTAGGACCAAAGAAGGGAGACGGAAAACAA
>KU201728|A/American_green_winged_teal/Idaho/AH0011899/2015|H5N2|4_1664
GTCTATCTTTATGGATGTGCTCTAATGGGTCGTTACAATGCAGAATTTGCATCTAAATTTGTGAGCTCAGATTGTAATTA
>KU201725|A/American_green_winged_teal/Idaho/AH0011899/2015|H5N2|1_1798
TCCAACAAATGCGTGACGTATTGGGGACATTTGATACTATTCAGATAATAAAGCTGTTACCGTTTGCAGCAGCCCCACCG
>AB684254|A/black_swan/Yamaguchi/1/2011|H5N1|4_1575
ATAGGAATCTACCAAATACTGTCAATTTATTCAACAGTGGCGAGTTCCCTAGTGCTGGCAATCATGATGGCTGGTCTGTC
>MF046216|A/American_black_duck/Alberta/118/2016|H10N7|5_186
ATAGAAAGGATGGTTCTCTCGGCATTTGATGAGAGGAGAAACAAGTATCTGGAGGAACATCCCAGTGCTGGAAAGGATCC
>CY079282|A/avian/Japan/8KI0040/2008|H3N5|1_124
ACCCTGCTCTTAGGATGAAATGGATGATGGCAATGAAATATCCGATTACGGCAGACAAAAGGATAATGGAGATGATCCCT
>MF613869|A/American_black_duck/Alberta/238/2016|H1N1|6_256
CAGGCAATTCCTCTCTCTGTCCCATCAGTGGATGGGCTATATACAGCAAGGATAATGGTATAAGGATAGGTTCCAAAGGA
>CY021248|A/american_black_duck/Ohio/1823/2005|H11N9|5_1216
CTAACCAGCAGAGAGCATCTGCAGGGCAAATCAGCGTACAGCCCACCTTCTCTGTGCAGAGAAACCTTCCATTCGAGAGA
>CY139416|A/American_black_duck/New_Brunswick/00914/2010|mixed|8_198
AGCAGATAGTGGAGAGGATTCTAGAGGAAGAATCCGACGAGGCACTCAAAATGACCATTGCCTCTGTGCCTGCCTCACGC
>KT717287|A/Anser_fabalis/China/Anhui/L180/2014|H6N2|1_930
TGCAAAGCAGCAATGGGTTTGAGGATCAGTTCATCCTTTAGCTTCGGAGGCTTTACTTTCAAAAGAACAAGTGGATCATC
>KT717257|A/Anser_fabalis/China/Anhui/L9/2014|H6N2|3_1674
AGGCCCATGTTCCTGTATGTGAGAACCAATGGGACGTCCAAGATCAAAATGAAATGGGGCATGGAGATGAGGCGATGCCT
>CY128683|A/American_black_duck/New_Brunswick/02720/2007|mixed|2_866
TGTGAGAAAAATGATGACCAACTCACAAGACACAGAACTCTCCTTCACAATCACGGGAGACAACACCAAATGGAATGAAA
>KU201752|A/American_wigeon/Oregon/AH0012525/2015|H5N8|4_945
GGGGAATGCCCCAAATACGTGAAGTCAAACAAATTAGTCCTTGCGACTGGGCTCAGAAATAGTCCTCTAAGAGAAAGAAG
>KU201614|A/American_wigeon/Utah/AH0007824/2015|H5N8|2_1674
TATCGATGCCACAGGGGTGATACACAAATACAAACGAGGAGATCATTCGAGCTAAAGAAGCTGTGGGAGCAGACCCGTTC
>KM245336|A/Anthropoides_virgo/Baicheng/219/2013|H9N2|1_1922
AGGTTCAGGAATGAGAGTAGTTGTGAGAGGCAATTCTCCTGTGTTCAACTACAACAAGGCAACCAGGAGGCTTACAGTGC
>KU201727|A/American_green_winged_teal/Idaho/AH0011899/2015|H5N2|3_1037
AGACATTGAAAATGAAGAGAAAATCCCAAAAACAAAAAACATGAAGAAAACAAGCCAACTAAAGTGGGCACTCGGTGAGA
>CY128760|A/American_black_duck/New_Brunswick/02375/2007|H4N8|6_64
TTATCCTACATATAGTTAGTATTACAATAACGGTGTTAGTTCTCCCTGGAAATGGAAATAATGGGAGCTGCAATGAAACA
>KU289738|A/American_black_duck/Delaware/A00870108/2010|H7N3|4_315
GATGTGTGCTACCCCGGGAAGTTCACAAATGAAGAATCACTGAGGCAGATCCTTCGAGGGTCAGGAGGAATTGATAAGGA
>KU201725|A/American_green_winged_teal/Idaho/AH0011899/2015|H5N2|1_1240
TCCGAGGCGATCTAAATTTTGTGAACAGAGCAAACCAAAGATTGAACCCCATGCATCAACTCCTGAGACACTTCCAAAAA
>CY139330|A/American_black_duck/New_Brunswick/00867/2010|H5N2|5_704
CATCCTCAAAGGGAAGTTCCAAACAGCAGCACAACGAGCAATGATGGACCAGGTGAGGGAGAGCCGGAATCCTGGTAATG
>KM251502|A/Anas_crecca/Hubei/Chenhu1623_5/2014|H5N6|8_0
ATGGATTGCAATACTGTGTCAAGTTTTCAGGTAGACTGCTTTCTTTGGCATGTCCGCAAACGATTTGCAGACCAAGAACT
>MG051191|A/chicken/Anhui/AH326/2016|H9N2|3_854
GGATTCTCTAAAGTTAAGCATTGAAGACCCGAGTCACGAAGGGGAGGGGATACCGCTATATGATGCGATCAAATGCATGA
>CY079454|A/American_black_duck/Illinois/08OS2688/2008|H5N2|6_1323
ACCTCAAATAGTATCGTCGTATTTTGTGGCACTTCAGGCACCTATGGAACAGGCTCATGGCCTGATGGGGCGAATATCAA
>JN540081|A/chicken/Attock/NARC_14994/2009|H9N2|1_2142
GATATGGACCGGCATTGAGCATCAATGAATTGAGCAATCTTGCAAAAGGGGAGAAAGCTAATGTGTTGATAGGGCAAGGA
>CY079454|A/American_black_duck/Illinois/08OS2688/2008|H5N2|6_315
GACAACTCTATTCGACTTTCTGCTGGTGGGGACATTTGGGTAACAAGAGAACCTTATGTGTCATGTGACACCAGTAAGTG
>JF965139|A/chicken/Eastern_China/42/2007|H6N2|4_1197
ATTGATAAAATGAACACACAATTTGAGGCTGTAGGTCATGAGTTTTCAAACCTGGAAAGAAGGATTGACAACCTAAACAA
>KU201739|A/American_green_winged_teal/Oregon/AH0012403/2015|H5N2|7_260
TGGGGATCCAAATAATATGGATAAGGCAGTTAAGCTATATAAGAAGCTGAAAAGAGAGATAACATTCCATGGGGCTAAGG
>MF046479|A/American_black_duck/Alberta/307/2016|H4N8|6_1216
TCACACTACCGGTGGAGTTAACAAAAAGAAATTGTCTGGTTCCATGCTTTTGGGTTGAGATGATAAGGGGGAAGCCAGAA
>CY140958|A/American_green_winged_teal/Texas/AI09_4396/2009|H3N9|3_1953
AGTTTGTATGCATCTCCACAACTTGAGGGCTTTTCAGCTGAGTCGAGAAAGCTACTCCTCATTGTTCAGGCACTGAGGGA
>KU289740|A/American_black_duck/Delaware/A00870108/2010|H7N3|6_195
ACATACAATAACACTGTAATAAACAACATAACAACAACAATAATAACTGAAGCAGAAAGGCCTTTCAAGTCTCCACTACC
>KM251462|A/Anas_crecca/Hubei/Chenhu1623_5/2014|H5N6|4_126
ACACATGCCCAAGACATACTGGAAAAGACACACAATGGAAAGCTCTGCGATTTAAATGGAGTGAAGCCTCTGATTTTAAA
>CY190587|A/American_black_duck/Maryland/07OS2482/2007|H6N8|4_1280
AAAAGAATGGAAGATGGGTTTCTGGATGTTTGGACATACAATGCTGAATTGCTGGTTCTTCTTGAAAACGAGAGAACACT
>KR006957-Zaire-ebolavirus-isolate-Ebola-virus/H.sapiens-wt/LBR/2014/Makona-LIBR0505,-partial-genome_114
CAAGATTGAGAATTAACTTTGATTTTGAACCTGAACACCCAGAGGACTGGAGACTCAACAACCCTAAAGCCTGGGTTTTT
>KX714431|A/American_green_winged_teal/Alaska/137886/2009|H3N8|1_434
TTGATATAAACCCAGGCCATGCAGACCTCAGTGCCAAAGAGGCGCAGGATGTAATTATGGAAGTTGTCTTCCCAAATGAA
>KM251532|A/Anas_crecca/Hubei/Chenhu1623_5/2014|H5N6|1_124
ATCCTGCCCTCAGGATGAAATGGATGATGGCAATGAAGTATCCGATTACAGCGGACAAGAGAATAATAGATATGATTCCT
>MF613719|A/American_black_duck/Alberta/307/2016|H4N8|3_1647
CTGCGGACTGCAATAGGCCAAGTATCGAGACCCATGTTCTTGTATGTGAGGACTAATGGAACCTCCAAAATCAAAATGAA
>JF965092|A/chicken/Eastern_China/49/2010|H6N6|2_1159
AGAAGATCGAGAAAATAAGACCTCTACTAATAGAAGGCACAGCCTCATTGAGTCCTGGAATGATGATGGGCATGTTTAAC
>CY079452|A/American_black_duck/Illinois/08OS2688/2008|H5N2|4_1550
AAGAGGAAATAGACGGAGTCAAATTGGAATCAATGGGCACCTATCAGATATTATCAATCTACTCAACAGTGGCGAGTTCC
>CY079452|A/American_black_duck/Illinois/08OS2688/2008|H5N2|4_930
GCCCTTCCACAATGTTCATCCTCTTACCATTGGGGAGTGCCCCAAGTATGTCAAATCAGACAAACTGGTCCTTGCAACAG
>MF613666|A/American_black_duck/Alberta/96/2016|H3N6|2_1281
CAGAAGAGATACACCAAAACAACGTACTGGTGGGACGGACTCCAATCTTCTGATGACTTTGCTCTCATAGTGAATGCTCC
>KY584074|A/aquatic_bird/Korea/CN2/2009|H5N2|3_1830
TTCTTTGAGAACAAATCAGAAACATGGCCAATTGGAGAATCACCTAAAGGAGTGGAGGAAGGCTCCATTGGGAAGGTGTG
>JF965139|A/chicken/Eastern_China/42/2007|H6N2|4_1323
CTGTTGGTTCTTCTTGAAAACGAAAGAACACTAGACCTACATGATGCAAATGTGAAGAACCTACATGAAAGGGTCAAATC
>KT717297|A/Anser_fabalis/China/Anhui/L221/2014|H6N1|3_1260
AGTTGGATTGAACTTGATGAAATAGGGGAAGATGTTGCTCCAATTGAGCACATTGCGAGTATGAGAAGAAATTATTTCAC
>KX598597|A/chicken/Jiangsu/SIC42/2015|H9N2|2_671
GAACACAATGACAAAGGATGCTGAAAGAGGCAAGCTGAAAAGGAGGGCGATCGCAACACCCGGGATGCAAATCAGAGGTT
>AB645847-Rabies-virus-viral-cRNA,-complete-genome,-strain:-1088_2989
GGGTAGAATCTGGTGTATCAACATGAACTCGAGAGCATGTCAACTATGGTCTGACATGTCTCTTCAGACACAAAGGTCCG
>CY190587|A/American_black_duck/Maryland/07OS2482/2007|H6N8|4_768
CCTTGAATGTGGAATCTAATGGAAATCTAATTGCCCCTTGGTATGCATACAAATTTGTTAGCACAAATAATAAGGGAGCC
>CY079473|A/American_green_winged_teal/Illinois/08OS2713/2008|H10N7|3_1426
CCATGGATGATTTCCAGCTGATTCCAATGATGAGCAAATGTAGGACAAAAGAAGGAAGACGAAAAACAAACCTGTATGGG
>KU646950|A/Anas_platyrhynchos/Belgium/17330cls42/2013|H5N2|2_1586
GATAAAGAACAATATGATAAACAATGACCTTGGACCTGCAACAGCTCAAATGGCTCTTCAGCTATTCATCAAGGATTATA
>CY079579|A/American_green_winged_teal/Illinois/08OS2311/2008|mixed|3_1008
TCTCCTGGCTTGGAAGCAAGTATTGGCAGAGCTACAGGATATTGAAAACGAGGAGAAGATTCCAAAAACGAAGAACATGA
>KT699058|A/Anser_fabalis/Anhui/L139/2014|H9N2|6_1024
GGGCCCCAGGAGTGAAAGGGTGGGCCTTTGACGACGGGAATGATGTTTGGATGGGACGGACAATCAAAAATGGTTCACGC
>AB753216|A/African_Stonechat/Vietnam/8/2009|H9N2|3_252
AGAGACCGAACAATGGCCTGGACAGTGGTGAATAGTATCTGCAACACCACGAGAGTCGAGAAACCCAAATTTCTTCCGGA
>AB753217|A/African_Stonechat/Vietnam/8/2009|H9N2|4_63
AAGCAATGCAGATAAAATCTGCATCGGCTACCAATCAACAAACTCCACAGAAACTGTAGACACACTAACAGAAAACAATG
>CY128979|A/American_black_duck/New_Brunswick/03511/2009|H4N6|3_252
GGGAGAGATCGTGCTATGGCCTGGACAGTAGTGAACAGTATTTGTAACACCACAGGAGTTGAAAAACCCAAGTTTCTCCC
>HM570065|A/Anas_platyrhynchos/Belgium/12827/2007|H3N8|1_2016
TGCAGGTGCCTTGACAGAGGATCCAGATGAGGGAACAGCAGGAGTGGAATCTGCGGTATTAAGAGGATTTCTAATTCTGG
>AB753217|A/African_Stonechat/Vietnam/8/2009|H9N2|4_819
TCTTTCAGGAGAGAGCCACGGAAGAATCCTGAAGACTGATTTAAAAAGGGGTAGCTGCACAGTGCAATGTCAGACAGAAA
>KU201725|A/American_green_winged_teal/Idaho/AH0011899/2015|H5N2|1_434
TGACGTAAACCCAGGCCACGCAGATCTCAGTGCCAAAGAAGCACAAGATGTCATCATGGAGGTTGTTTTCCCAAATGAAG
>CY191275|A/American_black_duck/Maryland/13OS2956/2013|H11N9|4_1054
TGGTGCAATAGCTGGTTTCATAGAAGGTGGTTGGCCAGGTCTAATCAATGGTTGGTATGGATTCCAACACAGGAATGAGG
>CY129325|A/American_black_duck/New_Brunswick/02527/2007|H4N6|1_124
GGCAAGAGAAGAACCCCGCACTAAGGATGAAGTGGATGATGGCAATGAAATATCCAATTACAGCAGATAAGAGAATAATG
>HQ613403-Zaire-ebolavirus-isolate-M-M,-partial-genome_18605
ATGGTGATAGCCTTAATCTTTGTGTAAAATAAGAGATTGGGTGTAATAACTTTAACTTTTTGTCTAGTAAGCTACTATTT
>CY047016|A/American_green_winged_teal/California/28855/2007|H7N3|3_882
CGAAGACCCAAGTCATGAAGGCGAGGGGATACCGCTGTATGATGCGATCAAATGCATGAAGACCTTTTTCGGCTGGAAAG
>KU289739|A/American_black_duck/Delaware/A00870108/2010|H7N3|7_512
GACAAATGGTGACAACAACCAACCCGCTAATCAGGCACGAGAACAGGATGGTACTGGCCAGTACTACGGCTAAGGCCATG
>KT699054|A/Anser_fabalis/Anhui/L139/2014|H9N2|2_1488
TACCGCTATGGATTTGTAGCTAACTTCAGTATGGAGTTGCCCAGTTTTGGAGTGTCCGGGATAAATGAGTCAGCTGACAT
>CY097684|A/American_green_winged_teal/Mississippi/285/2010|H3N8|2_2108
TCCCTAGCAGCTCATACAGAAGACCAGTTGGAATTTCCAGCATGGTGGAGGCCATGGTTTCTAGGGCCCGAATTGATGCG
>KM251472|A/Anas_crecca/Hubei/Chenhu1623_5/2014|H5N6|7_65
CGAGATCGCGCAGAAACTTGAGGATGTGTTTGCAGGGAAGAACACTGATCTCGAGGCTCTCATGGAGTGGCTAAAGACAA
>KU201725|A/American_green_winged_teal/Idaho/AH0011899/2015|H5N2|1_620
GGAAAGAGAACTGGTCCGCAAAACCAGATTCCTACCAGTAGCAGGTGGGACAAGCAGTGTGTACATTGAGGTACTGCACT
>KJ200667|A/chicken/Guangdong/S1453/2010|H6N2|2_366
ACCCAAGGTCGCCAGACCTATGACTGGACATTGAATAGAAATCAGCCGGCTGCAACTGCTTTAGCCAACACCATAGAAGT
>KP416228|A/chicken/Dongguan/1009/2014|H7N9|2_1098
CAAGTACCAGCAGAAATGCTCGCGAATATTGACCTGAAATACTTCAACAAATCAACAAGAGAGAAGATCGAGAAAATAAG
>MF613813|A/American_black_duck/Alberta/118/2016|H10N7|6_832
CATGCTATGGGCACGATTCAAAGGTGACTTGTGTATGCAGGGACAACTGGCAAGGAGCCAATAGACCAGTGATTGAAATA
>JQ714236|A/chicken/Cambodia/083LC/2011|H5N1|5_1088
GGTCCCAAGAGGACAGCTATCCACCAGAGGGGTTCAAATTGCTTCAAATGAGAACATGGAGGCTATGGACTCCAACACTC
>MF147664|A/black_headed_gull/Netherlands/1/2000|H13N8|1_62
GCAGTCTCGCACTCGCGAGATACTGACAAAAACCACGGTGGACCATATGGCCATAATCAAGAAGTACACATCAGGGAGAC
>KY751170|A/chicken/Anhui/AH271/2015|H7N9|8_192
GTGGAGCGGATTTTAGAGGAAGAGTCAGATGAAGCATTTAAAATGAGTATTGCTTCAGTACCAGCTCCGCGCTATCTAAC
>KR732524|A/bar_headed_goose/Mongolia/X53/2009|H5N1|4_441
GTCAGATCATGAAGCCTCATTGGGGGTGAGCGCAGCATGTTCATACCAGGGAAATTCCTCCTTCTTCAGAAATGTGGTAT
>KT699056|A/Anser_fabalis/Anhui/L139/2014|H9N2|4_186
AGCTTGGGACAACCTCTTATTTTGGACACCTGCACCATTGAAGGGCTAATCTATGGCAATCCTTCTTGTGATCTATCGCT
>CY079452|A/American_black_duck/Illinois/08OS2688/2008|H5N2|4_992
AACTGGTCCTTGCAACAGGACTAAGAAACGTACCCCAAAGAGAAACAAGAGGCCTATTTGGTGCAATAGCAGGATTCATA
>MF613886|A/American_black_duck/Alberta/118/2016|H10N7|2_1830
TTGAAATGGGAGCTAATGGACGAAGACTATCAGGGACGGCTTTGTAACCCCCTGAATCCATTTGTCAGCCACAAAGAAAT
>KP759663-Zaire-ebolavirus-isolate-Ebolavirus/H.sapiens-wt/SLE/2014/Makona-J0024,-partial-genome_9577
AATCTCGTATCGCTCGCAATATAACCTGCCAAGCATACCTCTTGCACAAAGTGACTCTTGTACACAAACAATGCCTGACT
>CY116920|A/avian/Massachusetts/25756/1990|H2N2|3_1575
AGCATGGAGTTTTCTCTCACTGACCCGAGACTGGAACCACACAAATGGGAGAAATACTGTGTTCTTGAAATAGGAGATAT
>CY097689|A/American_green_winged_teal/Mississippi/300/2010|H11N9|5_1280
AAATCTCCCATTCGAGAGAGCAACCATTATGGCAGCATTTACGGGAAACACTGAAGGCAGAACTTCAGACATGAGAACTG
>GU050324|A/avian/Hong_Kong/0719/2007|H5N1|1_315
AGGAATGGGCCGACGACAAGTACAGTTCATTATCCAAAAGTTTACAAAACATACTTCGAGAAGGTTGAAAGGTTAAAACA
>CY139146|A/American_black_duck/New_Brunswick/00615/2010|H4N8|2_1736
TGAAAAAATTGTGGGAACAAGCCCGCTCAAAGGCAGGACTGCTGGTTTCAGATGGAGGACCAAATTTATACAATATCCGG
>AB085828-Rabies-virus-genomic-RNA,-complete-genome,-strain:HEP-Flury_7198
AGAAGGGCTGGAGTCTAGTCAGCTTATTGATGATAGATAGAGAATCTCAAACCAGGAACACAAGAACCAAGATACTAGCT
>CY079452|A/American_black_duck/Illinois/08OS2688/2008|H5N2|4_620
AACAAACAAAACTCTACCAGAACTCGAACACTTATGTGTCTGTAGGAACATCAACACTGAACCAGAGATCAATCCCAGAA
>MF046265|A/American_black_duck/Alberta/118/2016|H10N7|3_1830
TTCTTTGAAAACAAATCAGAGACATGGCCCATTGGGGAATCACCCAAAGGAGTAGAAGAAGGCTCAATCGGAAAGGTGTG
>KM251512|A/Anas_crecca/Hubei/Chenhu1623_5/2014|H5N6|3_244
GAGACCGAACAATGGCTTGGACAGTGGTAAATAGTATCTGCAACACCACAGGGGTCGATAAGCCTAAGTTCCTCCCAGAT
>KY284396|A/American_black_duck/Ohio/16OS0658/2016|H7N3|4_1323
GTAGCTATGGAAAATCAGCACACAATAGATCTTGCAGATTCAGAAATGAACAAACTTTACGAGCGTGTAAGGAAACAACT
>CY017772|A/black_duck/Ohio/194/1986|H11N1|1_806
GAGCAACGGTATCAGCAGACCCACTAGCGTCTCTATTGGAGATGTGCCACAGCACACAGATTGGTGGAATAAGGATGGTA
>MF040669|A/Anser_cygnoides/Hubei/FW44/2016|H5N8|1_434
TGACATAAACCCGGGCCATGCAGATCTCAGTGCCAAAGAAGCACAGGATGTCATCATGGAGGTCGTTTTCCCAAATGAAG
>HM006731|A/bar_headed_goose/Mongolia/X53/2009|H5N1|3_496
AAGCGGACTACACCCTTGATGAAGAGAGCAGAGCAAGAATAAAGACCAGGCTGTTCACTATAAGACAAGAAATGGCAAGC
>CY138047|A/American_black_duck/New_Brunswick/00464/2010|H4N6|6_620
GGTCTGGTACAAGGGAAGGCCAGTCACCGAAATTGCTTCGTGGGCAGGAAACATATTAAGGACTCAGGAATCAGAATGTG
>CY079282|A/avian/Japan/8KI0040/2008|H3N5|1_992
AAGGACAAGTGGGTCATCTGTCAAAAGAGAAGAAGAAGTGCTCACAGGCAACCTTCAGACATTGAAAATAAGAGTGCACG
>CY126801|A/blue_winged_teal/Alberta/599/1986|H6N2|7_198
CGTGTTCACGCTCACCGTGCCCAGTGAGCGAGGACTGCAGCGTAGACGCTTTGTTCAGAACGCCCTTAATGGGAATGGAG
>KU289892|A/American_green_winged_teal/Wyoming/A00230796/2008|H7N3|3_756
ATGTCAAAAGAAGTGAACGCCAGAATTGAGCCATTTTTGAAAACAACACCACGCCCACTAAGATTACCTGATGGGCCTCC
>CY004803|A/blue_winged_teal/ALB/580/1979|H4N2|2_248
GGATAATGAACCAAGTGGATATGCACAAACAGACTGCGTTTTGGAAGCAATGGCTTTCCTTGAAGAATCCCACCCAGGAA
>MF613813|A/American_black_duck/Alberta/118/2016|H10N7|6_1152
CCAAATTCTAAAATCACCGAGAGGCAAGAAATAGTTGACAACAACAATTGGTCAGGATACTCAGGAAGTTTCATTGACTA
>CY079458|A/American_black_duck/Illinois/08OS2688/2008|H5N2|2_504
GATTTCCTCAAAGATGTGATGGAGTCAATGGATAAAGAGGAAATGGAAATAACAACACACTTCCAAAGGAAAAGAAGAGT
>KU201728|A/American_green_winged_teal/Idaho/AH0011899/2015|H5N2|4_62
GTGATCAGATTTGCATTGGTTACCATGCAAACAACTCAACAAAGCAGGTTGACACGATAATGGAGAAAAACGTCACTGTT
>KU646950|A/Anas_platyrhynchos/Belgium/17330cls42/2013|H5N2|2_1220
GATGATGGGCATGTTCAATATGCTGAGCACAGTATTGGGGGTCTCAATCCTGAATCTTGGACAAAAGAGGTACACCAAAA
>KU201728|A/American_green_winged_teal/Idaho/AH0011899/2015|H5N2|4_434
ATCATGAAACATCATTAGGGGTGAGCGCAGCATGTCCATACCAGGGAGCATCCTCATTTTTCAGAAATGTGGTATGGCTC
>CY167140|A/mallard/Arkansas/12OS140/2012|H11N3|3_1575
AGCATGGAGTTTTCCCTTACTGATCCCAGGCTAGAGCCACATAAATGGGAGAAATACTGTGTCCTTGAAATAGGGGACAT
>GU050317|A/avian/Hong_Kong/0719/2007|H5N1|4_186
CTGCGATCTAGATGGAGTGAAGCCTCTGATTTTAAGAGATTGTAGTGTAGCTGGATGGCTCCTCGGAAACCCAATGTGTG
>CY190587|A/American_black_duck/Maryland/07OS2482/2007|H6N8|4_192
AGGCCCCTCTCGACCTAAGGGGATGCACCATAGAGGGTTGGATCCTGGGGAATCCTCAATGCGACCTATTGCTTGGTGAT
>KU201725|A/American_green_winged_teal/Idaho/AH0011899/2015|H5N2|1_372
TTAAAGCATGGAACCTTCGGTCCCGTTCACTTCCGAAACCAAATTAAAATACGCCGCCGAGTTGACGTAAACCCAGGCCA
>MG280703|A/chicken/Anhui/WB/2014|H9N2|4_0
ATGGAGACAGTATCACTAATAACTATACTACTAGTAGCAACAGTGAGCAATGCAGATAAAATCTGCATCGGCTATCAATC
>JF965049|A/chicken/Eastern_China/42/2007|H6N2|1_558
AAGGAAAAGAAAGAAGAGCTCCAGGATTGCAAGATTGCTCCTTTAATGGTGGCATATATGTTGGAAAGAGAACTGGTTCG
>CY138906|A/American_black_duck/New_Brunswick/00471/2010|H10N6|4_567
TGTAATCTGGGGAATTCATCACCCTTCAAGCACACAAGAAAAGAATGACCTGTATGGAACACAATCACTTTCCATTTCAG
>KU289739|A/American_black_duck/Delaware/A00870108/2010|H7N3|7_384
GACTGGTGCACTTGCCAGCTGCATGGGCCTCATATACAACAGGATGGGGACGGTGACCACTGAAGTGGCATTTGGCCTGG
>KX978309|A/bean_goose/Netherlands/1/2009|H7N1|1_434
AAATCAGGTTAAAATACGCCGCAGGGTTGACATAAACCCGGGCCATGCAGATCTCAGTGCTAAAGAAGCGCAAGATGTCA
>KT699053|A/Anser_fabalis/Anhui/L139/2014|H9N2|1_620
GGAGAGGGAACTGGTTCGCAAAACAAGATTTCTACCAGTAGCTGGAGGGACAAGCAGCGTGTATATCGAAGTATTACATT
>HQ613402-Zaire-ebolavirus-isolate-034-KS,-partial-genome_4514
GAGTCAGTCAATGGAGACACTCCATCAAATCCACTCAGACCAATTGCTGATGACACCATCGACCATGCTAGCCACACACC
>KR732547|A/bar_headed_goose/Mongolia/X53/2009|H5N1|1_2170
ATCTTGCAAAAGGGGAGAAAGCTAATGTGCTGATAGGACAGGGAGACGTGGTGTTGGTAATGAAACGGAAACGGGACTCT
>JQ924801|A/chicken/Guangdong/C273/2011|H6N2|5_1364
GAGAACTGAAATCATAAGAATGATGGAAAATGCAAGACCAGAAGATGTGTCTTTCCAGGGGCGGGGAGTCTTCGAGCTCT
>HM570059|A/Anas_platyrhynchos/Belgium/12827/2007|H3N8|7_520
ACTAATCAGACATGAAAACAGAATGGTGCTGGCCAGCACTACGGCTAAGGCTATGGAGCAGATGGCTGGGTCAAGTGAGC
>JF965099|A/chicken/Eastern_China/42/2007|H6N2|3_1220
CCAGAATGAATTCAACAAAGCATGTGAATTAACAGATTCAAGTTGGATAGAACTTGATGAGATAGGGGAAGATGTTGCTC
>KU201728|A/American_green_winged_teal/Idaho/AH0011899/2015|H5N2|4_372
CCTATTGAGCAGAATAAATCATTTTGAGAAAACTCTGATCATCCCCAGGAGTTCTTGGCCCAATCATGAAACATCATTAG
>KR732495|A/bar_headed_goose/Mongolia/X53/2009|H5N1|6_567
TGGCTGTATTGAAATACAATGGCATAATAACAGACACTATCAAGAGTTGGAGGAATAACATACTGAGGACTCAAGAGTCT
>KU201728|A/American_green_winged_teal/Idaho/AH0011899/2015|H5N2|4_186
CTGCGATCTTAATGGAGTGAAGCCCCTGATTCTAAAGGATTGTAGCGTAGCTGGGTGGCTCCTTGGAAATCCAATGTGCG
>CY191278|A/American_black_duck/Maryland/13OS2956/2013|H11N9|5_960
AGCCAGGTGTTCAGCCTCATTAGACCAAATGAGAATCCGGCACATAAGAGTCAGCTGGTATGGATGGCATGCCATTCTGC
>CY139032|A/American_black_duck/New_Brunswick/00499/2010|H4N6|4_315
CACTGCCGTGGACACTTGTTACCCATTTGACGTACCAGATTACCAGAGCCTACGGAGTATCTTAGCAAACAATGGGAAAT
>CY138886|A/American_black_duck/New_Brunswick/00468/2010|H4N6|8_715
GGCTGATTGAGGAAGTACGACATAGACTGAAGATTACAGAGAATAGTTTTGAACAAATAACATTTATGCAAGCCTTACAA
>KJ508961|A/Baikal_teal/Korea/H52/2014|H5N8|4_124
AAAGAACGTCACTGTTACACATGCCCAAGACATACTGGAAAAGACACACAACGGGAAGCTCTGCGATCTAAATGGGGTGA
>FJ577554|A/chicken/Chakwal/NARC_148/2004|H7N3|8_448
TCACAGAAGAAGGAGCAATTGTGGGAGAAATCTCACCGTTATATTCTCTTCCAGGACATACTGAAGAGGATGTCAAAAAT
>CY136045|A/American_green_winged_teal/Interior_Alaska/10BM06728R0/2010|H4N6|6_1360
AGAAACGATTGGGATCTTGGTCATGGCATGATGGGGCTGAAATCATCTACTTTAAGTAGAAAAGATTTTGGAAAAAACAC
>CY166233|A/American_green_winged_teal/Wisconsin/11OS3580/2011|H12N2|1_1890
CCGGAACAAAGTAGGATGCAGTTCTCCTCCCTGACGGTGAATGTGAGAGGATCAGGAATGAGGATACTGGTAAGAGGCAA
>KT717303|A/Anser_fabalis/China/Anhui/L256/2014|H6N1|1_1798
TCCAGCAGATGCGTGATGTGCTGGGGACATTTGACACTGTTCAGATAATAAAGCTCCTACCATTTGCAGCAGCCCCACCA
>KJ013300|A/bean_goose/Korea/220/2011|H9N2|7_256
CGCTTTGTCCAAAATGCCCTAAATGGGAATGGAGACCCAAACAACATGGACAGGGCAGTCAAACTGTACAGAAAACTGAA
>KR732547|A/bar_headed_goose/Mongolia/X53/2009|H5N1|1_372
AAAACATACTTCGAGAAGGTTGAAAGGTTAAAACATGGAACCTTCGGTCCCGTTCATTTCAGAAACCAAGTTAAAATACG
>KU201727|A/American_green_winged_teal/Idaho/AH0011899/2015|H5N2|3_976
ATGTAAAAGGCATAAATCCCAACTATCTCTTGGCTTGGAAGCAGGTGCTGGCAGAACTCCAAGACATTGAAAATGAAGAG
>KJ013296|A/bean_goose/Korea/220/2011|H9N2|3_1364
AGCAGAAGTGTCCCATTGCAGGGCCACTGAGTACATAATGAAGGGAGTATACATAAATACAGCTTTGCTCAATGCATCTT
>KP636475|A/American_black_duck/Maine/44411/532/2008|H3N8|1_1612
AAATCAACGGTCCTGAGTCAGTGCTGGTCAATACCTATCAGTGGATCATTAGAAACTGGGAAACTGTGAAAATTCAATGG
>MF613801|A/American_black_duck/Alberta/96/2016|H3N6|3_1586
CCCGAGACTGGAGCCACACAAATGGGAAAAGTACTGTGTTCTTGAAATAGGAGATATGCTCTTGAGGACTGCGATAGGCC
>JF965099|A/chicken/Eastern_China/42/2007|H6N2|3_122
CTTAGAAGTCTGCTTCATGTATTCGGATTTCCACTTCATTGACGAACGAGGCGAATCAGTAATTGTAGAGTCTGGTGATC
>CY079455|A/American_black_duck/Illinois/08OS2688/2008|H5N2|5_512
TCCCAGGATGTGCTCTCTGATGCAAGGCTCGACCCTTCCGAGGAGGTCTGGAGCTGCTGGAGCAGCAGTGAAAGGAGTTG
>CY191029|A/American_black_duck/Maryland/11OS3898/2012|H2N1|6_124
AACTGGGAGTCAGAACTACCCCGAAACATGCAATCAAAGTGTCATTACCTACGAAAACAATACTTGGGTGAATCAGACAT
>KU646951|A/Anas_platyrhynchos/Belgium/17330cls42/2013|H5N2|3_504
GAGAGCAGGGCAAGAATAAAAACCAGGCTGTTCACTATAAGACAAGAAATGGCCAGTAGGGGTCTATGGGATTCCTTTCG
>CY191032|A/American_black_duck/Maryland/11OS3898/2012|H2N1|3_1701
TATGTTAGAACCAACGGGACCTCCAAAATCAAAATGAAATGGGGCATGGAAATGAGGCGCTGCCTTCTTCAGTCTCTTCA
>HM172365|A/bar_headed_goose/Qinghai/1_HVRI/2006|H5N1|2_793
AACTTGAGCCATCTGGACTCCCAGTTGGAGGGAATGAGAAGAAGGCTAAATTGGCAAACGTCGTGAGGAAGATGATGACT
>CY041393|A/barnacle_goose/Netherlands/1/2005|H6N2|1_1054
ACCTCCAAACATTGAAAATAAGAGTACATGAGGGATATGAGGAATTCACAATGGTTGGGCGGAGAGCAACAGCTATCCTG
>MF046216|A/American_black_duck/Alberta/118/2016|H10N7|5_1240
TGCAGAGAAACCTCCCATTCGAGAGAGCAACCATCATGGCTGCATTCACAGGAAACACTGAAGGCAGAACTTCAGACATG
>CY139032|A/American_black_duck/New_Brunswick/00499/2010|H4N6|4_441
TGGGAAATCAGGAGCATGTAAAAGAGCAAATGTAAATGACTTTTTCAACAGACTGAATTGGCTAACCAAATCCGATGGGA
>GU186783|A/chicken/Brescia/1902|H7N7|2_504
GATTTCCTCAAGGATGTGATGGAATCAATGGATAAGGAAGAAATGGAGATAACAACACATTTCCAACGAAAGAGAAGAGT
>CY138820|A/American_black_duck/New_Brunswick/00385/2010|H1N1|5_1088
CCCAAGAGGACAGCTGTCCACCAGAGGAATTCAGATTGCTTCAAATGAGAACATGGAGACAATGGACTCCAGTACTCTTG
>CY079452|A/American_black_duck/Illinois/08OS2688/2008|H5N2|4_186
TTGCAGTCTTAAAGGAGTTAGACCCCTCATTCTGAAGGATTGCAGTGTAGCTGGATGGCTTCTTGGAAACCCAATGTGTG
>CY097165|A/American_coot/Illinois/3405/2009|H10N3|2_868
AGAAAGATGATGACCAATTCACAAGACACAGAACTCTCTTTTACAATCACTGGAGACAACACCAAATGGAATGAAAATCA
>CY138771|A/American_black_duck/New_Brunswick/00344/2010|H7N7|6_372
ATGTGATCCATTAGGATGTAAGATGTACGCACTACATCAAGGGACAACCATTAGAAACAAGCACTCAAACGGAACCATAC
>KU289738|A/American_black_duck/Delaware/A00870108/2010|H7N3|4_504
GACAATGCGGCATTTCCCCAAATGACTAAGTCGTATAGAAATCCCAGGAACAAACCAGCTCTGATAATTTGGGGAGTGCA
>CY139242|A/American_black_duck/New_Brunswick/00687/2010|H3N8|5_896
ATACGACTTTGAAAGAGAGGGATATTCTCTAGTCGGAATTGACCCTTTTCGTCTGCTCCAAAACAGTCAAGTCTTCAGTC
>KU201725|A/American_green_winged_teal/Idaho/AH0011899/2015|H5N2|1_2046
ACAACAGGAGTGGAATCCGCAGTACTGAGGGGGTTCCTAATTCTGGGCAAGGAGGACAGAAGATATGGACCAGCACTAAG
>KR105246-Zaire-ebolavirus-isolate-Ebola-virus/H.sapiens-wt/SLE/2014/Makona-G4406.1,-partial-genome_4799
TCGGCAAGGCAACCAATCCGCTTGTCAGAGTCAATCGGCTGGGTCCTGGAATCCCGGATCACCCCCTCAGGCTTTTTTGA
>CY135756|A/American_green_winged_teal/Interior_Alaska/10BM05436R0/2010|mixed|6_0
ATGAATCCAAATCAGAAAATAATAACCATTGGGTCAGTGTCCTTAGGATTGGTAGTCATCAATATTATCCTACATGTAAT
>KM113268|A/chicken/Fujian/C1161/2013|H9N2|3_1281
ATAGGTGAAGATGTTGCTCCAATTGAGCACATTGCAAGCATGAGAAGGAACTATTTCACAGCGGAAGTGTCCCACTGCAG
>KY751038|A/chicken/Anhui/AH271/2015|H7N9|4_1488
GATCACAGAAAATACAGGGAAGAGGCAATGCAAAGCAGAATACAGATTGACCCAGTCAAACTAAGCAGCGGCTACAAAGA
>KY751209|A/chicken/Anhui/AH284/2015|H7N9|3_427
CACACATCCATATTTTTTCATTCAATGGAGAAGAGATGGCCACCAAAGCAGATTACACTCTTGACGAAGAAAGCAGGGCA
>GU050337|A/avian/Hong_Kong/2372/2007|H5N1|8_715
AAGTACGACACAGATTGAAAACTACAGAAAACAGCTTCGAACAGATAACGTTTATGCAAGCCTTACAACTACTGCTTGAA
>KJ508963|A/Baikal_teal/Korea/H52/2014|H5N8|1_124
[truncated: 26,335,034 more chars]
