# Supplementary material for: Next-generation diagnostics: virus capture facilitates a sensitive viral diagnosis for epizootic and zoonotic pathogens including SARS-CoV-2
Source: Microbiome. 2021 Feb 20;9:51. doi: 10.1186/s40168-020-00973-z (PMC7896545; doi:10.1186/s40168-020-00973-z)
Supplement: Supplementary file 3 — Additional file 2: Table S1. Coverage statistics of genomes of the viruses in all samples generated in this study with enrichment approach (VirBaits) after reference mapping using the Genome Sequencer software suite, including used references, number of baits in the VirBaits panel and enrichment factor of virus reads. [file 40168_2020_973_MOESM3_ESM.xlsx]

## Sheet: Additional file 2__Table S1
Next-generation diagnostics: virus capture facilitates a sensitive viral diagnosis for epizootic and zoonotic pathogens including SARS-CoV-2, by Wylezich, Calvelage, Schlottau, Ziegler, Pohlmann, Höper & Beer
Additional file 2: Table S1
									Coverage
Library / sample ID	Virus	Virus abbreviated	Genome size (nt)	Number of baits in the VirBaits panel	Reference sequence	Enrichment factor	% mapped reference genome	min	max	mean	Dataset generated with
Case 1 samples - with viruses that are nearly identical or closely related to the viruses in the underlying genome set used for the bait design
L02725	West Nile virus	WNV	11000	3167	MH986056	421-fold	100	1	105	42.1	VirBaits
L02726	West Nile virus	WNV	11000	3167	MH986056	16-fold	100	1	256	94.6	VirBaits
L03224	West Nile virus	WNV	11000	3167	KM203862	n.a.	63.8	0	708	157.9	VirBaits
L03038	West Nile virus	WNV	11000	3167	MH986056	87-fold	44.9	0	11	1.4	VirBaits
L03451	West Nile virus	WNV	11000	3167	MH986056	333-fold	100	1	185	64.1	VirBaits
L02838	Rabies lyssavirus	RABV	12000	11476	KT336433	3960-fold	99.7	0	885	331.0	VirBaits
							38.3	0	3	0.5	untargeted HTS
L03007	Rabies lyssavirus	RABV	12000	11476	KT336433	65-fold	100	177	33431	18683.3	VirBaits
L03015	Rabies lyssavirus	RABV	12000	11476	KT336433	9200-fold	100	9	24159	10350.1	VirBaits
L02912	Borna disease virus	BoDV	8900	3279	AY114163	113-fold	100	3	11130	5523.3	VirBaits
L02913	Variegated squirrel Bornavirus-1	VSBV-1	8900	3279	LN713681	1600-fold	100	26	1830	233.8	VirBaits
L02456	Foot-and-mouth disease virus	FMDV	8200	12821	AJ633821	1000-fold	100	1	7101	726.4	VirBaits
L02568*	Bovine herpesvirus 1	BHV	135000	2400	NC_001847	133-fold	3	0	26	1.2	VirBaits
L02569	Bovine viral diarrhea virus 1, 2	BVDV	12500	7966	NC_001461	n.a.	n.a.	n.a.	n.a.	n.a.	VirBaits
L02569	Border disease virus	BDV	12300	46	KF925348	1273-fold	4.7	0	70	2.0	VirBaits
L02762*	African swine fever virus	ASFV	190000	10763	LR536725	420-fold	99.1	0	1575	428.2	VirBaits
							94.8	0	110	19.2	untargeted HTS
L02651	Influenza A virus	IAV (H5N8)	13000	55649	KP739410-KP739417	7010-fold	100	1	9828	3779.8	VirBaits
L03706	Influenza A virus	IAV (H3N1)	13000	55649	KT338417-KT338424	154-fold	100	1	27241	4758.8	VirBaits
L03827	Severe acute respiratory syndrome coronavirus 2	SARS-CoV-2	30000	2196	LR824570	179-fold	34.3	0	60	8.2	VirBaits
L03828	Severe acute respiratory syndrome coronavirus 2	SARS-CoV-2	30000	2196	LR824570	n.a.	3.3	0	31	0.7	VirBaits
L03829	Severe acute respiratory syndrome coronavirus 2	SARS-CoV-2	30000	2196	LR824570	25-fold	2.9	0	2	0	VirBaits
L03830	Severe acute respiratory syndrome coronavirus 2	SARS-CoV-2	30000	2196	LR824570	745-fold	100	1	1621	563.6	VirBaits
L03862	Severe acute respiratory syndrome coronavirus 2	SARS-CoV-2	30000	2196	LR824570	500-fold	88.1	0	392	62.4	VirBaits
L03863	Severe acute respiratory syndrome coronavirus 2	SARS-CoV-2	30000	2196	LR824570	500-fold	99.5	0	427	123.1	VirBaits
L03864	Severe acute respiratory syndrome coronavirus 2	SARS-CoV-2	30000	2196	LR824570	250-fold	2.8	0	13	0.2	VirBaits
Case 2 samples - with viruses that belong to the virus families included in the bait design but that are only distantly related to the sequences used for the bait design
L03038	Usutu virus	USUV	11000	-	KU664608	100-fold	62.3	0	29	5.3	VirBaits
L02262	Ovine picornavirus	OvPiV	7600	-	LR216008	n.a.	46.5	0	36	5	VirBaits
L01003*	Penguin alphaherpesvirus	PeHV	165000	-	LT608135	n.a.	21.0	0	51	0.8	VirBaits
L02374	Kotalathi bat lyssavirus	KBLV	12000	-	KBLV assembled genome	26-fold	100	13	30831	10296.5	VirBaits
							99.2	0	9781	3226.7	untargeted HTS
Proficiency test samples
X1	African swine fever virus	ASFV	190000	10763	LR536725	n.a.	0.5	0	67	0.1	VirBaits
X2	Foot-and-mouth disease virus	FMDV	8200	12821	KT336433	n.a.	99.4	0	1827	729.3	VirBaits
X3	Rift Valley fever virus	RVFV	12000	539	DQ380154, DQ380208, DQ375404	n.a.	98.8	0	1996	723.7	VirBaits
X4	Nipah henipavirus	NiV	18300	1141	AJ627196	n.a.	100	1	8991	2236.1	VirBaits
	Ebolavirus	EOV	19000	7116	MG572234	n.a.	98.7	0	95	26.2	VirBaits
	Marburgvirus	Marburgvirus	19000	328	AY430366	n.a.	38.6	0	17	3.1	VirBaits
*library made from DNA
n.a., not available
nt, nucleotides
